# Supplementary material for: Multi-Omics Profiling Identifies Apolipoprotein E as an Important Regulator of Steroidogenesis in Bactrian Camel Poll Glands During the Breeding Season
Source: Animals (Basel). 2025 Oct 30;15(21):3147. doi: 10.3390/ani15213147 (PMC12607609; doi:10.3390/ani15213147)
Supplement: Supplementary file 1 [file animals-15-03147-s001.zip]

Archive with 8 entries (7 files):
- Supplementary Materials/All Data RAW.xlsx
- Supplementary Materials/Figure S1 β-actin Blot.Tif
- Supplementary Materials/Figure S2 APOE Blot.Tif
- Supplementary Materials/Figure S3 AR Blot.tif
- Supplementary Materials/Table S1 (qRT-PCR primer sequence).pdf
- Supplementary Materials/Table S2 (GO DEPs RAW Data ).xlsx
- Supplementary Materials/Table S3 (Pathway DEPs RAW Data ).xlsx
- Supplementary Materials/
