# Supplementary material for: Multi-Omics Profiling Identifies Apolipoprotein E as an Important Regulator of Steroidogenesis in Bactrian Camel Poll Glands During the Breeding Season
Source: Animals (Basel). 2025 Oct 30;15(21):3147. doi: 10.3390/ani15213147 (PMC12607609; doi:10.3390/ani15213147)
Supplement: Supplementary file 1 [file animals-15-03147-s001.zip › Supplementary Materials/All Data RAW.xlsx]

## Sheet: Total protein information
id	Control1	Control2	Control3	Experimental1	Experimental2	Experimental3	Early-estrus_mean	Peak-estrus_mean	log2(fc)	PValue	FDR	Symbol	Description	KEGG_A_class	KEGG_B_class	Pathway	K_ID	GO Component	GO Function	GO Process
ncbi_105073736	6376.31	7035.63	6940.44	2074.39	2207.72	2114.83	6784.13	2132.31	-1.66974	5.3289e-152	3.61512e-148	MYH11	XP_031289015.1 myosin-11 isoform X3 [Camelus dromedarius]	Human Diseases;Human Diseases;Cellular Processes	Infectious disease: bacterial;Infectious disease: bacterial;Cellular community - eukaryotes	ko05132//Salmonella infection;ko05130//Pathogenic Escherichia coli infection;ko04530//Tight junction	K10352;K10352;K10352	GO:0001725//stress fiber;GO:0005575//cellular_component;GO:0005622//intracellular;GO:0005623//cell;GO:0005737//cytoplasm;GO:0005829//cytosol;GO:0005856//cytoskeleton;GO:0005859//muscle myosin complex;GO:0005903//brush border;GO:0015629//actin cytoskeleton;GO:0016459//myosin complex;GO:0016460//myosin II complex;GO:0030016//myofibril;GO:0030485//smooth muscle contractile fiber;GO:0031410//cytoplas…	GO:0000146//microfilament motor activity;GO:0000166//nucleotide binding;GO:0000287//magnesium ion binding;GO:0003674//molecular_function;GO:0003774//motor activity;GO:0003777//microtubule motor activity;GO:0003779//actin binding;GO:0003824//catalytic activity;GO:0005198//structural molecule activity;GO:0005488//binding;GO:0005515//protein binding;GO:0005516//calmodulin binding;GO:0005524//ATP bin…	GO:0003008//system process;GO:0003012//muscle system process;GO:0006928//movement of cell or subcellular component;GO:0006936//muscle contraction;GO:0006939//smooth muscle contraction;GO:0006996//organelle organization;GO:0007010//cytoskeleton organization;GO:0007017//microtubule-based process;GO:0007018//microtubule-based movement;GO:0007059//chromosome segregation;GO:0007275//multicellular orga…
ncbi_105082976	25512	22596.5	24053.5	2242.1	2222.37	2248.48	24054	2237.65	-3.42622	1.03837e-140	3.52214e-137	COL14A1	XP_014416181.1 collagen alpha-1(XIV) chain isoform X3 [Camelus ferus]	Organismal Systems	Digestive system	ko04974//Protein digestion and absorption	K08133	GO:0005575//cellular_component;GO:0005576//extracellular region;GO:0005581//collagen trimer;GO:0005593//FACIT collagen trimer;GO:0005596//collagen type XIV trimer;GO:0005614//interstitial matrix;GO:0005622//intracellular;GO:0005623//cell;GO:0005737//cytoplasm;GO:0005783//endoplasmic reticulum;GO:0005788//endoplasmic reticulum lumen;GO:0012505//endomembrane system;GO:0030934//anchoring collagen co…	GO:0003674//molecular_function;GO:0003993//acid phosphatase activity;GO:0005198//structural molecule activity;GO:0005201//extracellular matrix structural constituent;GO:0005488//binding;GO:0005515//protein binding;GO:0005518//collagen binding;GO:0016798//hydrolase activity, acting on glycosyl bonds;GO:0030674//protein binding, bridging;GO:0044877//macromolecular complex binding;GO:0046872//metal …	GO:0001558//regulation of cell growth;GO:0001894//tissue homeostasis;GO:0003229//ventricular cardiac muscle tissue development;GO:0007155//cell adhesion;GO:0007275//multicellular organism development;GO:0007507//heart development;GO:0008150//biological_process;GO:0009888//tissue development;GO:0009987//cellular process;GO:0010611//regulation of cardiac muscle hypertrophy;GO:0014706//striated musc…
ncbi_105078264	41382.5	37000.6	39955.9	4085.1	4159.86	4315.85	39446.3	4186.94	-3.23592	1.01718e-138	2.30018e-135	C3	XP_010965083.1 PREDICTED: complement C3 [Camelus bactrianus]	Human Diseases;Human Diseases;Human Diseases;Cellular Processes;Human Diseases;Human Diseases;Human Diseases;Organismal Systems;Human Diseases;Human Diseases;Human Diseases;Human Diseases;Human Diseases;Environmental Information Processing	Infectious disease: bacterial;Cancer: overview;Infectious disease: viral;Transport and catabolism;Infectious disease: bacterial;Infectious disease: viral;Immune disease;Immune system;Infectious disease: parasitic;Infectious disease: bacterial;Infectious disease: bacterial;Infectious disease: bacterial;Infectious disease: parasitic;Signaling molecules and interaction	ko05131//Shigellosis;ko05203//Viral carcinogenesis;ko05168//Herpes simplex virus 1 infection;ko04145//Phagosome;ko05152//Tuberculosis;ko05167//Kaposi sarcoma-associated herpesvirus infection;ko05322//Systemic lupus erythematosus;ko04610//Complement and coagulation cascades;ko05142//Chagas disease;ko05150//Staphylococcus aureus infection;ko05133//Pertussis;ko05134//Legionellosis;ko05140//Leishmani…	K03990;K03990;K03990;K03990;K03990;K03990;K03990;K03990;K03990;K03990;K03990;K03990;K03990;K03990	GO:0000323//lytic vacuole;GO:0005575//cellular_component;GO:0005576//extracellular region;GO:0005615//extracellular space;GO:0005622//intracellular;GO:0005623//cell;GO:0005737//cytoplasm;GO:0005764//lysosome;GO:0005766//primary lysosome;GO:0005773//vacuole;GO:0005775//vacuolar lumen;GO:0005783//endoplasmic reticulum;GO:0005788//endoplasmic reticulum lumen;GO:0005886//plasma membrane;GO:0012505//e…	GO:0001664//G-protein coupled receptor binding;GO:0003674//molecular_function;GO:0003824//catalytic activity;GO:0004175//endopeptidase activity;GO:0004252//serine-type endopeptidase activity;GO:0004642//phosphoribosylformylglycinamidine synthase activity;GO:0004857//enzyme inhibitor activity;GO:0004866//endopeptidase inhibitor activity;GO:0005102//receptor binding;GO:0005488//binding;GO:0005515//…	GO:0001775//cell activation;GO:0001796//regulation of type IIa hypersensitivity;GO:0001798//positive regulation of type IIa hypersensitivity;GO:0001817//regulation of cytokine production;GO:0001819//positive regulation of cytokine production;GO:0001932//regulation of protein phosphorylation;GO:0001934//positive regulation of protein phosphorylation;GO:0001969//regulation of activation of membrane…
ncbi_105066510	7257.85	7342.76	7572.48	3177.78	3125.3	3133.69	7391.03	3145.59	-1.23245	2.23679e-127	3.79359e-124	SPTBN1	XP_010950164.1 PREDICTED: spectrin beta chain, non-erythrocytic 1 [Camelus bactrianus]	-	-	-	-	GO:0005575//cellular_component;GO:0005622//intracellular;GO:0005623//cell;GO:0005634//nucleus;GO:0005730//nucleolus;GO:0005737//cytoplasm;GO:0005829//cytosol;GO:0005856//cytoskeleton;GO:0005886//plasma membrane;GO:0005938//cell cortex;GO:0008091//spectrin;GO:0012505//endomembrane system;GO:0014069//postsynaptic density;GO:0014731//spectrin-associated cytoskeleton;GO:0015629//actin cytoskeleton;GO…	GO:0003674//molecular_function;GO:0003779//actin binding;GO:0005085//guanyl-nucleotide exchange factor activity;GO:0005088//Ras guanyl-nucleotide exchange factor activity;GO:0005198//structural molecule activity;GO:0005200//structural constituent of cytoskeleton;GO:0005488//binding;GO:0005515//protein binding;GO:0005516//calmodulin binding;GO:0005543//phospholipid binding;GO:0008092//cytoskeletal…	GO:0000165//MAPK cascade;GO:0000278//mitotic cell cycle;GO:0000281//mitotic cytokinesis;GO:0000902//cell morphogenesis;GO:0000904//cell morphogenesis involved in differentiation;GO:0000910//cytokinesis;GO:0001817//regulation of cytokine production;GO:0001819//positive regulation of cytokine production;GO:0002791//regulation of peptide secretion;GO:0002793//positive regulation of peptide secretion…
ncbi_105065992	7151.4	7199.92	7392.21	3512.3	3635.66	3540.46	7247.84	3562.81	-1.02454	8.73259e-105	1.18484e-101	SPTAN1	XP_015095769.1 spectrin alpha chain, non-erythrocytic 1 isoform X1 [Vicugna pacos]	Cellular Processes	Cell growth and death	ko04210//Apoptosis	K06114	GO:0005575//cellular_component;GO:0005576//extracellular region;GO:0005622//intracellular;GO:0005623//cell;GO:0005737//cytoplasm;GO:0005794//Golgi apparatus;GO:0005829//cytosol;GO:0005856//cytoskeleton;GO:0005886//plasma membrane;GO:0005911//cell-cell junction;GO:0005912//adherens junction;GO:0005913//cell-cell adherens junction;GO:0005916//fascia adherens;GO:0005938//cell cortex;GO:0008091//spec…	GO:0000149//SNARE binding;GO:0003674//molecular_function;GO:0003779//actin binding;GO:0005085//guanyl-nucleotide exchange factor activity;GO:0005088//Ras guanyl-nucleotide exchange factor activity;GO:0005198//structural molecule activity;GO:0005200//structural constituent of cytoskeleton;GO:0005488//binding;GO:0005509//calcium ion binding;GO:0005515//protein binding;GO:0005516//calmodulin binding…	GO:0000003//reproduction;GO:0000165//MAPK cascade;GO:0000902//cell morphogenesis;GO:0000904//cell morphogenesis involved in differentiation;GO:0001709//cell fate determination;GO:0001775//cell activation;GO:0002064//epithelial cell development;GO:0002065//columnar/cuboidal epithelial cell differentiation;GO:0002066//columnar/cuboidal epithelial cell development;GO:0002119//nematode larval develop…
ncbi_105080389	252161	238628	268838	36111.2	38776.5	42867.2	253209	39251.6	-2.6895	2.6302e-102	2.97387e-99	ALB	XP_006188754.1 serum albumin [Camelus ferus]	Organismal Systems	Endocrine system	ko04918//Thyroid hormone synthesis	K16141	GO:0005575//cellular_component;GO:0005576//extracellular region;GO:0005604//basement membrane;GO:0005615//extracellular space;GO:0005622//intracellular;GO:0005623//cell;GO:0005737//cytoplasm;GO:0005783//endoplasmic reticulum;GO:0005788//endoplasmic reticulum lumen;GO:0005794//Golgi apparatus;GO:0012505//endomembrane system;GO:0030141//secretory granule;GO:0031012//extracellular matrix;GO:0031091/…	GO:0003674//molecular_function;GO:0003676//nucleic acid binding;GO:0003677//DNA binding;GO:0005488//binding;GO:0005504//fatty acid binding;GO:0005507//copper ion binding;GO:0005515//protein binding;GO:0008144//drug binding;GO:0008270//zinc ion binding;GO:0008289//lipid binding;GO:0015643//toxic substance binding;GO:0016209//antioxidant activity;GO:0019825//oxygen binding;GO:0019842//vitamin bindi…	GO:0001897//cytolysis by symbiont of host cells;GO:0001906//cell killing;GO:0001907//killing by symbiont of host cells;GO:0002576//platelet degranulation;GO:0003008//system process;GO:0003013//circulatory system process;GO:0003018//vascular process in circulatory system;GO:0006464//cellular protein modification process;GO:0006807//nitrogen compound metabolic process;GO:0006810//transport;GO:00068…
ncbi_105076271	65829.7	68442.5	66524.8	253507	243591	250710	66932.3	249269	1.89693	3.55111e-90	3.44153e-87	KRT8	XP_010962653.1 PREDICTED: keratin, type II cytoskeletal 8 [Camelus bactrianus]	-	-	-	-	GO:0005575//cellular_component;GO:0005622//intracellular;GO:0005623//cell;GO:0005634//nucleus;GO:0005654//nucleoplasm;GO:0005737//cytoplasm;GO:0005829//cytosol;GO:0005856//cytoskeleton;GO:0005882//intermediate filament;GO:0005886//plasma membrane;GO:0005911//cell-cell junction;GO:0016010//dystrophin-associated glycoprotein complex;GO:0016020//membrane;GO:0016327//apicolateral plasma membrane;GO:0…	GO:0003674//molecular_function;GO:0003677//DNA binding;GO:0005198//structural molecule activity;GO:0005488//binding;GO:0005515//protein binding;GO:0005524//ATP binding;GO:0008134//transcription factor binding;GO:0008565//protein transporter activity;GO:0015078//hydrogen ion transmembrane transporter activity;GO:0019905//syntaxin binding;GO:0042803//protein homodimerization activity;GO:0044877//ma…	GO:0000003//reproduction;GO:0000902//cell morphogenesis;GO:0000904//cell morphogenesis involved in differentiation;GO:0001101//response to acid chemical;GO:0001701//in utero embryonic development;GO:0001890//placenta development;GO:0001892//embryonic placenta development;GO:0003006//developmental process involved in reproduction;GO:0006606//protein import into nucleus;GO:0006915//apoptotic proces…
ncbi_105081826	1466.56	1486.19	1537.22	2905.51	2925.28	2950.74	1496.66	2927.18	0.967766	5.74982e-81	4.87585e-78	MYOF	XP_010969517.1 PREDICTED: myoferlin isoform X1 [Camelus bactrianus]	-	-	-	-	GO:0005575//cellular_component;GO:0005622//intracellular;GO:0005623//cell;GO:0005634//nucleus;GO:0005635//nuclear envelope;GO:0005737//cytoplasm;GO:0005886//plasma membrane;GO:0005901//caveola;GO:0012505//endomembrane system;GO:0012506//vesicle membrane;GO:0016020//membrane;GO:0016021//integral component of membrane;GO:0030659//cytoplasmic vesicle membrane;GO:0031090//organelle membrane;GO:003122…	GO:0003674//molecular_function;GO:0005488//binding;GO:0005543//phospholipid binding;GO:0008289//lipid binding;GO:0043167//ion binding;GO:0043168//anion binding	GO:0000768//syncytium formation by plasma membrane fusion;GO:0001778//plasma membrane repair;GO:0003008//system process;GO:0003012//muscle system process;GO:0003013//circulatory system process;GO:0006936//muscle contraction;GO:0006949//syncytium formation;GO:0006950//response to stress;GO:0007009//plasma membrane organization;GO:0007520//myoblast fusion;GO:0008015//blood circulation;GO:0008150//b…
ncbi_105062962	8513.16	7983.42	8017.85	2419.18	2365.52	2289.29	8171.48	2358	-1.79303	1.85943e-79	1.40159e-76	APOB	XP_010945689.1 PREDICTED: apolipoprotein B-100 [Camelus bactrianus]	Organismal Systems;Organismal Systems;Organismal Systems	Digestive system;Digestive system;Digestive system	ko04979//Cholesterol metabolism;ko04975//Fat digestion and absorption;ko04977//Vitamin digestion and absorption	K14462;K14462;K14462	GO:0000323//lytic vacuole;GO:0005575//cellular_component;GO:0005576//extracellular region;GO:0005615//extracellular space;GO:0005622//intracellular;GO:0005623//cell;GO:0005737//cytoplasm;GO:0005764//lysosome;GO:0005768//endosome;GO:0005769//early endosome;GO:0005773//vacuole;GO:0005775//vacuolar lumen;GO:0005783//endoplasmic reticulum;GO:0005788//endoplasmic reticulum lumen;GO:0005789//endoplasmi…	GO:0003674//molecular_function;GO:0005102//receptor binding;GO:0005215//transporter activity;GO:0005319//lipid transporter activity;GO:0005488//binding;GO:0005515//protein binding;GO:0005539//glycosaminoglycan binding;GO:0005543//phospholipid binding;GO:0008201//heparin binding;GO:0008289//lipid binding;GO:0015248//sterol transporter activity;GO:0017127//cholesterol transporter activity;GO:001989…	GO:0000003//reproduction;GO:0001101//response to acid chemical;GO:0001523//retinoid metabolic process;GO:0001568//blood vessel development;GO:0001701//in utero embryonic development;GO:0001944//vasculature development;GO:0002218//activation of innate immune response;GO:0002221//pattern recognition receptor signaling pathway;GO:0002224//toll-like receptor signaling pathway;GO:0002237//response to …
ncbi_105067842	13896.4	13023	13427.4	1534.47	1515.4	1493.32	13448.9	1514.39	-3.15068	4.98552e-77	3.38218e-74	APOA4	EPY88082.1 hypothetical protein CB1_000200068 [Camelus ferus]	Organismal Systems;Organismal Systems;Organismal Systems	Digestive system;Digestive system;Digestive system	ko04979//Cholesterol metabolism;ko04975//Fat digestion and absorption;ko04977//Vitamin digestion and absorption	K08760;K08760;K08760	GO:0005575//cellular_component;GO:0005576//extracellular region;GO:0005577//fibrinogen complex;GO:0005615//extracellular space;GO:0005622//intracellular;GO:0005623//cell;GO:0005737//cytoplasm;GO:0005768//endosome;GO:0005769//early endosome;GO:0005783//endoplasmic reticulum;GO:0005788//endoplasmic reticulum lumen;GO:0005829//cytosol;GO:0005925//focal adhesion;GO:0009986//cell surface;GO:0012505//e…	GO:0001540//beta-amyloid binding;GO:0003674//molecular_function;GO:0003824//catalytic activity;GO:0004713//protein tyrosine kinase activity;GO:0004715//non-membrane spanning protein tyrosine kinase activity;GO:0004843//thiol-dependent ubiquitin-specific protease activity;GO:0005102//receptor binding;GO:0005198//structural molecule activity;GO:0005215//transporter activity;GO:0005319//lipid transp…	GO:0000302//response to reactive oxygen species;GO:0000303//response to superoxide;GO:0000305//response to oxygen radical;GO:0001523//retinoid metabolic process;GO:0001667//ameboidal-type cell migration;GO:0001817//regulation of cytokine production;GO:0001818//negative regulation of cytokine production;GO:0001932//regulation of protein phosphorylation;GO:0001935//endothelial cell proliferation;GO…
ncbi_105062187	11103.3	9595.64	10667.7	2128.35	2017.79	2175.36	10455.6	2107.17	-2.31089	1.00312e-76	6.18649e-74	Pzp	XP_010944684.1 PREDICTED: alpha-2-macroglobulin-like [Camelus bactrianus]	-	-	-	-	GO:0005575//cellular_component;GO:0005576//extracellular region;GO:0005615//extracellular space;GO:0044421//extracellular region part	GO:0003674//molecular_function;GO:0004857//enzyme inhibitor activity;GO:0004866//endopeptidase inhibitor activity;GO:0004867//serine-type endopeptidase inhibitor activity;GO:0005488//binding;GO:0005515//protein binding;GO:0019838//growth factor binding;GO:0030234//enzyme regulator activity;GO:0030414//peptidase inhibitor activity;GO:0043121//neurotrophin binding;GO:0044877//macromolecular complex…	GO:0000003//reproduction;GO:0007275//multicellular organism development;GO:0007565//female pregnancy;GO:0007566//embryo implantation;GO:0008150//biological_process;GO:0009892//negative regulation of metabolic process;GO:0010466//negative regulation of peptidase activity;GO:0010605//negative regulation of macromolecule metabolic process;GO:0010951//negative regulation of endopeptidase activity;GO:…
ncbi_105078366	125886	121385	120723	38446.9	40248.6	38946	122665	39213.8	-1.64529	9.53008e-74	5.38767e-71	VIM	XP_010965222.1 PREDICTED: vimentin [Camelus bactrianus]	Human Diseases;Human Diseases	Infectious disease: viral;Cancer: overview	ko05169//Epstein-Barr virus infection;ko05206//MicroRNAs in cancer	K07606;K07606	GO:0005575//cellular_component;GO:0005622//intracellular;GO:0005623//cell;GO:0005634//nucleus;GO:0005737//cytoplasm;GO:0005777//peroxisome;GO:0005829//cytosol;GO:0005844//polysome;GO:0005856//cytoskeleton;GO:0005882//intermediate filament;GO:0005886//plasma membrane;GO:0016020//membrane;GO:0016363//nuclear matrix;GO:0019028//viral capsid;GO:0019031//viral envelope;GO:0022625//cytosolic large ribo…	GO:0003674//molecular_function;GO:0003676//nucleic acid binding;GO:0003700//transcription factor activity, sequence-specific DNA binding;GO:0003723//RNA binding;GO:0003725//double-stranded RNA binding;GO:0003735//structural constituent of ribosome;GO:0005198//structural molecule activity;GO:0005200//structural constituent of cytoskeleton;GO:0005212//structural constituent of eye lens;GO:0005488//…	GO:0000003//reproduction;GO:0001654//eye development;GO:0001701//in utero embryonic development;GO:0001890//placenta development;GO:0001893//maternal placenta development;GO:0002064//epithelial cell development;GO:0002088//lens development in camera-type eye;GO:0002376//immune system process;GO:0003006//developmental process involved in reproduction;GO:0003008//system process;GO:0003012//muscle s…
ncbi_105063255	57727.8	53352.1	57166	6446.39	6223.88	6100.79	56082	6257.02	-3.16399	4.51208e-73	2.35461e-70	TF	XP_006179779.2 serotransferrin [Camelus ferus]	Environmental Information Processing;Cellular Processes;Organismal Systems	Signal transduction;Cell growth and death;Digestive system	ko04066//HIF-1 signaling pathway;ko04216//Ferroptosis;ko04978//Mineral absorption	K14736;K14736;K14736	GO:0005575//cellular_component;GO:0005576//extracellular region;GO:0005604//basement membrane;GO:0005615//extracellular space;GO:0005622//intracellular;GO:0005623//cell;GO:0005737//cytoplasm;GO:0005768//endosome;GO:0005769//early endosome;GO:0005770//late endosome;GO:0005783//endoplasmic reticulum;GO:0005788//endoplasmic reticulum lumen;GO:0005886//plasma membrane;GO:0005905//coated pit;GO:000989…	GO:0003674//molecular_function;GO:0005102//receptor binding;GO:0005215//transporter activity;GO:0005381//iron ion transmembrane transporter activity;GO:0005488//binding;GO:0005506//iron ion binding;GO:0005515//protein binding;GO:0008198//ferrous iron binding;GO:0008199//ferric iron binding;GO:0008324//cation transmembrane transporter activity;GO:0015075//ion transmembrane transporter activity;GO:…	GO:0000041//transition metal ion transport;GO:0000165//MAPK cascade;GO:0000187//activation of MAPK activity;GO:0001932//regulation of protein phosphorylation;GO:0001934//positive regulation of protein phosphorylation;GO:0002376//immune system process;GO:0002520//immune system development;GO:0002521//leukocyte differentiation;GO:0002573//myeloid leukocyte differentiation;GO:0002576//platelet degra…
ncbi_105070191	59900.7	57346.9	59639.9	43254.6	40964.7	42562.1	58962.5	42260.5	-0.480489	7.0019e-71	3.39292e-68	AHNAK	XP_010954808.1 PREDICTED: LOW QUALITY PROTEIN: neuroblast differentiation-associated protein AHNAK [Camelus bactrianus]	Human Diseases	Infectious disease: bacterial	ko05132//Salmonella infection	K23934	GO:0005575//cellular_component;GO:0005576//extracellular region;GO:0005615//extracellular space;GO:0005622//intracellular;GO:0005623//cell;GO:0005634//nucleus;GO:0005737//cytoplasm;GO:0005829//cytosol;GO:0005856//cytoskeleton;GO:0005886//plasma membrane;GO:0005911//cell-cell junction;GO:0015629//actin cytoskeleton;GO:0016020//membrane;GO:0030016//myofibril;GO:0030054//cell junction;GO:0030315//T-…	GO:0003674//molecular_function;GO:0005198//structural molecule activity;GO:0005488//binding;GO:0005515//protein binding;GO:0044548//S100 protein binding;GO:0097493//structural molecule activity conferring elasticity	GO:0006508//proteolysis;GO:0008150//biological_process;GO:0009987//cellular process;GO:0010468//regulation of gene expression;GO:0010959//regulation of metal ion transport;GO:0016043//cellular component organization;GO:0019219//regulation of nucleobase-containing compound metabolic process;GO:0019222//regulation of metabolic process;GO:0022607//cellular component assembly;GO:0022898//regulation o…
ncbi_105063558	17258.5	16522.7	17090.2	6947.44	7044.06	7160.8	16957.2	7050.77	-1.26604	9.28227e-68	4.19806e-65	COL6A3	XP_010946449.1 PREDICTED: LOW QUALITY PROTEIN: collagen alpha-3(VI) chain [Camelus bactrianus]	Human Diseases;Environmental Information Processing;Cellular Processes;Environmental Information Processing;Organismal Systems	Infectious disease: viral;Signal transduction;Cellular community - eukaryotes;Signaling molecules and interaction;Digestive system	ko05165//Human papillomavirus infection;ko04151//PI3K-Akt signaling pathway;ko04510//Focal adhesion;ko04512//ECM-receptor interaction;ko04974//Protein digestion and absorption	K06238;K06238;K06238;K06238;K06238	GO:0005575//cellular_component;GO:0005576//extracellular region;GO:0005581//collagen trimer;GO:0005589//collagen type VI trimer;GO:0005622//intracellular;GO:0005623//cell;GO:0005737//cytoplasm;GO:0005783//endoplasmic reticulum;GO:0005788//endoplasmic reticulum lumen;GO:0005886//plasma membrane;GO:0012505//endomembrane system;GO:0016020//membrane;GO:0031012//extracellular matrix;GO:0031974//membra…	GO:0003674//molecular_function;GO:0003677//DNA binding;GO:0004857//enzyme inhibitor activity;GO:0004866//endopeptidase inhibitor activity;GO:0004867//serine-type endopeptidase inhibitor activity;GO:0005515//protein binding;GO:0030234//enzyme regulator activity;GO:0030414//peptidase inhibitor activity;GO:0061134//peptidase regulator activity;GO:0061135//endopeptidase regulator activity;GO:0098772/…	GO:0007155//cell adhesion;GO:0007275//multicellular organism development;GO:0007517//muscle organ development;GO:0008150//biological_process;GO:0009892//negative regulation of metabolic process;GO:0009987//cellular process;GO:0010466//negative regulation of peptidase activity;GO:0010605//negative regulation of macromolecule metabolic process;GO:0010951//negative regulation of endopeptidase activi…
ncbi_105074038	3836.6	3676.31	3826.4	260.823	265.44	257.863	3779.77	261.375	-3.8541	5.25509e-67	2.22816e-64	C4A	XP_010959773.1 PREDICTED: complement C4-A isoform X1 [Camelus bactrianus]	Human Diseases;Organismal Systems;Human Diseases;Human Diseases	Immune disease;Immune system;Infectious disease: bacterial;Infectious disease: bacterial	ko05322//Systemic lupus erythematosus;ko04610//Complement and coagulation cascades;ko05150//Staphylococcus aureus infection;ko05133//Pertussis	K03989;K03989;K03989;K03989	GO:0005575//cellular_component;GO:0005576//extracellular region;GO:0005615//extracellular space;GO:0005623//cell;GO:0030054//cell junction;GO:0030424//axon;GO:0030425//dendrite;GO:0036477//somatodendritic compartment;GO:0042995//cell projection;GO:0043005//neuron projection;GO:0043025//neuronal cell body;GO:0044215//other organism;GO:0044216//other organism cell;GO:0044217//other organism part;GO…	GO:0001846//opsonin binding;GO:0001848//complement binding;GO:0001849//complement component C1q binding;GO:0003674//molecular_function;GO:0003824//catalytic activity;GO:0004857//enzyme inhibitor activity;GO:0004866//endopeptidase inhibitor activity;GO:0005488//binding;GO:0005515//protein binding;GO:0030234//enzyme regulator activity;GO:0030246//carbohydrate binding;GO:0030414//peptidase inhibitor…	GO:0002250//adaptive immune response;GO:0002252//immune effector process;GO:0002253//activation of immune response;GO:0002376//immune system process;GO:0002443//leukocyte mediated immunity;GO:0002449//lymphocyte mediated immunity;GO:0002455//humoral immune response mediated by circulating immunoglobulin;GO:0002460//adaptive immune response based on somatic recombination of immune receptors built …
ncbi_105079567	11126.6	10541.1	10841.2	15355.2	15191.1	15301.9	10836.3	15282.7	0.496029	7.21339e-67	2.87857e-64	FLNB	XP_010966628.1 PREDICTED: filamin-B isoform X1 [Camelus bactrianus]	Human Diseases;Environmental Information Processing;Cellular Processes;Human Diseases	Infectious disease: bacterial;Signal transduction;Cellular community - eukaryotes;Cancer: overview	ko05132//Salmonella infection;ko04010//MAPK signaling pathway;ko04510//Focal adhesion;ko05205//Proteoglycans in cancer	K04437;K04437;K04437;K04437	GO:0001725//stress fiber;GO:0005575//cellular_component;GO:0005622//intracellular;GO:0005623//cell;GO:0005634//nucleus;GO:0005737//cytoplasm;GO:0005829//cytosol;GO:0005856//cytoskeleton;GO:0005886//plasma membrane;GO:0005903//brush border;GO:0005912//adherens junction;GO:0005924//cell-substrate adherens junction;GO:0005925//focal adhesion;GO:0005938//cell cortex;GO:0015629//actin cytoskeleton;GO:…	GO:0003674//molecular_function;GO:0003779//actin binding;GO:0005488//binding;GO:0005515//protein binding;GO:0008092//cytoskeletal protein binding;GO:0042802//identical protein binding	GO:0000902//cell morphogenesis;GO:0000904//cell morphogenesis involved in differentiation;GO:0002064//epithelial cell development;GO:0002376//immune system process;GO:0003334//keratinocyte development;GO:0003382//epithelial cell morphogenesis;GO:0006950//response to stress;GO:0006952//defense response;GO:0006955//immune response;GO:0006996//organelle organization;GO:0007010//cytoskeleton organiza…
ncbi_105079733	11281.7	10806.6	10952.9	1929.28	1834.32	1877.58	11013.8	1880.4	-2.5502	6.52386e-63	2.45877e-60	FGG	XP_010966833.1 PREDICTED: fibrinogen gamma chain isoform X1 [Camelus bactrianus]	Organismal Systems;Organismal Systems;Human Diseases	Immune system;Immune system;Infectious disease: bacterial	ko04611//Platelet activation;ko04610//Complement and coagulation cascades;ko05150//Staphylococcus aureus infection	K03905;K03905;K03905	GO:0005575//cellular_component;GO:0005576//extracellular region;GO:0005577//fibrinogen complex;GO:0005615//extracellular space;GO:0005622//intracellular;GO:0005623//cell;GO:0005737//cytoplasm;GO:0005783//endoplasmic reticulum;GO:0005788//endoplasmic reticulum lumen;GO:0005886//plasma membrane;GO:0005938//cell cortex;GO:0005940//septin ring;GO:0009897//external side of plasma membrane;GO:0009986//…	GO:0003674//molecular_function;GO:0005102//receptor binding;GO:0005198//structural molecule activity;GO:0005488//binding;GO:0005515//protein binding;GO:0005524//ATP binding;GO:0008289//lipid binding;GO:0042802//identical protein binding;GO:0042803//protein homodimerization activity;GO:0043167//ion binding;GO:0043169//cation binding;GO:0046872//metal ion binding;GO:0046983//protein dimerization ac…	GO:0000921//septin ring assembly;GO:0001775//cell activation;GO:0001932//regulation of protein phosphorylation;GO:0001934//positive regulation of protein phosphorylation;GO:0002218//activation of innate immune response;GO:0002221//pattern recognition receptor signaling pathway;GO:0002224//toll-like receptor signaling pathway;GO:0002250//adaptive immune response;GO:0002253//activation of immune re…
ncbi_105069025	34456.5	32482.7	33333.6	7281.13	7199.4	7553.09	33424.3	7344.54	-2.18615	1.32857e-62	4.74371e-60	ACAT1	XP_032328686.1 acetyl-CoA acetyltransferase, mitochondrial isoform X1 [Camelus ferus]	Metabolism;Metabolism;Metabolism;Metabolism;Metabolism;Metabolism;Metabolism;Metabolism;Metabolism;Metabolism;Metabolism;Metabolism;Metabolism	Global and overview maps;Global and overview maps;Amino acid metabolism;Global and overview maps;Carbohydrate metabolism;Lipid metabolism;Carbohydrate metabolism;Amino acid metabolism;Amino acid metabolism;Carbohydrate metabolism;Carbohydrate metabolism;Metabolism of terpenoids and polyketides;Lipid metabolism	ko01100//Metabolic pathways;ko01200//Carbon metabolism;ko00280//Valine, leucine and isoleucine degradation;ko01212//Fatty acid metabolism;ko00620//Pyruvate metabolism;ko00071//Fatty acid degradation;ko00640//Propanoate metabolism;ko00310//Lysine degradation;ko00380//Tryptophan metabolism;ko00630//Glyoxylate and dicarboxylate metabolism;ko00650//Butanoate metabolism;ko00900//Terpenoid backbone bio…	K00626;K00626;K00626;K00626;K00626;K00626;K00626;K00626;K00626;K00626;K00626;K00626;K00626	GO:0005575//cellular_component;GO:0005622//intracellular;GO:0005623//cell;GO:0005737//cytoplasm;GO:0005739//mitochondrion;GO:0005759//mitochondrial matrix;GO:0005777//peroxisome;GO:0031974//membrane-enclosed lumen;GO:0042579//microbody;GO:0043226//organelle;GO:0043227//membrane-bounded organelle;GO:0043229//intracellular organelle;GO:0043231//intracellular membrane-bounded organelle;GO:0043233//o…	GO:0003674//molecular_function;GO:0003824//catalytic activity;GO:0003985//acetyl-CoA C-acetyltransferase activity;GO:0003988//acetyl-CoA C-acyltransferase activity;GO:0004315//3-oxoacyl-[acyl-carrier-protein] synthase activity;GO:0005488//binding;GO:0005515//protein binding;GO:0016407//acetyltransferase activity;GO:0016408//C-acyltransferase activity;GO:0016453//C-acetyltransferase activity;GO:00…	GO:0001655//urogenital system development;GO:0001656//metanephros development;GO:0001822//kidney development;GO:0001889//liver development;GO:0006082//organic acid metabolic process;GO:0006084//acetyl-CoA metabolic process;GO:0006085//acetyl-CoA biosynthetic process;GO:0006090//pyruvate metabolic process;GO:0006091//generation of precursor metabolites and energy;GO:0006139//nucleobase-containing …
ncbi_105081265	2268.2	2443.71	2348.65	240.662	245.278	211.317	2353.52	232.419	-3.34002	1.02222e-61	3.46736e-59	CP	XP_010968707.1 PREDICTED: ceruloplasmin isoform X1 [Camelus bactrianus]	Cellular Processes;Metabolism	Cell growth and death;Metabolism of cofactors and vitamins	ko04216//Ferroptosis;ko00860//Porphyrin metabolism	K13624;K13624	GO:0005575//cellular_component;GO:0005576//extracellular region;GO:0005615//extracellular space;GO:0005622//intracellular;GO:0005623//cell;GO:0005737//cytoplasm;GO:0005783//endoplasmic reticulum;GO:0005788//endoplasmic reticulum lumen;GO:0005886//plasma membrane;GO:0012505//endomembrane system;GO:0016020//membrane;GO:0031224//intrinsic component of membrane;GO:0031225//anchored component of membr…	GO:0003674//molecular_function;GO:0003824//catalytic activity;GO:0004322//ferroxidase activity;GO:0005375//copper ion transmembrane transporter activity;GO:0005488//binding;GO:0005507//copper ion binding;GO:0005515//protein binding;GO:0016491//oxidoreductase activity;GO:0016722//oxidoreductase activity, oxidizing metal ions;GO:0016724//oxidoreductase activity, oxidizing metal ions, oxygen as acce…	GO:0000041//transition metal ion transport;GO:0001889//liver development;GO:0006464//cellular protein modification process;GO:0006807//nitrogen compound metabolic process;GO:0006810//transport;GO:0006811//ion transport;GO:0006812//cation transport;GO:0006825//copper ion transport;GO:0006873//cellular ion homeostasis;GO:0006875//cellular metal ion homeostasis;GO:0006879//cellular iron ion homeosta…
ncbi_105077325	1239.29	1274.74	1351.36	268.002	255.415	255.386	1288.47	259.601	-2.31129	1.9018e-60	6.14373e-58	AKAP12	XP_010964014.1 PREDICTED: A-kinase anchor protein 12 isoform X1 [Camelus bactrianus]	-	-	-	-	GO:0005575//cellular_component;GO:0005622//intracellular;GO:0005623//cell;GO:0005737//cytoplasm;GO:0005829//cytosol;GO:0005856//cytoskeleton;GO:0005886//plasma membrane;GO:0005938//cell cortex;GO:0016020//membrane;GO:0043226//organelle;GO:0043228//non-membrane-bounded organelle;GO:0043229//intracellular organelle;GO:0043232//intracellular non-membrane-bounded organelle;GO:0044424//intracellular p…	GO:0003674//molecular_function;GO:0005198//structural molecule activity;GO:0005488//binding;GO:0005515//protein binding;GO:0005516//calmodulin binding;GO:0008179//adenylate cyclase binding;GO:0019899//enzyme binding;GO:0030159//receptor signaling complex scaffold activity;GO:0032947//protein complex scaffold;GO:0051018//protein kinase A binding	GO:0006605//protein targeting;GO:0006810//transport;GO:0006886//intracellular protein transport;GO:0007154//cell communication;GO:0007165//signal transduction;GO:0007186//G-protein coupled receptor signaling pathway;GO:0007187//G-protein coupled receptor signaling pathway, coupled to cyclic nucleotide second messenger;GO:0007188//adenylate cyclase-modulating G-protein coupled receptor signaling p…
ncbi_105062321	29785	25285.9	26109	3319.85	3484.26	3439.26	27060	3414.45	-2.98643	2.63626e-57	8.12928e-55	PRELP	XP_010944878.1 PREDICTED: prolargin [Camelus bactrianus]	-	-	-	-	GO:0000323//lytic vacuole;GO:0005575//cellular_component;GO:0005576//extracellular region;GO:0005615//extracellular space;GO:0005622//intracellular;GO:0005623//cell;GO:0005737//cytoplasm;GO:0005764//lysosome;GO:0005773//vacuole;GO:0005775//vacuolar lumen;GO:0005794//Golgi apparatus;GO:0005796//Golgi lumen;GO:0012505//endomembrane system;GO:0031012//extracellular matrix;GO:0031974//membrane-enclos…	GO:0003674//molecular_function;GO:0005198//structural molecule activity;GO:0005201//extracellular matrix structural constituent;GO:0005488//binding;GO:0005515//protein binding;GO:0005539//glycosaminoglycan binding;GO:0008201//heparin binding;GO:0043167//ion binding;GO:0043168//anion binding;GO:0097367//carbohydrate derivative binding;GO:1901681//sulfur compound binding	GO:0001501//skeletal system development;GO:0006022//aminoglycan metabolic process;GO:0006023//aminoglycan biosynthetic process;GO:0006024//glycosaminoglycan biosynthetic process;GO:0006026//aminoglycan catabolic process;GO:0006027//glycosaminoglycan catabolic process;GO:0006082//organic acid metabolic process;GO:0006790//sulfur compound metabolic process;GO:0006807//nitrogen compound metabolic pr…
ncbi_105081864	8815.9	8536.51	8236.84	21096.5	20005.2	21017.2	8529.75	20706.3	1.2795	5.50101e-57	1.62256e-54	PAPSS2	XP_010969561.1 PREDICTED: LOW QUALITY PROTEIN: bifunctional 3'-phosphoadenosine 5'-phosphosulfate synthase 2 [Camelus bactrianus]	Metabolism;Metabolism;Metabolism;Metabolism;Metabolism	Global and overview maps;Nucleotide metabolism;Metabolism of other amino acids;Energy metabolism;Biosynthesis of other secondary metabolites	ko01100//Metabolic pathways;ko00230//Purine metabolism;ko00450//Selenocompound metabolism;ko00920//Sulfur metabolism;ko00261//Monobactam biosynthesis	K13811;K13811;K13811;K13811;K13811	GO:0005575//cellular_component;GO:0005622//intracellular;GO:0005623//cell;GO:0005737//cytoplasm;GO:0005829//cytosol;GO:0044424//intracellular part;GO:0044444//cytoplasmic part;GO:0044464//cell part	GO:0000166//nucleotide binding;GO:0003674//molecular_function;GO:0003824//catalytic activity;GO:0004020//adenylylsulfate kinase activity;GO:0004612//phosphoenolpyruvate carboxykinase (ATP) activity;GO:0004779//sulfate adenylyltransferase activity;GO:0004781//sulfate adenylyltransferase (ATP) activity;GO:0005488//binding;GO:0005524//ATP binding;GO:0005525//GTP binding;GO:0008144//drug binding;GO:0…	GO:0000103//sulfate assimilation;GO:0001501//skeletal system development;GO:0006082//organic acid metabolic process;GO:0006094//gluconeogenesis;GO:0006139//nucleobase-containing compound metabolic process;GO:0006163//purine nucleotide metabolic process;GO:0006164//purine nucleotide biosynthetic process;GO:0006725//cellular aromatic compound metabolic process;GO:0006753//nucleoside phosphate metab…
ncbi_105083085	1156.07	1308.64	1337.01	2868.42	2832.55	2757.16	1267.24	2819.38	1.15369	4.19877e-56	1.18685e-53	MYO6	XP_010971126.1 PREDICTED: unconventional myosin-VI isoform X1 [Camelus bactrianus]	Human Diseases;Human Diseases	Infectious disease: bacterial;Infectious disease: bacterial	ko05132//Salmonella infection;ko05130//Pathogenic Escherichia coli infection	K10358;K10358	GO:0000139//Golgi membrane;GO:0000323//lytic vacuole;GO:0000428//DNA-directed RNA polymerase complex;GO:0001726//ruffle;GO:0005575//cellular_component;GO:0005576//extracellular region;GO:0005622//intracellular;GO:0005623//cell;GO:0005634//nucleus;GO:0005635//nuclear envelope;GO:0005654//nucleoplasm;GO:0005737//cytoplasm;GO:0005764//lysosome;GO:0005765//lysosomal membrane;GO:0005773//vacuole;GO:00…	GO:0000146//microfilament motor activity;GO:0000166//nucleotide binding;GO:0003674//molecular_function;GO:0003774//motor activity;GO:0003777//microtubule motor activity;GO:0003779//actin binding;GO:0003824//catalytic activity;GO:0005488//binding;GO:0005515//protein binding;GO:0005516//calmodulin binding;GO:0005524//ATP binding;GO:0008017//microtubule binding;GO:0008092//cytoskeletal protein bindi…	GO:0000003//reproduction;GO:0000226//microtubule cytoskeleton organization;GO:0000278//mitotic cell cycle;GO:0001667//ameboidal-type cell migration;GO:0001700//embryonic development via the syncytial blastoderm;GO:0001709//cell fate determination;GO:0002009//morphogenesis of an epithelium;GO:0002064//epithelial cell development;GO:0002065//columnar/cuboidal epithelial cell differentiation;GO:0002…
ncbi_105063875	7112.93	7639.4	7515.6	1801.1	1944.41	1609.02	7422.64	1784.84	-2.05614	1.82783e-55	4.95999e-53	CLU	XP_010946877.1 PREDICTED: clusterin [Camelus bactrianus]	Organismal Systems	Immune system	ko04610//Complement and coagulation cascades	K17252	GO:0005575//cellular_component;GO:0005576//extracellular region;GO:0005615//extracellular space;GO:0005622//intracellular;GO:0005623//cell;GO:0005634//nucleus;GO:0005737//cytoplasm;GO:0005739//mitochondrion;GO:0005740//mitochondrial envelope;GO:0005783//endoplasmic reticulum;GO:0005788//endoplasmic reticulum lumen;GO:0005794//Golgi apparatus;GO:0005829//cytosol;GO:0005856//cytoskeleton;GO:0009986…	GO:0001540//beta-amyloid binding;GO:0003674//molecular_function;GO:0005102//receptor binding;GO:0005488//binding;GO:0005515//protein binding;GO:0008092//cytoskeletal protein binding;GO:0019899//enzyme binding;GO:0031625//ubiquitin protein ligase binding;GO:0033218//amide binding;GO:0042277//peptide binding;GO:0044389//ubiquitin-like protein ligase binding;GO:0044877//macromolecular complex bindin…	GO:0000003//reproduction;GO:0000902//cell morphogenesis;GO:0001505//regulation of neurotransmitter levels;GO:0001774//microglial cell activation;GO:0001775//cell activation;GO:0001817//regulation of cytokine production;GO:0001819//positive regulation of cytokine production;GO:0001836//release of cytochrome c from mitochondria;GO:0001932//regulation of protein phosphorylation;GO:0001934//positive …
ncbi_105070362	1779.5	1823.72	1755.5	4323.55	4321.75	4352.53	1786.24	4332.61	1.27831	4.9917e-55	1.30245e-52	CPT1A	XP_010955077.1 PREDICTED: carnitine O-palmitoyltransferase 1, liver isoform isoform X1 [Camelus bactrianus]	Organismal Systems;Environmental Information Processing;Organismal Systems;Human Diseases;Organismal Systems;Metabolism;Organismal Systems;Metabolism	Environmental adaptation;Signal transduction;Endocrine system;Endocrine and metabolic disease;Endocrine system;Global and overview maps;Endocrine system;Lipid metabolism	ko04714//Thermogenesis;ko04152//AMPK signaling pathway;ko04922//Glucagon signaling pathway;ko04931//Insulin resistance;ko03320//PPAR signaling pathway;ko01212//Fatty acid metabolism;ko04920//Adipocytokine signaling pathway;ko00071//Fatty acid degradation	K08765;K08765;K08765;K08765;K08765;K08765;K08765;K08765	GO:0005575//cellular_component;GO:0005622//intracellular;GO:0005623//cell;GO:0005737//cytoplasm;GO:0005739//mitochondrion;GO:0005740//mitochondrial envelope;GO:0005741//mitochondrial outer membrane;GO:0016020//membrane;GO:0016021//integral component of membrane;GO:0019867//outer membrane;GO:0031090//organelle membrane;GO:0031224//intrinsic component of membrane;GO:0031300//intrinsic component of …	GO:0003674//molecular_function;GO:0003824//catalytic activity;GO:0004095//carnitine O-palmitoyltransferase activity;GO:0005488//binding;GO:0005515//protein binding;GO:0008374//O-acyltransferase activity;GO:0016406//carnitine O-acyltransferase activity;GO:0016409//palmitoyltransferase activity;GO:0016416//O-palmitoyltransferase activity;GO:0016740//transferase activity;GO:0016746//transferase acti…	GO:0001101//response to acid chemical;GO:0001676//long-chain fatty acid metabolic process;GO:0002791//regulation of peptide secretion;GO:0005975//carbohydrate metabolic process;GO:0005996//monosaccharide metabolic process;GO:0006006//glucose metabolic process;GO:0006082//organic acid metabolic process;GO:0006575//cellular modified amino acid metabolic process;GO:0006577//amino-acid betaine metabo…
ncbi_105069260	373.794	367.865	380.405	144.306	145.645	144.446	374.021	144.799	-1.36907	1.99688e-54	5.00116e-52	CSPG4	XP_010953659.1 PREDICTED: LOW QUALITY PROTEIN: chondroitin sulfate proteoglycan 4 [Camelus bactrianus]	-	-	-	-	-	GO:0004222//metalloendopeptidase activity	-
ncbi_105075801	1550.91	1640.5	1564.35	4121.93	4384.47	4569.01	1585.25	4358.47	1.45911	2.06416e-54	5.00116e-52	GFPT1	XP_010843717.1 PREDICTED: glutamine--fructose-6-phosphate aminotransferase [isomerizing] 1 [Bison bison bison]	Metabolism;Human Diseases;Metabolism;Metabolism	Global and overview maps;Endocrine and metabolic disease;Carbohydrate metabolism;Amino acid metabolism	ko01100//Metabolic pathways;ko04931//Insulin resistance;ko00520//Amino sugar and nucleotide sugar metabolism;ko00250//Alanine, aspartate and glutamate metabolism	K00820;K00820;K00820;K00820	GO:0005575//cellular_component;GO:0005622//intracellular;GO:0005623//cell;GO:0005737//cytoplasm;GO:0005829//cytosol;GO:0044424//intracellular part;GO:0044444//cytoplasmic part;GO:0044464//cell part	GO:0003674//molecular_function;GO:0003824//catalytic activity;GO:0004044//amidophosphoribosyltransferase activity;GO:0004066//asparagine synthase (glutamine-hydrolyzing) activity;GO:0004360//glutamine-fructose-6-phosphate transaminase (isomerizing) activity;GO:0005488//binding;GO:0008483//transaminase activity;GO:0008982//protein-N(PI)-phosphohistidine-sugar phosphotransferase activity;GO:0016597…	GO:0005975//carbohydrate metabolic process;GO:0005979//regulation of glycogen biosynthetic process;GO:0006002//fructose 6-phosphate metabolic process;GO:0006040//amino sugar metabolic process;GO:0006041//glucosamine metabolic process;GO:0006042//glucosamine biosynthetic process;GO:0006047//UDP-N-acetylglucosamine metabolic process;GO:0006048//UDP-N-acetylglucosamine biosynthetic process;GO:000608…
ncbi_105072931	1916.03	1772.01	1828.16	546.778	566.329	575.35	1838.73	562.819	-1.70797	7.80461e-54	1.82574e-51	FN1	XP_010958350.1 PREDICTED: LOW QUALITY PROTEIN: fibronectin [Camelus bactrianus]	Human Diseases;Human Diseases;Environmental Information Processing;Cellular Processes;Cellular Processes;Human Diseases;Human Diseases;Human Diseases;Human Diseases;Human Diseases;Human Diseases;Environmental Information Processing	Cancer: overview;Infectious disease: viral;Signal transduction;Cell motility;Cellular community - eukaryotes;Cancer: overview;Infectious disease: bacterial;Endocrine and metabolic disease;Infectious disease: bacterial;Infectious disease: parasitic;Cancer: specific types;Signaling molecules and interaction	ko05200//Pathways in cancer;ko05165//Human papillomavirus infection;ko04151//PI3K-Akt signaling pathway;ko04810//Regulation of actin cytoskeleton;ko04510//Focal adhesion;ko05205//Proteoglycans in cancer;ko05135//Yersinia infection;ko04933//AGE-RAGE signaling pathway in diabetic complications;ko05100//Bacterial invasion of epithelial cells;ko05146//Amoebiasis;ko05222//Small cell lung cancer;ko0451…	K05717;K05717;K05717;K05717;K05717;K05717;K05717;K05717;K05717;K05717;K05717;K05717	GO:0005575//cellular_component;GO:0005576//extracellular region;GO:0005615//extracellular space;GO:0044421//extracellular region part	GO:0003674//molecular_function;GO:0003993//acid phosphatase activity;GO:0005488//binding;GO:0005515//protein binding;GO:0005539//glycosaminoglycan binding;GO:0008201//heparin binding;GO:0019904//protein domain specific binding;GO:0043167//ion binding;GO:0043168//anion binding;GO:0046872//metal ion binding;GO:0097367//carbohydrate derivative binding;GO:1901681//sulfur compound binding	GO:0001525//angiogenesis;GO:0001568//blood vessel development;GO:0001944//vasculature development;GO:0002526//acute inflammatory response;GO:0006950//response to stress;GO:0006952//defense response;GO:0006953//acute-phase response;GO:0006954//inflammatory response;GO:0007155//cell adhesion;GO:0007275//multicellular organism development;GO:0008150//biological_process;GO:0008360//regulation of cell…
ncbi_105079732	18231.2	17615.4	17670.2	3160.39	3080.88	3030.62	17838.9	3090.63	-2.52906	1.63613e-52	3.69983e-50	FGA	XP_010978618.2 fibrinogen alpha chain [Camelus dromedarius]	Organismal Systems;Organismal Systems	Immune system;Immune system	ko04611//Platelet activation;ko04610//Complement and coagulation cascades	K03903;K03903	GO:0005575//cellular_component;GO:0005576//extracellular region;GO:0005577//fibrinogen complex;GO:0005615//extracellular space;GO:0005622//intracellular;GO:0005623//cell;GO:0005737//cytoplasm;GO:0005783//endoplasmic reticulum;GO:0005788//endoplasmic reticulum lumen;GO:0005791//rough endoplasmic reticulum;GO:0005886//plasma membrane;GO:0005938//cell cortex;GO:0009897//external side of plasma membr…	GO:0003674//molecular_function;GO:0005102//receptor binding;GO:0005198//structural molecule activity;GO:0005488//binding;GO:0005515//protein binding;GO:0030674//protein binding, bridging;GO:0043167//ion binding;GO:0043169//cation binding;GO:0046872//metal ion binding;GO:0050839//cell adhesion molecule binding;GO:0060090//binding, bridging	GO:0001775//cell activation;GO:0001889//liver development;GO:0001932//regulation of protein phosphorylation;GO:0001934//positive regulation of protein phosphorylation;GO:0002218//activation of innate immune response;GO:0002221//pattern recognition receptor signaling pathway;GO:0002224//toll-like receptor signaling pathway;GO:0002250//adaptive immune response;GO:0002253//activation of immune respo…
ncbi_105062185	917.023	878.827	974.435	109.41	106.741	104.124	923.429	106.758	-3.11265	1.87481e-52	4.1028e-50	A2M	XP_010944683.1 PREDICTED: alpha-2-macroglobulin-like [Camelus bactrianus]	Organismal Systems	Immune system	ko04610//Complement and coagulation cascades	K03910	GO:0005575//cellular_component;GO:0005576//extracellular region;GO:0005615//extracellular space;GO:0005622//intracellular;GO:0005623//cell;GO:0005737//cytoplasm;GO:0005829//cytosol;GO:0012505//endomembrane system;GO:0030141//secretory granule;GO:0031091//platelet alpha granule;GO:0031093//platelet alpha granule lumen;GO:0031410//cytoplasmic vesicle;GO:0031974//membrane-enclosed lumen;GO:0031982//…	GO:0002020//protease binding;GO:0003674//molecular_function;GO:0003824//catalytic activity;GO:0004857//enzyme inhibitor activity;GO:0004866//endopeptidase inhibitor activity;GO:0004867//serine-type endopeptidase inhibitor activity;GO:0005096//GTPase activator activity;GO:0005102//receptor binding;GO:0005488//binding;GO:0005515//protein binding;GO:0008047//enzyme activator activity;GO:0019838//gro…	GO:0000003//reproduction;GO:0001868//regulation of complement activation, lectin pathway;GO:0001869//negative regulation of complement activation, lectin pathway;GO:0002576//platelet degranulation;GO:0002673//regulation of acute inflammatory response;GO:0002682//regulation of immune system process;GO:0002683//negative regulation of immune system process;GO:0002697//regulation of immune effector p…
ncbi_105068874	9813.9	9173.43	9220.16	16878.9	15812.9	16732.3	9402.5	16474.7	0.809136	5.06818e-52	1.07446e-49	PDIA4	EQB78464.1 protein disulfide-isomerase A4 precursor [Camelus ferus]	Genetic Information Processing;Human Diseases;Organismal Systems	Folding, sorting and degradation;Infectious disease: bacterial;Endocrine system	ko04141//Protein processing in endoplasmic reticulum;ko05110//Vibrio cholerae infection;ko04918//Thyroid hormone synthesis	K09582;K09582;K09582	GO:0001534//radial spoke;GO:0005575//cellular_component;GO:0005576//extracellular region;GO:0005615//extracellular space;GO:0005622//intracellular;GO:0005623//cell;GO:0005737//cytoplasm;GO:0005783//endoplasmic reticulum;GO:0005788//endoplasmic reticulum lumen;GO:0005789//endoplasmic reticulum membrane;GO:0005790//smooth endoplasmic reticulum;GO:0009986//cell surface;GO:0012505//endomembrane syste…	GO:0003674//molecular_function;GO:0003756//protein disulfide isomerase activity;GO:0003824//catalytic activity;GO:0005509//calcium ion binding;GO:0015036//disulfide oxidoreductase activity;GO:0015037//peptide disulfide oxidoreductase activity;GO:0016209//antioxidant activity;GO:0016491//oxidoreductase activity;GO:0016667//oxidoreductase activity, acting on a sulfur group of donors;GO:0016853//iso…	GO:0002790//peptide secretion;GO:0006457//protein folding;GO:0006790//sulfur compound metabolic process;GO:0006810//transport;GO:0006950//response to stress;GO:0007165//signal transduction;GO:0008104//protein localization;GO:0008150//biological_process;GO:0008152//metabolic process;GO:0009306//protein secretion;GO:0009987//cellular process;GO:0015031//protein transport;GO:0015833//peptide transpo…
ncbi_105072613	3550.95	3426.85	3605.05	783.454	753.532	740.345	3527.62	759.11	-2.21631	1.2225e-51	2.51316e-49	DPYSL3	XP_010957918.1 PREDICTED: dihydropyrimidinase-related protein 3 [Camelus bactrianus]	-	-	-	-	GO:0005575//cellular_component;GO:0005576//extracellular region;GO:0005615//extracellular space;GO:0005622//intracellular;GO:0005623//cell;GO:0005737//cytoplasm;GO:0005829//cytosol;GO:0005856//cytoskeleton;GO:0005884//actin filament;GO:0012505//endomembrane system;GO:0015629//actin cytoskeleton;GO:0030027//lamellipodium;GO:0030133//transport vesicle;GO:0030424//axon;GO:0030426//growth cone;GO:003…	GO:0000034//adenine deaminase activity;GO:0003674//molecular_function;GO:0003824//catalytic activity;GO:0004151//dihydroorotase activity;GO:0004157//dihydropyrimidinase activity;GO:0005488//binding;GO:0005515//protein binding;GO:0005539//glycosaminoglycan binding;GO:0008092//cytoskeletal protein binding;GO:0008448//N-acetylglucosamine-6-phosphate deacetylase activity;GO:0008798//beta-aspartyl-pep…	GO:0000902//cell morphogenesis;GO:0000904//cell morphogenesis involved in differentiation;GO:0006040//amino sugar metabolic process;GO:0006147//guanine catabolic process;GO:0006168//adenine salvage;GO:0006508//proteolysis;GO:0006548//histidine catabolic process;GO:0006950//response to stress;GO:0006996//organelle organization;GO:0007010//cytoskeleton organization;GO:0007015//actin filament organi…
ncbi_105074122	1110.56	1116.25	1061.77	537.748	530.989	519.013	1096.19	529.25	-1.05048	7.03164e-51	1.40302e-48	TNXB	XP_031290848.1 tenascin-X isoform X2 [Camelus dromedarius]	Human Diseases;Environmental Information Processing;Cellular Processes;Human Diseases;Environmental Information Processing	Infectious disease: viral;Signal transduction;Cellular community - eukaryotes;Cancer: overview;Signaling molecules and interaction	ko05165//Human papillomavirus infection;ko04151//PI3K-Akt signaling pathway;ko04510//Focal adhesion;ko05206//MicroRNAs in cancer;ko04512//ECM-receptor interaction	K06252;K06252;K06252;K06252;K06252	GO:0005575//cellular_component;GO:0005576//extracellular region;GO:0005622//intracellular;GO:0005623//cell;GO:0016020//membrane;GO:0031012//extracellular matrix;GO:0044421//extracellular region part;GO:0044464//cell part	GO:0003674//molecular_function;GO:0003993//acid phosphatase activity;GO:0005102//receptor binding;GO:0005178//integrin binding;GO:0005488//binding;GO:0005515//protein binding;GO:0005539//glycosaminoglycan binding;GO:0008201//heparin binding;GO:0043167//ion binding;GO:0043168//anion binding;GO:0044877//macromolecular complex binding;GO:0046872//metal ion binding;GO:0050839//cell adhesion molecule …	GO:0006996//organelle organization;GO:0007010//cytoskeleton organization;GO:0007155//cell adhesion;GO:0008150//biological_process;GO:0008152//metabolic process;GO:0009987//cellular process;GO:0016043//cellular component organization;GO:0022607//cellular component assembly;GO:0022610//biological adhesion;GO:0030029//actin filament-based process;GO:0030036//actin cytoskeleton organization;GO:003019…
ncbi_105073420	13788.7	12474	13637.8	633.881	603.552	563.183	13300.2	600.205	-4.46984	3.80405e-50	7.37334e-48	HP	XP_006183773.3 haptoglobin [Camelus ferus]	-	-	-	-	GO:0005575//cellular_component;GO:0005576//extracellular region;GO:0005615//extracellular space;GO:0005622//intracellular;GO:0005623//cell;GO:0005737//cytoplasm;GO:0005783//endoplasmic reticulum;GO:0005794//Golgi apparatus;GO:0012505//endomembrane system;GO:0031838//haptoglobin-hemoglobin complex;GO:0032991//macromolecular complex;GO:0043226//organelle;GO:0043227//membrane-bounded organelle;GO:00…	GO:0003674//molecular_function;GO:0004252//serine-type endopeptidase activity;GO:0005488//binding;GO:0005515//protein binding;GO:0016209//antioxidant activity;GO:0030492//hemoglobin binding;GO:0042802//identical protein binding;GO:0042803//protein homodimerization activity;GO:0046983//protein dimerization activity	GO:0000003//reproduction;GO:0000302//response to reactive oxygen species;GO:0001101//response to acid chemical;GO:0001666//response to hypoxia;GO:0001889//liver development;GO:0002237//response to molecule of bacterial origin;GO:0002376//immune system process;GO:0002526//acute inflammatory response;GO:0006508//proteolysis;GO:0006950//response to stress;GO:0006952//defense response;GO:0006953//acu…
ncbi_105076516	3042.88	2994.78	3032.54	6936.27	6602.29	6829.67	3023.4	6789.41	1.16711	7.23436e-50	1.36327e-47	CAT	XP_010962995.1 PREDICTED: catalase [Camelus bactrianus]	Metabolism;Metabolism;Environmental Information Processing;Cellular Processes;Organismal Systems;Organismal Systems;Organismal Systems;Human Diseases;Metabolism;Metabolism	Global and overview maps;Global and overview maps;Signal transduction;Transport and catabolism;Aging;Aging;Aging;Neurodegenerative disease;Amino acid metabolism;Carbohydrate metabolism	ko01100//Metabolic pathways;ko01200//Carbon metabolism;ko04068//FoxO signaling pathway;ko04146//Peroxisome;ko04211//Longevity regulating pathway;ko04212//Longevity regulating pathway - worm;ko04213//Longevity regulating pathway - multiple species;ko05014//Amyotrophic lateral sclerosis;ko00380//Tryptophan metabolism;ko00630//Glyoxylate and dicarboxylate metabolism	K03781;K03781;K03781;K03781;K03781;K03781;K03781;K03781;K03781;K03781	GO:0000323//lytic vacuole;GO:0005575//cellular_component;GO:0005576//extracellular region;GO:0005615//extracellular space;GO:0005622//intracellular;GO:0005623//cell;GO:0005737//cytoplasm;GO:0005739//mitochondrion;GO:0005740//mitochondrial envelope;GO:0005758//mitochondrial intermembrane space;GO:0005764//lysosome;GO:0005773//vacuole;GO:0005777//peroxisome;GO:0005778//peroxisomal membrane;GO:00057…	GO:0000166//nucleotide binding;GO:0003674//molecular_function;GO:0003824//catalytic activity;GO:0004046//aminoacylase activity;GO:0004096//catalase activity;GO:0004601//peroxidase activity;GO:0005102//receptor binding;GO:0005488//binding;GO:0005515//protein binding;GO:0016209//antioxidant activity;GO:0016491//oxidoreductase activity;GO:0016627//oxidoreductase activity, acting on the CH-CH group o…	GO:0000302//response to reactive oxygen species;GO:0001101//response to acid chemical;GO:0001655//urogenital system development;GO:0001657//ureteric bud development;GO:0001666//response to hypoxia;GO:0001775//cell activation;GO:0001822//kidney development;GO:0001823//mesonephros development;GO:0002252//immune effector process;GO:0002263//cell activation involved in immune response;GO:0002274//mye…
ncbi_105071363	948.466	828.058	841.688	3868.83	3526.35	3611.8	872.737	3668.99	2.07176	1.20512e-49	2.20961e-47	TPP2	XP_031322146.1 tripeptidyl-peptidase 2 isoform X3 [Camelus dromedarius]	-	-	-	-	GO:0005575//cellular_component;GO:0005622//intracellular;GO:0005623//cell;GO:0005634//nucleus;GO:0005654//nucleoplasm;GO:0005737//cytoplasm;GO:0005773//vacuole;GO:0005774//vacuolar membrane;GO:0005829//cytosol;GO:0005840//ribosome;GO:0009507//chloroplast;GO:0009536//plastid;GO:0016020//membrane;GO:0016604//nuclear body;GO:0022626//cytosolic ribosome;GO:0031090//organelle membrane;GO:0031974//memb…	GO:0003674//molecular_function;GO:0003824//catalytic activity;GO:0004175//endopeptidase activity;GO:0004177//aminopeptidase activity;GO:0004252//serine-type endopeptidase activity;GO:0005488//binding;GO:0005515//protein binding;GO:0008233//peptidase activity;GO:0008236//serine-type peptidase activity;GO:0008238//exopeptidase activity;GO:0008240//tripeptidyl-peptidase activity;GO:0016787//hydrolas…	GO:0000209//protein polyubiquitination;GO:0006464//cellular protein modification process;GO:0006508//proteolysis;GO:0006807//nitrogen compound metabolic process;GO:0008150//biological_process;GO:0008152//metabolic process;GO:0009306//protein secretion;GO:0009987//cellular process;GO:0010883//regulation of lipid storage;GO:0010884//positive regulation of lipid storage;GO:0016043//cellular componen…
ncbi_105082147	14372.5	13259.2	13042.7	6686.56	5854.78	5797.95	13558.2	6113.1	-1.14919	2.68221e-49	4.78845e-47	TGFBI	XP_010969953.1 PREDICTED: transforming growth factor-beta-induced protein ig-h3 [Camelus bactrianus]	-	-	-	-	GO:0005575//cellular_component;GO:0005576//extracellular region;GO:0005604//basement membrane;GO:0005615//extracellular space;GO:0005622//intracellular;GO:0005623//cell;GO:0005737//cytoplasm;GO:0005794//Golgi apparatus;GO:0005802//trans-Golgi network;GO:0005886//plasma membrane;GO:0012505//endomembrane system;GO:0016020//membrane;GO:0031012//extracellular matrix;GO:0031984//organelle subcompartme…	GO:0003674//molecular_function;GO:0005102//receptor binding;GO:0005178//integrin binding;GO:0005488//binding;GO:0005515//protein binding;GO:0005518//collagen binding;GO:0044877//macromolecular complex binding;GO:0050839//cell adhesion molecule binding;GO:0050840//extracellular matrix binding	GO:0001501//skeletal system development;GO:0001525//angiogenesis;GO:0001568//blood vessel development;GO:0001944//vasculature development;GO:0002062//chondrocyte differentiation;GO:0003008//system process;GO:0006807//nitrogen compound metabolic process;GO:0007155//cell adhesion;GO:0007162//negative regulation of cell adhesion;GO:0007275//multicellular organism development;GO:0007600//sensory perc…
ncbi_105065267	3448.48	2913.57	2888.04	489.632	540.623	518.68	3083.36	516.312	-2.57819	3.29515e-49	5.73186e-47	C5	XP_010948635.1 PREDICTED: complement C5-like [Camelus bactrianus]	Human Diseases;Human Diseases;Organismal Systems;Human Diseases;Human Diseases;Human Diseases;Environmental Information Processing	Infectious disease: viral;Immune disease;Immune system;Infectious disease: bacterial;Infectious disease: bacterial;Neurodegenerative disease;Signaling molecules and interaction	ko05168//Herpes simplex virus 1 infection;ko05322//Systemic lupus erythematosus;ko04610//Complement and coagulation cascades;ko05150//Staphylococcus aureus infection;ko05133//Pertussis;ko05020//Prion disease;ko04080//Neuroactive ligand-receptor interaction	K03994;K03994;K03994;K03994;K03994;K03994;K03994	GO:0005575//cellular_component;GO:0005576//extracellular region;GO:0005579//membrane attack complex;GO:0005615//extracellular space;GO:0005623//cell;GO:0005886//plasma membrane;GO:0005887//integral component of plasma membrane;GO:0016020//membrane;GO:0016021//integral component of membrane;GO:0031224//intrinsic component of membrane;GO:0031226//intrinsic component of plasma membrane;GO:0032991//m…	GO:0001664//G-protein coupled receptor binding;GO:0003674//molecular_function;GO:0004857//enzyme inhibitor activity;GO:0004866//endopeptidase inhibitor activity;GO:0005102//receptor binding;GO:0005125//cytokine activity;GO:0005126//cytokine receptor binding;GO:0005488//binding;GO:0005515//protein binding;GO:0008009//chemokine activity;GO:0030234//enzyme regulator activity;GO:0030414//peptidase in…	GO:0000187//activation of MAPK activity;GO:0001701//in utero embryonic development;GO:0001817//regulation of cytokine production;GO:0001819//positive regulation of cytokine production;GO:0001932//regulation of protein phosphorylation;GO:0001934//positive regulation of protein phosphorylation;GO:0002250//adaptive immune response;GO:0002252//immune effector process;GO:0002253//activation of immune …
ncbi_105073170	12287.9	13190	13194.4	6960.49	7233.53	7176.34	12890.8	7123.45	-0.85569	3.60218e-49	6.1093e-47	MYH9	XP_032348037.1 LOW QUALITY PROTEIN: myosin-9 [Camelus ferus]	Human Diseases;Human Diseases;Cellular Processes	Infectious disease: bacterial;Infectious disease: bacterial;Cellular community - eukaryotes	ko05132//Salmonella infection;ko05130//Pathogenic Escherichia coli infection;ko04530//Tight junction	K10352;K10352;K10352	GO:0001725//stress fiber;GO:0001726//ruffle;GO:0001772//immunological synapse;GO:0001931//uropod;GO:0005575//cellular_component;GO:0005622//intracellular;GO:0005623//cell;GO:0005634//nucleus;GO:0005737//cytoplasm;GO:0005819//spindle;GO:0005826//actomyosin contractile ring;GO:0005829//cytosol;GO:0005856//cytoskeleton;GO:0005886//plasma membrane;GO:0005887//integral component of plasma membrane;GO:…	GO:0000146//microfilament motor activity;GO:0000166//nucleotide binding;GO:0003674//molecular_function;GO:0003774//motor activity;GO:0003777//microtubule motor activity;GO:0003779//actin binding;GO:0003824//catalytic activity;GO:0005488//binding;GO:0005515//protein binding;GO:0005516//calmodulin binding;GO:0005524//ATP binding;GO:0008017//microtubule binding;GO:0008092//cytoskeletal protein bindi…	GO:0000003//reproduction;GO:0000212//meiotic spindle organization;GO:0000226//microtubule cytoskeleton organization;GO:0000768//syncytium formation by plasma membrane fusion;GO:0000902//cell morphogenesis;GO:0000904//cell morphogenesis involved in differentiation;GO:0000910//cytokinesis;GO:0001525//angiogenesis;GO:0001568//blood vessel development;GO:0001667//ameboidal-type cell migration;GO:0001…
ncbi_105078233	881	963.376	946.169	3208.13	3167.1	3223.01	930.182	3199.41	1.78222	2.46555e-48	4.07958e-46	PLIN3	XP_010965044.1 PREDICTED: perilipin-3 isoform X1 [Camelus bactrianus]	-	-	-	-	GO:0005575//cellular_component;GO:0005622//intracellular;GO:0005623//cell;GO:0005737//cytoplasm;GO:0005768//endosome;GO:0005794//Golgi apparatus;GO:0005811//lipid particle;GO:0005829//cytosol;GO:0010008//endosome membrane;GO:0012505//endomembrane system;GO:0016020//membrane;GO:0030133//transport vesicle;GO:0031090//organelle membrane;GO:0031410//cytoplasmic vesicle;GO:0031982//vesicle;GO:0043226/…	GO:0005200//structural constituent of cytoskeleton	GO:0006810//transport;GO:0008150//biological_process;GO:0016192//vesicle-mediated transport;GO:0051179//localization;GO:0051234//establishment of localization
ncbi_105072239	30119	25568.9	28882.3	81405.4	72870.3	81453.4	28190	78576.3	1.47891	3.91805e-47	6.32858e-45	Sult1c1	XP_006176643.1 sulfotransferase 1C1 [Camelus ferus]	-	-	-	-	GO:0005575//cellular_component;GO:0005622//intracellular;GO:0005623//cell;GO:0005737//cytoplasm;GO:0044424//intracellular part;GO:0044464//cell part	GO:0003674//molecular_function;GO:0003824//catalytic activity;GO:0004027//alcohol sulfotransferase activity;GO:0004062//aryl sulfotransferase activity;GO:0008146//sulfotransferase activity;GO:0016740//transferase activity;GO:0016782//transferase activity, transferring sulfur-containing groups	GO:0006790//sulfur compound metabolic process;GO:0008150//biological_process;GO:0008152//metabolic process;GO:0009987//cellular process;GO:0044237//cellular metabolic process
ncbi_105080129	1955.34	1869.88	1904.63	3556.02	3516.12	3510.19	1909.95	3527.44	0.885088	4.1682e-47	6.57606e-45	ACLY	XP_010967311.1 PREDICTED: ATP-citrate synthase isoform X1 [Camelus bactrianus]	Metabolism;Metabolism	Global and overview maps;Carbohydrate metabolism	ko01100//Metabolic pathways;ko00020//Citrate cycle (TCA cycle)	K01648;K01648	GO:0000323//lytic vacuole;GO:0005575//cellular_component;GO:0005576//extracellular region;GO:0005622//intracellular;GO:0005623//cell;GO:0005634//nucleus;GO:0005654//nucleoplasm;GO:0005737//cytoplasm;GO:0005764//lysosome;GO:0005766//primary lysosome;GO:0005773//vacuole;GO:0005775//vacuolar lumen;GO:0005829//cytosol;GO:0005886//plasma membrane;GO:0009346//citrate lyase complex;GO:0012505//endomembr…	GO:0000166//nucleotide binding;GO:0003674//molecular_function;GO:0003824//catalytic activity;GO:0003878//ATP citrate synthase activity;GO:0003985//acetyl-CoA C-acetyltransferase activity;GO:0004108//citrate (Si)-synthase activity;GO:0004774//succinate-CoA ligase activity;GO:0004775//succinate-CoA ligase (ADP-forming) activity;GO:0004776//succinate-CoA ligase (GDP-forming) activity;GO:0005488//bin…	GO:0001775//cell activation;GO:0002252//immune effector process;GO:0002263//cell activation involved in immune response;GO:0002274//myeloid leukocyte activation;GO:0002275//myeloid cell activation involved in immune response;GO:0002283//neutrophil activation involved in immune response;GO:0002366//leukocyte activation involved in immune response;GO:0002376//immune system process;GO:0002443//leuko…
ncbi_105076535	1015.08	1155.38	1064.2	6316.7	6758.69	6420.48	1078.22	6498.62	2.59148	4.27169e-47	6.58618e-45	RCN1	XP_010963021.1 PREDICTED: reticulocalbin-1 [Camelus bactrianus]	-	-	-	-	GO:0005575//cellular_component;GO:0005622//intracellular;GO:0005623//cell;GO:0005737//cytoplasm;GO:0005783//endoplasmic reticulum;GO:0005788//endoplasmic reticulum lumen;GO:0012505//endomembrane system;GO:0031974//membrane-enclosed lumen;GO:0043226//organelle;GO:0043227//membrane-bounded organelle;GO:0043229//intracellular organelle;GO:0043231//intracellular membrane-bounded organelle;GO:0043233/…	GO:0003674//molecular_function;GO:0005488//binding;GO:0005509//calcium ion binding;GO:0043167//ion binding;GO:0043169//cation binding;GO:0046872//metal ion binding	GO:0001654//eye development;GO:0001701//in utero embryonic development;GO:0006464//cellular protein modification process;GO:0006807//nitrogen compound metabolic process;GO:0007275//multicellular organism development;GO:0007423//sensory organ development;GO:0008150//biological_process;GO:0008152//metabolic process;GO:0009790//embryo development;GO:0009792//embryo development ending in birth or egg…
ncbi_105079731	9926.23	8906.53	9140.96	1606.24	1598.56	1662.91	9324.57	1622.57	-2.52276	8.18128e-47	1.23337e-44	FGB	XP_006190885.1 fibrinogen beta chain [Camelus ferus]	Organismal Systems;Organismal Systems	Immune system;Immune system	ko04611//Platelet activation;ko04610//Complement and coagulation cascades	K03904;K03904	GO:0005577//fibrinogen complex;GO:0016020//membrane;GO:0016021//integral component of membrane	GO:0005102//receptor binding;GO:0005200//structural constituent of cytoskeleton;GO:0005524//ATP binding;GO:0008855//exodeoxyribonuclease VII activity	GO:0006606//protein import into nucleus;GO:0007059//chromosome segregation;GO:0030168//platelet activation;GO:0030261//chromosome condensation;GO:0051258//protein polymerization
ncbi_105082877	1365.12	1300.29	1243.08	3628.98	3411.16	3589.96	1302.83	3543.36	1.44347	2.14642e-46	3.1655e-44	MVP	XP_032316374.1 major vault protein isoform X1 [Camelus ferus]	-	-	-	-	GO:0005575//cellular_component;GO:0005576//extracellular region;GO:0005622//intracellular;GO:0005623//cell;GO:0005634//nucleus;GO:0005635//nuclear envelope;GO:0005643//nuclear pore;GO:0005737//cytoplasm;GO:0005829//cytosol;GO:0005856//cytoskeleton;GO:0012505//endomembrane system;GO:0030141//secretory granule;GO:0031410//cytoplasmic vesicle;GO:0031967//organelle envelope;GO:0031974//membrane-enclo…	GO:0003674//molecular_function;GO:0005488//binding;GO:0005515//protein binding;GO:0019899//enzyme binding;GO:0019900//kinase binding;GO:0019901//protein kinase binding;GO:0019902//phosphatase binding;GO:0019903//protein phosphatase binding;GO:0042802//identical protein binding	GO:0001654//eye development;GO:0001775//cell activation;GO:0001932//regulation of protein phosphorylation;GO:0001933//negative regulation of protein phosphorylation;GO:0002252//immune effector process;GO:0002263//cell activation involved in immune response;GO:0002274//myeloid leukocyte activation;GO:0002275//myeloid cell activation involved in immune response;GO:0002283//neutrophil activation inv…
ncbi_105074040	5065.82	4440.63	4663.87	463.315	467.018	465.518	4723.44	465.284	-3.34366	5.97553e-46	8.6251e-44	CFB	XP_010959777.1 PREDICTED: complement factor B isoform X2 [Camelus bactrianus]	Human Diseases;Organismal Systems;Human Diseases;Human Diseases	Immune disease;Immune system;Infectious disease: bacterial;Infectious disease: bacterial	ko05322//Systemic lupus erythematosus;ko04610//Complement and coagulation cascades;ko05150//Staphylococcus aureus infection;ko05133//Pertussis	K01332;K01332;K01332;K01332	GO:0005575//cellular_component;GO:0005576//extracellular region;GO:0016020//membrane	GO:0003674//molecular_function;GO:0003824//catalytic activity;GO:0004175//endopeptidase activity;GO:0004252//serine-type endopeptidase activity;GO:0004930//G-protein coupled receptor activity;GO:0008233//peptidase activity;GO:0008236//serine-type peptidase activity;GO:0016787//hydrolase activity;GO:0017171//serine hydrolase activity;GO:0070011//peptidase activity, acting on L-amino acid peptides	GO:0002252//immune effector process;GO:0002253//activation of immune response;GO:0002376//immune system process;GO:0002682//regulation of immune system process;GO:0002684//positive regulation of immune system process;GO:0006508//proteolysis;GO:0006807//nitrogen compound metabolic process;GO:0006950//response to stress;GO:0006952//defense response;GO:0006955//immune response;GO:0006956//complement…
ncbi_105077215	843.715	789.963	818.545	313.228	326.704	321.928	817.407	320.62	-1.35019	2.8762e-45	4.06503e-43	EPB41L2	XP_014411347.1 band 4.1-like protein 2 isoform X1 [Camelus ferus]	-	-	-	-	GO:0005575//cellular_component;GO:0005622//intracellular;GO:0005623//cell;GO:0005634//nucleus;GO:0005654//nucleoplasm;GO:0005737//cytoplasm;GO:0005829//cytosol;GO:0005856//cytoskeleton;GO:0005886//plasma membrane;GO:0005938//cell cortex;GO:0008091//spectrin;GO:0008180//COP9 signalosome;GO:0015629//actin cytoskeleton;GO:0016020//membrane;GO:0030054//cell junction;GO:0030863//cortical cytoskeleton;…	GO:0003674//molecular_function;GO:0003779//actin binding;GO:0005198//structural molecule activity;GO:0005200//structural constituent of cytoskeleton;GO:0005488//binding;GO:0005515//protein binding;GO:0008092//cytoskeletal protein binding;GO:0019904//protein domain specific binding;GO:0030507//spectrin binding;GO:0042731//PH domain binding	GO:0006996//organelle organization;GO:0007010//cytoskeleton organization;GO:0007049//cell cycle;GO:0008150//biological_process;GO:0008360//regulation of cell shape;GO:0009987//cellular process;GO:0016043//cellular component organization;GO:0022603//regulation of anatomical structure morphogenesis;GO:0022604//regulation of cell morphogenesis;GO:0030029//actin filament-based process;GO:0030036//act…
ncbi_105067801	3316.71	3059.78	3175.67	5809.46	5778.4	5916.73	3184.06	5834.87	0.873834	6.66096e-44	9.22203e-42	HYOU1	XP_032328357.1 hypoxia up-regulated protein 1 isoform X1 [Camelus ferus]	Genetic Information Processing	Folding, sorting and degradation	ko04141//Protein processing in endoplasmic reticulum	K09486	GO:0005575//cellular_component;GO:0005576//extracellular region;GO:0005615//extracellular space;GO:0005622//intracellular;GO:0005623//cell;GO:0005737//cytoplasm;GO:0005773//vacuole;GO:0005774//vacuolar membrane;GO:0005783//endoplasmic reticulum;GO:0005788//endoplasmic reticulum lumen;GO:0005790//smooth endoplasmic reticulum;GO:0005794//Golgi apparatus;GO:0009507//chloroplast;GO:0009536//plastid;G…	GO:0000166//nucleotide binding;GO:0000774//adenyl-nucleotide exchange factor activity;GO:0003674//molecular_function;GO:0003824//catalytic activity;GO:0005488//binding;GO:0005515//protein binding;GO:0005524//ATP binding;GO:0008144//drug binding;GO:0016462//pyrophosphatase activity;GO:0016787//hydrolase activity;GO:0016817//hydrolase activity, acting on acid anhydrides;GO:0016818//hydrolase activi…	GO:0000003//reproduction;GO:0001666//response to hypoxia;GO:0002931//response to ischemia;GO:0006457//protein folding;GO:0006605//protein targeting;GO:0006612//protein targeting to membrane;GO:0006620//posttranslational protein targeting to membrane;GO:0006810//transport;GO:0006886//intracellular protein transport;GO:0006888//ER to Golgi vesicle-mediated transport;GO:0006897//endocytosis;GO:00068…
ncbi_105070733	40085.2	36598.4	37166.4	1462.77	1449.17	1508.84	37950	1473.59	-4.68669	8.77003e-44	1.18992e-41	ORM1	XP_006186090.1 alpha-1-acid glycoprotein [Camelus ferus]	-	-	-	-	GO:0005575//cellular_component;GO:0005576//extracellular region;GO:0005615//extracellular space;GO:0044421//extracellular region part	GO:0003674//molecular_function;GO:0005488//binding;GO:0008144//drug binding	GO:0001101//response to acid chemical;GO:0002237//response to molecule of bacterial origin;GO:0002376//immune system process;GO:0002437//inflammatory response to antigenic stimulus;GO:0002438//acute inflammatory response to antigenic stimulus;GO:0002439//chronic inflammatory response to antigenic stimulus;GO:0002526//acute inflammatory response;GO:0002544//chronic inflammatory response;GO:0002682…
ncbi_105076699	116877	100871	106288	6385.39	5558.27	6031.72	108012	5991.79	-4.17206	1.06656e-43	1.41873e-41	HPX	KAB1272379.1 Hemopexin [Camelus dromedarius]	-	-	-	-	GO:0005575//cellular_component;GO:0005576//extracellular region;GO:0005615//extracellular space;GO:0005622//intracellular;GO:0005623//cell;GO:0005737//cytoplasm;GO:0030139//endocytic vesicle;GO:0031410//cytoplasmic vesicle;GO:0031974//membrane-enclosed lumen;GO:0031982//vesicle;GO:0031983//vesicle lumen;GO:0043226//organelle;GO:0043227//membrane-bounded organelle;GO:0043229//intracellular organel…	GO:0003674//molecular_function;GO:0003824//catalytic activity;GO:0004415//hyalurononglucosaminidase activity;GO:0004553//hydrolase activity, hydrolyzing O-glycosyl compounds;GO:0005215//transporter activity;GO:0005488//binding;GO:0015232//heme transporter activity;GO:0015929//hexosaminidase activity;GO:0016787//hydrolase activity;GO:0016798//hydrolase activity, acting on glycosyl bonds;GO:0020037…	GO:0001932//regulation of protein phosphorylation;GO:0001934//positive regulation of protein phosphorylation;GO:0001959//regulation of cytokine-mediated signaling pathway;GO:0001961//positive regulation of cytokine-mediated signaling pathway;GO:0002637//regulation of immunoglobulin production;GO:0002639//positive regulation of immunoglobulin production;GO:0002682//regulation of immune system proc…
ncbi_105079426	657.993	664.318	710.554	198.458	212.025	219.797	677.622	210.093	-1.68945	1.38772e-43	1.81044e-41	PTGFRN	XP_010966470.1 PREDICTED: LOW QUALITY PROTEIN: prostaglandin F2 receptor negative regulator [Camelus bactrianus]	-	-	-	-	-	-	-
ncbi_105062659	1096.04	1154.93	1109.85	518.501	569.513	537.631	1120.27	541.882	-1.0478	2.38502e-43	3.05282e-41	MYH14	KAB1274913.1 Myosin-14 [Camelus dromedarius]	Human Diseases;Human Diseases;Cellular Processes	Infectious disease: bacterial;Infectious disease: bacterial;Cellular community - eukaryotes	ko05132//Salmonella infection;ko05130//Pathogenic Escherichia coli infection;ko04530//Tight junction	K10352;K10352;K10352	GO:0001725//stress fiber;GO:0005575//cellular_component;GO:0005622//intracellular;GO:0005623//cell;GO:0005737//cytoplasm;GO:0005829//cytosol;GO:0005856//cytoskeleton;GO:0005903//brush border;GO:0015629//actin cytoskeleton;GO:0016459//myosin complex;GO:0016460//myosin II complex;GO:0030424//axon;GO:0030426//growth cone;GO:0030427//site of polarized growth;GO:0032432//actin filament bundle;GO:00329…	GO:0000146//microfilament motor activity;GO:0000166//nucleotide binding;GO:0003674//molecular_function;GO:0003774//motor activity;GO:0003777//microtubule motor activity;GO:0003779//actin binding;GO:0003824//catalytic activity;GO:0005488//binding;GO:0005515//protein binding;GO:0005516//calmodulin binding;GO:0005524//ATP binding;GO:0008017//microtubule binding;GO:0008092//cytoskeletal protein bindi…	GO:0001508//action potential;GO:0003008//system process;GO:0003009//skeletal muscle contraction;GO:0003012//muscle system process;GO:0006928//movement of cell or subcellular component;GO:0006936//muscle contraction;GO:0006941//striated muscle contraction;GO:0006996//organelle organization;GO:0007005//mitochondrion organization;GO:0007010//cytoskeleton organization;GO:0007017//microtubule-based pr…
ncbi_105069487	246.693	235.781	234.352	573.174	547.23	509.961	238.942	543.455	1.1855	4.97065e-43	6.24461e-41	SPTA1	XP_010953905.1 PREDICTED: spectrin alpha chain, erythrocytic 1 [Camelus bactrianus]	Cellular Processes	Cell growth and death	ko04210//Apoptosis	K06114	-	GO:0005509//calcium ion binding;GO:0005515//protein binding	-
ncbi_105064063	2957.82	2946.75	3159.95	17443.9	18138.2	19229.5	3021.51	18270.5	2.59618	7.2861e-43	8.98707e-41	ACSL3	XP_010947159.1 PREDICTED: long-chain-fatty-acid--CoA ligase 3 [Camelus bactrianus]	Metabolism;Organismal Systems;Cellular Processes;Organismal Systems;Metabolism;Organismal Systems;Cellular Processes;Metabolism;Metabolism	Global and overview maps;Environmental adaptation;Transport and catabolism;Endocrine system;Global and overview maps;Endocrine system;Cell growth and death;Lipid metabolism;Lipid metabolism	ko01100//Metabolic pathways;ko04714//Thermogenesis;ko04146//Peroxisome;ko03320//PPAR signaling pathway;ko01212//Fatty acid metabolism;ko04920//Adipocytokine signaling pathway;ko04216//Ferroptosis;ko00071//Fatty acid degradation;ko00061//Fatty acid biosynthesis	K01897;K01897;K01897;K01897;K01897;K01897;K01897;K01897;K01897	GO:0005575//cellular_component;GO:0005622//intracellular;GO:0005623//cell;GO:0005737//cytoplasm;GO:0005739//mitochondrion;GO:0005740//mitochondrial envelope;GO:0005741//mitochondrial outer membrane;GO:0005777//peroxisome;GO:0005778//peroxisomal membrane;GO:0005783//endoplasmic reticulum;GO:0005789//endoplasmic reticulum membrane;GO:0005794//Golgi apparatus;GO:0005811//lipid particle;GO:0012505//e…	GO:0000166//nucleotide binding;GO:0003674//molecular_function;GO:0003824//catalytic activity;GO:0003987//acetate-CoA ligase activity;GO:0004043//L-aminoadipate-semialdehyde dehydrogenase activity;GO:0004467//long-chain fatty acid-CoA ligase activity;GO:0005488//binding;GO:0005515//protein binding;GO:0005524//ATP binding;GO:0008144//drug binding;GO:0008668//(2,3-dihydroxybenzoyl)adenylate synthase…	GO:0001676//long-chain fatty acid metabolic process;GO:0006082//organic acid metabolic process;GO:0006139//nucleobase-containing compound metabolic process;GO:0006163//purine nucleotide metabolic process;GO:0006164//purine nucleotide biosynthetic process;GO:0006629//lipid metabolic process;GO:0006631//fatty acid metabolic process;GO:0006633//fatty acid biosynthetic process;GO:0006637//acyl-CoA me…
ncbi_105074672	291.72	261.986	255.212	618.02	584.846	615.185	269.639	606.017	1.16833	7.74073e-43	9.37734e-41	SPTB	XP_010960566.1 PREDICTED: spectrin beta chain, erythrocytic [Camelus bactrianus]	-	-	-	-	GO:0005575//cellular_component;GO:0005622//intracellular;GO:0005623//cell;GO:0005737//cytoplasm;GO:0005794//Golgi apparatus;GO:0005829//cytosol;GO:0005856//cytoskeleton;GO:0005886//plasma membrane;GO:0005938//cell cortex;GO:0008091//spectrin;GO:0009898//cytoplasmic side of plasma membrane;GO:0009986//cell surface;GO:0012505//endomembrane system;GO:0014731//spectrin-associated cytoskeleton;GO:0015…	GO:0003674//molecular_function;GO:0003779//actin binding;GO:0005085//guanyl-nucleotide exchange factor activity;GO:0005088//Ras guanyl-nucleotide exchange factor activity;GO:0005198//structural molecule activity;GO:0005200//structural constituent of cytoskeleton;GO:0005488//binding;GO:0005515//protein binding;GO:0008092//cytoskeletal protein binding;GO:0017016//Ras GTPase binding;GO:0019899//enzy…	GO:0000165//MAPK cascade;GO:0000902//cell morphogenesis;GO:0000904//cell morphogenesis involved in differentiation;GO:0002376//immune system process;GO:0002520//immune system development;GO:0006464//cellular protein modification process;GO:0006468//protein phosphorylation;GO:0006725//cellular aromatic compound metabolic process;GO:0006778//porphyrin-containing compound metabolic process;GO:000677…
ncbi_105070451	13980.9	13100.3	14353.9	330.598	251.217	244.832	13811.7	275.549	-5.64744	1.37505e-42	1.63655e-40	MUC5B	XP_010955180.1 PREDICTED: mucin-5B-like [Camelus bactrianus]	Organismal Systems;Organismal Systems	Digestive system;Immune system	ko04970//Salivary secretion;ko04657//IL-17 signaling pathway	K13908;K13908	GO:0005575//cellular_component;GO:0005576//extracellular region;GO:0005622//intracellular;GO:0005623//cell;GO:0005737//cytoplasm;GO:0005794//Golgi apparatus;GO:0005796//Golgi lumen;GO:0005886//plasma membrane;GO:0012505//endomembrane system;GO:0016020//membrane;GO:0031974//membrane-enclosed lumen;GO:0043226//organelle;GO:0043227//membrane-bounded organelle;GO:0043229//intracellular organelle;GO:0…	GO:0005515//protein binding	GO:0002218//activation of innate immune response;GO:0002220//innate immune response activating cell surface receptor signaling pathway;GO:0002223//stimulatory C-type lectin receptor signaling pathway;GO:0002253//activation of immune response;GO:0002376//immune system process;GO:0002429//immune response-activating cell surface receptor signaling pathway;GO:0002682//regulation of immune system proc…
ncbi_105065142	922.329	930.585	950.936	3126.15	3132.72	3214.16	934.617	3157.67	1.75642	5.40788e-42	6.32535e-40	ABCC11	XP_010948497.1 PREDICTED: ATP-binding cassette sub-family C member 11 [Camelus bactrianus]	Environmental Information Processing	Membrane transport	ko02010//ABC transporters	K05671	GO:0005575//cellular_component;GO:0005622//intracellular;GO:0005623//cell;GO:0005737//cytoplasm;GO:0005773//vacuole;GO:0005774//vacuolar membrane;GO:0005886//plasma membrane;GO:0005887//integral component of plasma membrane;GO:0009380//excinuclease repair complex;GO:0009898//cytoplasmic side of plasma membrane;GO:0012506//vesicle membrane;GO:0016020//membrane;GO:0016021//integral component of mem…	GO:0000166//nucleotide binding;GO:0003674//molecular_function;GO:0003824//catalytic activity;GO:0003924//GTPase activity;GO:0005215//transporter activity;GO:0005260//channel-conductance-controlling ATPase activity;GO:0005319//lipid transporter activity;GO:0005488//binding;GO:0005524//ATP binding;GO:0005525//GTP binding;GO:0008144//drug binding;GO:0008509//anion transmembrane transporter activity;…	GO:0000910//cytokinesis;GO:0006289//nucleotide-excision repair;GO:0006810//transport;GO:0006811//ion transport;GO:0006817//phosphate ion transport;GO:0006820//anion transport;GO:0006824//cobalt ion transport;GO:0006855//drug transmembrane transport;GO:0006862//nucleotide transport;GO:0006869//lipid transport;GO:0007601//visual perception;GO:0008150//biological_process;GO:0008272//sulfate transpor…
ncbi_105080161	2882.87	2709.76	2684.72	421.48	437.055	426.714	2759.12	428.417	-2.68712	7.90548e-42	9.08996e-40	ITIH4	XP_032314205.1 inter-alpha-trypsin inhibitor heavy chain H4 isoform X1 [Camelus ferus]	-	-	-	-	GO:0005575//cellular_component;GO:0005576//extracellular region;GO:0005622//intracellular;GO:0005623//cell;GO:0005737//cytoplasm;GO:0005886//plasma membrane;GO:0010007//magnesium chelatase complex;GO:0012505//endomembrane system;GO:0016020//membrane;GO:0030141//secretory granule;GO:0031089//platelet dense granule lumen;GO:0031410//cytoplasmic vesicle;GO:0031974//membrane-enclosed lumen;GO:0031982…	GO:0003674//molecular_function;GO:0004857//enzyme inhibitor activity;GO:0004866//endopeptidase inhibitor activity;GO:0004867//serine-type endopeptidase inhibitor activity;GO:0016851//magnesium chelatase activity;GO:0016887//ATPase activity;GO:0030234//enzyme regulator activity;GO:0030414//peptidase inhibitor activity;GO:0061134//peptidase regulator activity;GO:0061135//endopeptidase regulator act…	GO:0002526//acute inflammatory response;GO:0002576//platelet degranulation;GO:0006022//aminoglycan metabolic process;GO:0006082//organic acid metabolic process;GO:0006807//nitrogen compound metabolic process;GO:0006810//transport;GO:0006887//exocytosis;GO:0006950//response to stress;GO:0006952//defense response;GO:0006953//acute-phase response;GO:0006954//inflammatory response;GO:0008150//biologi…
ncbi_105074449	11580.9	10821.8	11277.1	727.076	768.762	729.442	11226.6	741.76	-3.91983	1.75342e-41	1.98254e-39	A1BG	XP_031313332.1 alpha-1B-glycoprotein isoform X1 [Camelus dromedarius]	-	-	-	-	GO:0005575//cellular_component;GO:0005576//extracellular region;GO:0005622//intracellular;GO:0005623//cell;GO:0005737//cytoplasm;GO:0012505//endomembrane system;GO:0030141//secretory granule;GO:0031091//platelet alpha granule;GO:0031093//platelet alpha granule lumen;GO:0031410//cytoplasmic vesicle;GO:0031974//membrane-enclosed lumen;GO:0031982//vesicle;GO:0031983//vesicle lumen;GO:0034774//secret…	-	GO:0001775//cell activation;GO:0002252//immune effector process;GO:0002263//cell activation involved in immune response;GO:0002274//myeloid leukocyte activation;GO:0002275//myeloid cell activation involved in immune response;GO:0002283//neutrophil activation involved in immune response;GO:0002366//leukocyte activation involved in immune response;GO:0002376//immune system process;GO:0002443//leuko…
ncbi_105082457	134.253	129.113	122.745	1175.56	1147.54	1185.26	128.704	1169.45	3.1837	1.83698e-41	2.04296e-39	SCIN	XP_006194158.1 adseverin [Camelus ferus]	Cellular Processes;Human Diseases;Organismal Systems	Cell motility;Cancer: overview;Immune system	ko04810//Regulation of actin cytoskeleton;ko05203//Viral carcinogenesis;ko04666//Fc gamma R-mediated phagocytosis	K05768;K05768;K05768	GO:0002102//podosome;GO:0005575//cellular_component;GO:0005622//intracellular;GO:0005623//cell;GO:0005737//cytoplasm;GO:0005856//cytoskeleton;GO:0005886//plasma membrane;GO:0005903//brush border;GO:0005938//cell cortex;GO:0015629//actin cytoskeleton;GO:0016020//membrane;GO:0030054//cell junction;GO:0032991//macromolecular complex;GO:0042995//cell projection;GO:0043226//organelle;GO:0043228//non-m…	GO:0001786//phosphatidylserine binding;GO:0003674//molecular_function;GO:0003779//actin binding;GO:0005488//binding;GO:0005509//calcium ion binding;GO:0005515//protein binding;GO:0005543//phospholipid binding;GO:0005545//1-phosphatidylinositol binding;GO:0005546//phosphatidylinositol-4,5-bisphosphate binding;GO:0008092//cytoskeletal protein binding;GO:0008289//lipid binding;GO:0035091//phosphatid…	GO:0002682//regulation of immune system process;GO:0002684//positive regulation of immune system process;GO:0006810//transport;GO:0006887//exocytosis;GO:0006996//organelle organization;GO:0007010//cytoskeleton organization;GO:0007015//actin filament organization;GO:0008064//regulation of actin polymerization or depolymerization;GO:0008104//protein localization;GO:0008150//biological_process;GO:00…
ncbi_105070568	5612.73	5110.23	5300.91	1187.56	1092.04	1070.09	5341.29	1116.56	-2.25813	2.47985e-40	2.71344e-38	Serpind1	XP_010955292.1 PREDICTED: heparin cofactor 2 [Camelus bactrianus]	Organismal Systems	Immune system	ko04610//Complement and coagulation cascades	K03912	GO:0005575//cellular_component;GO:0005576//extracellular region;GO:0005615//extracellular space;GO:0005622//intracellular;GO:0005623//cell;GO:0005737//cytoplasm;GO:0005783//endoplasmic reticulum;GO:0005788//endoplasmic reticulum lumen;GO:0012505//endomembrane system;GO:0031974//membrane-enclosed lumen;GO:0043226//organelle;GO:0043227//membrane-bounded organelle;GO:0043229//intracellular organelle…	GO:0003674//molecular_function;GO:0004857//enzyme inhibitor activity;GO:0004866//endopeptidase inhibitor activity;GO:0004867//serine-type endopeptidase inhibitor activity;GO:0005488//binding;GO:0005539//glycosaminoglycan binding;GO:0008201//heparin binding;GO:0017103//UTP:galactose-1-phosphate uridylyltransferase activity;GO:0030234//enzyme regulator activity;GO:0030414//peptidase inhibitor activ…	GO:0006012//galactose metabolic process;GO:0006464//cellular protein modification process;GO:0006807//nitrogen compound metabolic process;GO:0006935//chemotaxis;GO:0006950//response to stress;GO:0007596//blood coagulation;GO:0007599//hemostasis;GO:0008150//biological_process;GO:0008152//metabolic process;GO:0009605//response to external stimulus;GO:0009611//response to wounding;GO:0009892//negati…
ncbi_105064394	740.742	760.184	679.267	193.545	197.785	175.831	726.731	189.054	-1.94263	2.61058e-39	2.81113e-37	MAP1B	XP_010973279.1 microtubule-associated protein 1B isoform X1 [Camelus dromedarius]	-	-	-	-	GO:0001750//photoreceptor outer segment;GO:0005575//cellular_component;GO:0005622//intracellular;GO:0005623//cell;GO:0005737//cytoplasm;GO:0005829//cytosol;GO:0005856//cytoskeleton;GO:0005874//microtubule;GO:0005875//microtubule associated complex;GO:0005886//plasma membrane;GO:0005929//cilium;GO:0014069//postsynaptic density;GO:0015630//microtubule cytoskeleton;GO:0016020//membrane;GO:0030054//c…	GO:0003674//molecular_function;GO:0003779//actin binding;GO:0005198//structural molecule activity;GO:0005488//binding;GO:0005515//protein binding;GO:0005519//cytoskeletal regulatory protein binding;GO:0005543//phospholipid binding;GO:0008017//microtubule binding;GO:0008092//cytoskeletal protein binding;GO:0008289//lipid binding;GO:0015631//tubulin binding;GO:0043167//ion binding;GO:0043168//anion…	GO:0000226//microtubule cytoskeleton organization;GO:0000902//cell morphogenesis;GO:0000904//cell morphogenesis involved in differentiation;GO:0001558//regulation of cell growth;GO:0001578//microtubule bundle formation;GO:0001764//neuron migration;GO:0006810//transport;GO:0006928//movement of cell or subcellular component;GO:0006950//response to stress;GO:0006996//organelle organization;GO:000701…
ncbi_105066936	4071.85	3547.41	3590.08	309.945	284.262	287.495	3736.45	293.901	-3.66827	7.07204e-39	7.49636e-37	SERPING1	XP_010950695.1 PREDICTED: plasma protease C1 inhibitor [Camelus bactrianus]	Organismal Systems;Human Diseases	Immune system;Infectious disease: bacterial	ko04610//Complement and coagulation cascades;ko05133//Pertussis	K04001;K04001	GO:0005575//cellular_component;GO:0005576//extracellular region;GO:0005615//extracellular space;GO:0005622//intracellular;GO:0005623//cell;GO:0005737//cytoplasm;GO:0012505//endomembrane system;GO:0030141//secretory granule;GO:0031091//platelet alpha granule;GO:0031093//platelet alpha granule lumen;GO:0031410//cytoplasmic vesicle;GO:0031974//membrane-enclosed lumen;GO:0031982//vesicle;GO:0031983//…	GO:0003674//molecular_function;GO:0004857//enzyme inhibitor activity;GO:0004866//endopeptidase inhibitor activity;GO:0004867//serine-type endopeptidase inhibitor activity;GO:0030234//enzyme regulator activity;GO:0030414//peptidase inhibitor activity;GO:0061134//peptidase regulator activity;GO:0061135//endopeptidase regulator activity;GO:0098772//molecular function regulator	GO:0001868//regulation of complement activation, lectin pathway;GO:0001869//negative regulation of complement activation, lectin pathway;GO:0002250//adaptive immune response;GO:0002252//immune effector process;GO:0002253//activation of immune response;GO:0002376//immune system process;GO:0002443//leukocyte mediated immunity;GO:0002449//lymphocyte mediated immunity;GO:0002455//humoral immune respo…
ncbi_105077547	12997.2	13490.2	14118.1	6992.63	7051.52	7399.62	13535.1	7147.92	-0.921115	1.60607e-38	1.67624e-36	MYH10	XP_031531880.1 myosin-10 isoform X5 [Vicugna pacos]	Human Diseases;Human Diseases;Cellular Processes	Infectious disease: bacterial;Infectious disease: bacterial;Cellular community - eukaryotes	ko05132//Salmonella infection;ko05130//Pathogenic Escherichia coli infection;ko04530//Tight junction	K10352;K10352;K10352	GO:0001725//stress fiber;GO:0005575//cellular_component;GO:0005622//intracellular;GO:0005623//cell;GO:0005737//cytoplasm;GO:0005819//spindle;GO:0005829//cytosol;GO:0005844//polysome;GO:0005856//cytoskeleton;GO:0005886//plasma membrane;GO:0005903//brush border;GO:0005938//cell cortex;GO:0015629//actin cytoskeleton;GO:0015630//microtubule cytoskeleton;GO:0016020//membrane;GO:0016459//myosin complex…	GO:0000146//microfilament motor activity;GO:0000166//nucleotide binding;GO:0003674//molecular_function;GO:0003676//nucleic acid binding;GO:0003723//RNA binding;GO:0003729//mRNA binding;GO:0003774//motor activity;GO:0003777//microtubule motor activity;GO:0003779//actin binding;GO:0003824//catalytic activity;GO:0005488//binding;GO:0005515//protein binding;GO:0005516//calmodulin binding;GO:0005524//…	GO:0000278//mitotic cell cycle;GO:0000281//mitotic cytokinesis;GO:0000902//cell morphogenesis;GO:0000904//cell morphogenesis involved in differentiation;GO:0000910//cytokinesis;GO:0001568//blood vessel development;GO:0001654//eye development;GO:0001701//in utero embryonic development;GO:0001764//neuron migration;GO:0001778//plasma membrane repair;GO:0001944//vasculature development;GO:0002791//re…
ncbi_105070457	9646.27	8959.36	9107.14	3170.73	3063.73	3211.29	9237.59	3148.58	-1.55282	1.73179e-38	1.78008e-36	PLS3	XP_010955186.1 PREDICTED: plastin-3 [Camelus bactrianus]	-	-	-	-	GO:0005575//cellular_component;GO:0005622//intracellular;GO:0005623//cell;GO:0005737//cytoplasm;GO:0005829//cytosol;GO:0005856//cytoskeleton;GO:0005884//actin filament;GO:0005886//plasma membrane;GO:0015629//actin cytoskeleton;GO:0016020//membrane;GO:0032420//stereocilium;GO:0032421//stereocilium bundle;GO:0032432//actin filament bundle;GO:0042995//cell projection;GO:0043005//neuron projection;GO…	GO:0003674//molecular_function;GO:0003779//actin binding;GO:0005488//binding;GO:0005509//calcium ion binding;GO:0005515//protein binding;GO:0008092//cytoskeletal protein binding;GO:0043167//ion binding;GO:0043169//cation binding;GO:0044877//macromolecular complex binding;GO:0046872//metal ion binding;GO:0051015//actin filament binding	GO:0001501//skeletal system development;GO:0002065//columnar/cuboidal epithelial cell differentiation;GO:0006996//organelle organization;GO:0007010//cytoskeleton organization;GO:0007015//actin filament organization;GO:0007275//multicellular organism development;GO:0007399//nervous system development;GO:0007423//sensory organ development;GO:0008150//biological_process;GO:0008544//epidermis develop…
ncbi_105082711	1696.72	1604.19	1675.11	5732.31	5698.57	5642.32	1658.67	5691.07	1.77867	4.84363e-38	4.90436e-36	POR	XP_010970634.1 PREDICTED: LOW QUALITY PROTEIN: NADPH--cytochrome P450 reductase [Camelus bactrianus]	-	-	-	-	GO:0005575//cellular_component;GO:0005622//intracellular;GO:0005623//cell;GO:0005737//cytoplasm;GO:0005739//mitochondrion;GO:0005740//mitochondrial envelope;GO:0005741//mitochondrial outer membrane;GO:0005783//endoplasmic reticulum;GO:0005789//endoplasmic reticulum membrane;GO:0005886//plasma membrane;GO:0009337//sulfite reductase complex (NADPH);GO:0012505//endomembrane system;GO:0016020//membra…	GO:0000166//nucleotide binding;GO:0003674//molecular_function;GO:0003824//catalytic activity;GO:0003958//NADPH-hemoprotein reductase activity;GO:0004128//cytochrome-b5 reductase activity, acting on NAD(P)H;GO:0004783//sulfite reductase (NADPH) activity;GO:0005488//binding;GO:0005515//protein binding;GO:0008941//nitric oxide dioxygenase activity;GO:0009055//electron carrier activity;GO:0010181//FM…	GO:0000003//reproduction;GO:0001505//regulation of neurotransmitter levels;GO:0003006//developmental process involved in reproduction;GO:0003420//regulation of growth plate cartilage chondrocyte proliferation;GO:0006066//alcohol metabolic process;GO:0006082//organic acid metabolic process;GO:0006091//generation of precursor metabolites and energy;GO:0006464//cellular protein modification process;…
ncbi_105068898	13702.2	12249.8	12581.8	1300.33	1255.87	1270.26	12844.6	1275.49	-3.33204	5.42625e-38	5.41348e-36	SERPINC1	KAB1260227.1 Antithrombin-III, partial [Camelus dromedarius]	Organismal Systems	Immune system	ko04610//Complement and coagulation cascades	K03911	GO:0005575//cellular_component;GO:0005576//extracellular region;GO:0005615//extracellular space;GO:0005622//intracellular;GO:0005623//cell;GO:0005737//cytoplasm;GO:0005783//endoplasmic reticulum;GO:0005788//endoplasmic reticulum lumen;GO:0005886//plasma membrane;GO:0012505//endomembrane system;GO:0016020//membrane;GO:0031974//membrane-enclosed lumen;GO:0043226//organelle;GO:0043227//membrane-boun…	GO:0002020//protease binding;GO:0003674//molecular_function;GO:0004857//enzyme inhibitor activity;GO:0004866//endopeptidase inhibitor activity;GO:0004867//serine-type endopeptidase inhibitor activity;GO:0005488//binding;GO:0005515//protein binding;GO:0005539//glycosaminoglycan binding;GO:0008201//heparin binding;GO:0019899//enzyme binding;GO:0030234//enzyme regulator activity;GO:0030414//peptidas…	GO:0002376//immune system process;GO:0002437//inflammatory response to antigenic stimulus;GO:0002438//acute inflammatory response to antigenic stimulus;GO:0002526//acute inflammatory response;GO:0006464//cellular protein modification process;GO:0006807//nitrogen compound metabolic process;GO:0006810//transport;GO:0006950//response to stress;GO:0006952//defense response;GO:0006954//inflammatory re…
ncbi_105069291	491.262	531.701	444.345	11616	12893.7	12113	489.103	12207.6	4.64149	5.91347e-38	5.81406e-36	Hacd3	XP_006184078.1 very-long-chain (3R)-3-hydroxyacyl-CoA dehydratase 3 [Camelus ferus]	Metabolism;Metabolism;Metabolism;Metabolism	Global and overview maps;Global and overview maps;Lipid metabolism;Lipid metabolism	ko01100//Metabolic pathways;ko01212//Fatty acid metabolism;ko00062//Fatty acid elongation;ko01040//Biosynthesis of unsaturated fatty acids	K10703;K10703;K10703;K10703	GO:0005575//cellular_component;GO:0005622//intracellular;GO:0005623//cell;GO:0005634//nucleus;GO:0005635//nuclear envelope;GO:0005737//cytoplasm;GO:0005739//mitochondrion;GO:0005783//endoplasmic reticulum;GO:0005789//endoplasmic reticulum membrane;GO:0005829//cytosol;GO:0012505//endomembrane system;GO:0016020//membrane;GO:0016021//integral component of membrane;GO:0030176//integral component of e…	GO:0003674//molecular_function;GO:0003824//catalytic activity;GO:0005096//GTPase activator activity;GO:0005488//binding;GO:0005515//protein binding;GO:0008047//enzyme activator activity;GO:0016829//lyase activity;GO:0016835//carbon-oxygen lyase activity;GO:0016836//hydro-lyase activity;GO:0018812//3-hydroxyacyl-CoA dehydratase activity;GO:0019899//enzyme binding;GO:0030234//enzyme regulator activ…	GO:0000038//very long-chain fatty acid metabolic process;GO:0000165//MAPK cascade;GO:0000187//activation of MAPK activity;GO:0001932//regulation of protein phosphorylation;GO:0001934//positive regulation of protein phosphorylation;GO:0006082//organic acid metabolic process;GO:0006464//cellular protein modification process;GO:0006468//protein phosphorylation;GO:0006629//lipid metabolic process;GO:…
ncbi_105076255	62166	56210.5	57912.7	106456	109154	110440	58763.1	108683	0.887148	3.01996e-37	2.92677e-35	KRT7	XP_010962632.1 PREDICTED: keratin, type II cytoskeletal 7, partial [Camelus bactrianus]	-	-	-	-	GO:0005575//cellular_component;GO:0005622//intracellular;GO:0005623//cell;GO:0005737//cytoplasm;GO:0005829//cytosol;GO:0005856//cytoskeleton;GO:0005882//intermediate filament;GO:0019867//outer membrane;GO:0043226//organelle;GO:0043228//non-membrane-bounded organelle;GO:0043229//intracellular organelle;GO:0043232//intracellular non-membrane-bounded organelle;GO:0044422//organelle part;GO:0044424//…	GO:0003674//molecular_function;GO:0003824//catalytic activity;GO:0005198//structural molecule activity;GO:0005524//ATP binding;GO:0008134//transcription factor binding;GO:0008565//protein transporter activity;GO:0019905//syntaxin binding;GO:0042803//protein homodimerization activity;GO:0070840//dynein complex binding	GO:0006606//protein import into nucleus;GO:0006777//Mo-molybdopterin cofactor biosynthetic process;GO:0007059//chromosome segregation;GO:0007275//multicellular organism development;GO:0008150//biological_process;GO:0008219//cell death;GO:0008544//epidermis development;GO:0009888//tissue development;GO:0009913//epidermal cell differentiation;GO:0009987//cellular process;GO:0012501//programmed cell…
ncbi_105065535	17538.6	16169.2	16896.2	10152.2	9809.75	9994.65	16868	9985.53	-0.756376	9.87489e-37	9.43538e-35	FASN	XP_010948933.1 PREDICTED: LOW QUALITY PROTEIN: fatty acid synthase [Camelus bactrianus]	Metabolism;Organismal Systems;Environmental Information Processing;Metabolism;Metabolism	Global and overview maps;Endocrine system;Signal transduction;Global and overview maps;Lipid metabolism	ko01100//Metabolic pathways;ko04910//Insulin signaling pathway;ko04152//AMPK signaling pathway;ko01212//Fatty acid metabolism;ko00061//Fatty acid biosynthesis	K00665;K00665;K00665;K00665;K00665	GO:0005575//cellular_component;GO:0005622//intracellular;GO:0005623//cell;GO:0005737//cytoplasm;GO:0005794//Golgi apparatus;GO:0005829//cytosol;GO:0005886//plasma membrane;GO:0012505//endomembrane system;GO:0016020//membrane;GO:0031410//cytoplasmic vesicle;GO:0031982//vesicle;GO:0042470//melanosome;GO:0042587//glycogen granule;GO:0043226//organelle;GO:0043227//membrane-bounded organelle;GO:004322…	GO:0000166//nucleotide binding;GO:0003674//molecular_function;GO:0003676//nucleic acid binding;GO:0003677//DNA binding;GO:0003697//single-stranded DNA binding;GO:0003824//catalytic activity;GO:0003985//acetyl-CoA C-acetyltransferase activity;GO:0004024//alcohol dehydrogenase activity, zinc-dependent;GO:0004312//fatty acid synthase activity;GO:0004313//[acyl-carrier-protein] S-acetyltransferase ac…	GO:0001885//endothelial cell development;GO:0002064//epithelial cell development;GO:0002376//immune system process;GO:0002520//immune system development;GO:0002521//leukocyte differentiation;GO:0002573//myeloid leukocyte differentiation;GO:0003158//endothelium development;GO:0006082//organic acid metabolic process;GO:0006084//acetyl-CoA metabolic process;GO:0006089//lactate metabolic process;GO:0…
ncbi_105074273	5534.8	5117.4	5461.87	1463.03	1272.82	1325.8	5371.35	1353.88	-1.98818	1.01994e-36	9.61006e-35	ITIH2	XP_010960070.1 PREDICTED: inter-alpha-trypsin inhibitor heavy chain H2 isoform X1 [Camelus bactrianus]	-	-	-	-	GO:0005575//cellular_component;GO:0005576//extracellular region;GO:0005622//intracellular;GO:0005623//cell;GO:0005737//cytoplasm;GO:0005783//endoplasmic reticulum;GO:0005788//endoplasmic reticulum lumen;GO:0010007//magnesium chelatase complex;GO:0012505//endomembrane system;GO:0031974//membrane-enclosed lumen;GO:0043226//organelle;GO:0043227//membrane-bounded organelle;GO:0043229//intracellular o…	GO:0003674//molecular_function;GO:0004857//enzyme inhibitor activity;GO:0004866//endopeptidase inhibitor activity;GO:0004867//serine-type endopeptidase inhibitor activity;GO:0016851//magnesium chelatase activity;GO:0016887//ATPase activity;GO:0030234//enzyme regulator activity;GO:0030414//peptidase inhibitor activity;GO:0061134//peptidase regulator activity;GO:0061135//endopeptidase regulator act…	GO:0006022//aminoglycan metabolic process;GO:0006082//organic acid metabolic process;GO:0006464//cellular protein modification process;GO:0006807//nitrogen compound metabolic process;GO:0008150//biological_process;GO:0008152//metabolic process;GO:0009892//negative regulation of metabolic process;GO:0009987//cellular process;GO:0010466//negative regulation of peptidase activity;GO:0010605//negativ…
ncbi_105071510	7419.96	6759.04	7106.96	535.811	541.964	574.693	7095.32	550.823	-3.68721	1.18853e-36	1.10452e-34	SERPINF1	XP_010956500.1 PREDICTED: pigment epithelium-derived factor [Camelus bactrianus]	Environmental Information Processing	Signal transduction	ko04310//Wnt signaling pathway	K19614	GO:0005575//cellular_component;GO:0005576//extracellular region;GO:0005604//basement membrane;GO:0005615//extracellular space;GO:0005622//intracellular;GO:0005623//cell;GO:0005737//cytoplasm;GO:0030424//axon;GO:0031012//extracellular matrix;GO:0031410//cytoplasmic vesicle;GO:0031982//vesicle;GO:0033267//axon part;GO:0036477//somatodendritic compartment;GO:0042470//melanosome;GO:0042995//cell proj…	GO:0003674//molecular_function;GO:0004857//enzyme inhibitor activity;GO:0004866//endopeptidase inhibitor activity;GO:0004867//serine-type endopeptidase inhibitor activity;GO:0030234//enzyme regulator activity;GO:0030414//peptidase inhibitor activity;GO:0061134//peptidase regulator activity;GO:0061135//endopeptidase regulator activity;GO:0098772//molecular function regulator	GO:0000003//reproduction;GO:0001101//response to acid chemical;GO:0001654//eye development;GO:0001655//urogenital system development;GO:0001678//cellular glucose homeostasis;GO:0001822//kidney development;GO:0003008//system process;GO:0007275//multicellular organism development;GO:0007399//nervous system development;GO:0007423//sensory organ development;GO:0007568//aging;GO:0007610//behavior;GO:0…
ncbi_105083328	11360.7	11620	12344.3	2483.84	2352.87	2706.08	11775	2514.26	-2.22752	1.55314e-36	1.42385e-34	SERPINH1	XP_006173361.1 serpin H1 [Camelus ferus]	-	-	-	-	GO:0005575//cellular_component;GO:0005576//extracellular region;GO:0005615//extracellular space;GO:0005622//intracellular;GO:0005623//cell;GO:0005737//cytoplasm;GO:0005783//endoplasmic reticulum;GO:0005788//endoplasmic reticulum lumen;GO:0005793//endoplasmic reticulum-Golgi intermediate compartment;GO:0012505//endomembrane system;GO:0016020//membrane;GO:0031974//membrane-enclosed lumen;GO:0043226…	GO:0003674//molecular_function;GO:0004857//enzyme inhibitor activity;GO:0004866//endopeptidase inhibitor activity;GO:0004867//serine-type endopeptidase inhibitor activity;GO:0005488//binding;GO:0005515//protein binding;GO:0005518//collagen binding;GO:0030234//enzyme regulator activity;GO:0030414//peptidase inhibitor activity;GO:0044877//macromolecular complex binding;GO:0051082//unfolded protein …	GO:0001501//skeletal system development;GO:0002062//chondrocyte differentiation;GO:0002063//chondrocyte development;GO:0003413//chondrocyte differentiation involved in endochondral bone morphogenesis;GO:0003433//chondrocyte development involved in endochondral bone morphogenesis;GO:0006807//nitrogen compound metabolic process;GO:0006950//response to stress;GO:0006986//response to unfolded protein…
ncbi_105082023	506.066	494.235	478.284	1141.28	1096.48	1143.42	492.862	1127.06	1.19331	2.52775e-36	2.28644e-34	MAN2A1	XP_010969775.1 PREDICTED: alpha-mannosidase 2 [Camelus bactrianus]	Metabolism;Metabolism;Metabolism	Global and overview maps;Glycan biosynthesis and metabolism;Glycan biosynthesis and metabolism	ko01100//Metabolic pathways;ko00510//N-Glycan biosynthesis;ko00513//Various types of N-glycan biosynthesis	K01231;K01231;K01231	GO:0000139//Golgi membrane;GO:0005575//cellular_component;GO:0005576//extracellular region;GO:0005615//extracellular space;GO:0005622//intracellular;GO:0005623//cell;GO:0005737//cytoplasm;GO:0005794//Golgi apparatus;GO:0005795//Golgi stack;GO:0005797//Golgi medial cisterna;GO:0005801//cis-Golgi network;GO:0012505//endomembrane system;GO:0016020//membrane;GO:0016021//integral component of membrane…	GO:0003674//molecular_function;GO:0003824//catalytic activity;GO:0004553//hydrolase activity, hydrolyzing O-glycosyl compounds;GO:0004559//alpha-mannosidase activity;GO:0004572//mannosyl-oligosaccharide 1,3-1,6-alpha-mannosidase activity;GO:0005488//binding;GO:0015923//mannosidase activity;GO:0015924//mannosyl-oligosaccharide mannosidase activity;GO:0016787//hydrolase activity;GO:0016798//hydrola…	GO:0001654//eye development;GO:0001701//in utero embryonic development;GO:0001889//liver development;GO:0005975//carbohydrate metabolic process;GO:0005996//monosaccharide metabolic process;GO:0006013//mannose metabolic process;GO:0006464//cellular protein modification process;GO:0006486//protein glycosylation;GO:0006491//N-glycan processing;GO:0006517//protein deglycosylation;GO:0006807//nitrogen…
ncbi_105076669	3632.54	3632.99	3361.75	317.345	289.726	314.201	3542.43	307.091	-3.528	2.59092e-36	2.31274e-34	OLFML1	XP_010963235.1 PREDICTED: olfactomedin-like protein 1 [Camelus bactrianus]	-	-	-	-	GO:0005575//cellular_component;GO:0005576//extracellular region;GO:0005737//cytoplasm	GO:0005524//ATP binding	GO:0006281//DNA repair;GO:0006310//DNA recombination
ncbi_105065983	1149.6	1238.76	1195.65	2956.79	3033.71	2960.61	1194.67	2983.7	1.32049	3.00441e-36	2.647e-34	SLC27A4	XP_010949492.1 PREDICTED: long-chain fatty acid transport protein 4 [Camelus bactrianus]	Human Diseases;Organismal Systems	Endocrine and metabolic disease;Endocrine system	ko04931//Insulin resistance;ko03320//PPAR signaling pathway	K08745;K08745	GO:0005575//cellular_component;GO:0005622//intracellular;GO:0005623//cell;GO:0005737//cytoplasm;GO:0005783//endoplasmic reticulum;GO:0005789//endoplasmic reticulum membrane;GO:0005886//plasma membrane;GO:0005902//microvillus;GO:0005903//brush border;GO:0012505//endomembrane system;GO:0016020//membrane;GO:0016021//integral component of membrane;GO:0031224//intrinsic component of membrane;GO:003125…	GO:0000166//nucleotide binding;GO:0003674//molecular_function;GO:0003824//catalytic activity;GO:0003987//acetate-CoA ligase activity;GO:0004043//L-aminoadipate-semialdehyde dehydrogenase activity;GO:0004467//long-chain fatty acid-CoA ligase activity;GO:0005215//transporter activity;GO:0005319//lipid transporter activity;GO:0005342//organic acid transmembrane transporter activity;GO:0005488//bindi…	GO:0000038//very long-chain fatty acid metabolic process;GO:0001579//medium-chain fatty acid transport;GO:0001676//long-chain fatty acid metabolic process;GO:0006082//organic acid metabolic process;GO:0006629//lipid metabolic process;GO:0006631//fatty acid metabolic process;GO:0006810//transport;GO:0006811//ion transport;GO:0006820//anion transport;GO:0006869//lipid transport;GO:0007275//multicel…
ncbi_105070749	250.774	294.322	265.142	765.992	834.892	779.377	270.079	793.42	1.5547	1.24634e-35	1.084e-33	FKBP15	XP_010955539.1 PREDICTED: FK506-binding protein 15 isoform X2 [Camelus bactrianus]	-	-	-	-	GO:0005575//cellular_component;GO:0005622//intracellular;GO:0005623//cell;GO:0005737//cytoplasm;GO:0005768//endosome;GO:0005769//early endosome;GO:0005856//cytoskeleton;GO:0005884//actin filament;GO:0012505//endomembrane system;GO:0015629//actin cytoskeleton;GO:0016020//membrane;GO:0030424//axon;GO:0030426//growth cone;GO:0030427//site of polarized growth;GO:0031410//cytoplasmic vesicle;GO:003198…	GO:0003674//molecular_function;GO:0003755//peptidyl-prolyl cis-trans isomerase activity;GO:0003779//actin binding;GO:0003824//catalytic activity;GO:0005488//binding;GO:0005515//protein binding;GO:0005524//ATP binding;GO:0008092//cytoskeletal protein binding;GO:0016853//isomerase activity;GO:0016859//cis-trans isomerase activity	GO:0000413//protein peptidyl-prolyl isomerization;GO:0006464//cellular protein modification process;GO:0006807//nitrogen compound metabolic process;GO:0006810//transport;GO:0006897//endocytosis;GO:0007059//chromosome segregation;GO:0008150//biological_process;GO:0008152//metabolic process;GO:0009892//negative regulation of metabolic process;GO:0009987//cellular process;GO:0010563//negative regula…
ncbi_105069521	5595.04	4838.54	5225.15	7319.21	6938.76	7233.81	5219.58	7163.93	0.456818	4.74088e-35	4.07116e-33	COPA	XP_031291821.1 coatomer subunit alpha isoform X1 [Camelus dromedarius]	-	-	-	-	GO:0000139//Golgi membrane;GO:0005575//cellular_component;GO:0005576//extracellular region;GO:0005615//extracellular space;GO:0005622//intracellular;GO:0005623//cell;GO:0005737//cytoplasm;GO:0005783//endoplasmic reticulum;GO:0005789//endoplasmic reticulum membrane;GO:0005793//endoplasmic reticulum-Golgi intermediate compartment;GO:0005794//Golgi apparatus;GO:0005798//Golgi-associated vesicle;GO:0…	GO:0003674//molecular_function;GO:0005102//receptor binding;GO:0005179//hormone activity;GO:0005198//structural molecule activity;GO:0005488//binding;GO:0005515//protein binding;GO:0030545//receptor regulator activity;GO:0032182//ubiquitin-like protein binding;GO:0043130//ubiquitin binding;GO:0048018//receptor agonist activity;GO:0098772//molecular function regulator	GO:0000003//reproduction;GO:0000280//nuclear division;GO:0000902//cell morphogenesis;GO:0000910//cytokinesis;GO:0003008//system process;GO:0006810//transport;GO:0006886//intracellular protein transport;GO:0006888//ER to Golgi vesicle-mediated transport;GO:0006890//retrograde vesicle-mediated transport, Golgi to ER;GO:0006891//intra-Golgi vesicle-mediated transport;GO:0006996//organelle organizati…
ncbi_105064493	54460.6	44706.7	50255.1	4488.66	3872.49	4215.26	49807.4	4192.14	-3.5706	5.64668e-35	4.78839e-33	DCN	XP_006180831.1 decorin [Camelus ferus]	Human Diseases;Environmental Information Processing	Cancer: overview;Signal transduction	ko05205//Proteoglycans in cancer;ko04350//TGF-beta signaling pathway	K04660;K04660	GO:0000323//lytic vacuole;GO:0005575//cellular_component;GO:0005576//extracellular region;GO:0005581//collagen trimer;GO:0005589//collagen type VI trimer;GO:0005622//intracellular;GO:0005623//cell;GO:0005737//cytoplasm;GO:0005764//lysosome;GO:0005773//vacuole;GO:0005775//vacuolar lumen;GO:0005794//Golgi apparatus;GO:0005796//Golgi lumen;GO:0012505//endomembrane system;GO:0031012//extracellular ma…	GO:0003674//molecular_function;GO:0004857//enzyme inhibitor activity;GO:0004860//protein kinase inhibitor activity;GO:0005488//binding;GO:0005515//protein binding;GO:0005518//collagen binding;GO:0005539//glycosaminoglycan binding;GO:0019207//kinase regulator activity;GO:0019210//kinase inhibitor activity;GO:0019887//protein kinase regulator activity;GO:0030234//enzyme regulator activity;GO:004280…	GO:0000003//reproduction;GO:0001655//urogenital system development;GO:0001822//kidney development;GO:0001890//placenta development;GO:0001932//regulation of protein phosphorylation;GO:0001933//negative regulation of protein phosphorylation;GO:0002237//response to molecule of bacterial origin;GO:0003006//developmental process involved in reproduction;GO:0003254//regulation of membrane depolarizati…
ncbi_105079904	180413	148359	154077	5634.58	5345.79	4980.03	160950	5320.13	-4.919	1.10051e-34	9.21712e-33	SERPINA3-8	XP_010967048.1 PREDICTED: serpin A3-8-like [Camelus bactrianus]	-	-	-	-	GO:0005575//cellular_component;GO:0005576//extracellular region;GO:0005615//extracellular space;GO:0005622//intracellular;GO:0005623//cell;GO:0005737//cytoplasm;GO:0012505//endomembrane system;GO:0030141//secretory granule;GO:0031410//cytoplasmic vesicle;GO:0031982//vesicle;GO:0042583//chromaffin granule;GO:0043226//organelle;GO:0043227//membrane-bounded organelle;GO:0043229//intracellular organe…	GO:0003674//molecular_function;GO:0004857//enzyme inhibitor activity;GO:0004866//endopeptidase inhibitor activity;GO:0004867//serine-type endopeptidase inhibitor activity;GO:0030234//enzyme regulator activity;GO:0030414//peptidase inhibitor activity;GO:0061134//peptidase regulator activity;GO:0061135//endopeptidase regulator activity;GO:0098772//molecular function regulator	GO:0008150//biological_process;GO:0009892//negative regulation of metabolic process;GO:0010466//negative regulation of peptidase activity;GO:0010605//negative regulation of macromolecule metabolic process;GO:0010951//negative regulation of endopeptidase activity;GO:0019222//regulation of metabolic process;GO:0030162//regulation of proteolysis;GO:0031323//regulation of cellular metabolic process;G…
ncbi_105061811	1647.73	1568.08	1699.51	4066.42	3651.6	3834.7	1638.44	3850.91	1.23288	1.60147e-34	1.32492e-32	SACM1L	XP_006173979.2 phosphatidylinositide phosphatase SAC1 [Camelus ferus]	Metabolism;Environmental Information Processing;Metabolism	Global and overview maps;Signal transduction;Carbohydrate metabolism	ko01100//Metabolic pathways;ko04070//Phosphatidylinositol signaling system;ko00562//Inositol phosphate metabolism	K21797;K21797;K21797	GO:0000139//Golgi membrane;GO:0002178//palmitoyltransferase complex;GO:0005575//cellular_component;GO:0005622//intracellular;GO:0005623//cell;GO:0005737//cytoplasm;GO:0005739//mitochondrion;GO:0005740//mitochondrial envelope;GO:0005741//mitochondrial outer membrane;GO:0005783//endoplasmic reticulum;GO:0005789//endoplasmic reticulum membrane;GO:0005794//Golgi apparatus;GO:0005795//Golgi stack;GO:0…	GO:0003674//molecular_function;GO:0003824//catalytic activity;GO:0004438//phosphatidylinositol-3-phosphatase activity;GO:0016787//hydrolase activity;GO:0016788//hydrolase activity, acting on ester bonds;GO:0016791//phosphatase activity;GO:0034593//phosphatidylinositol bisphosphate phosphatase activity;GO:0034595//phosphatidylinositol phosphate 5-phosphatase activity;GO:0034596//phosphatidylinosit…	GO:0000226//microtubule cytoskeleton organization;GO:0000902//cell morphogenesis;GO:0000904//cell morphogenesis involved in differentiation;GO:0001700//embryonic development via the syncytial blastoderm;GO:0001932//regulation of protein phosphorylation;GO:0001933//negative regulation of protein phosphorylation;GO:0002009//morphogenesis of an epithelium;GO:0006406//mRNA export from nucleus;GO:0006…
ncbi_105080386	2747.32	2382.18	2336.1	345.257	298.607	333.993	2488.53	325.952	-2.93256	1.70344e-34	1.39231e-32	AFM	XP_006188756.1 afamin isoform X1 [Camelus ferus]	-	-	-	-	GO:0005575//cellular_component;GO:0005576//extracellular region;GO:0005615//extracellular space;GO:0044421//extracellular region part	GO:0003674//molecular_function;GO:0005488//binding;GO:0008431//vitamin E binding;GO:0019842//vitamin binding;GO:0036094//small molecule binding;GO:0097159//organic cyclic compound binding;GO:1901363//heterocyclic compound binding	GO:0006810//transport;GO:0008104//protein localization;GO:0008150//biological_process;GO:0015031//protein transport;GO:0015833//peptide transport;GO:0031647//regulation of protein stability;GO:0033036//macromolecule localization;GO:0035592//establishment of protein localization to extracellular region;GO:0042886//amide transport;GO:0045184//establishment of protein localization;GO:0050821//protei…
ncbi_105072552	539.257	482.056	511.94	1088.86	1112.62	1086.89	511.084	1096.12	1.10077	3.92048e-34	3.16625e-32	SLC4A1	XP_032313237.1 band 3 anion transport protein isoform X2 [Camelus ferus]	Organismal Systems	Excretory system	ko04966//Collecting duct acid secretion	K06573	GO:0005575//cellular_component;GO:0005622//intracellular;GO:0005623//cell;GO:0005737//cytoplasm;GO:0005856//cytoskeleton;GO:0005886//plasma membrane;GO:0005887//integral component of plasma membrane;GO:0005911//cell-cell junction;GO:0005938//cell cortex;GO:0009986//cell surface;GO:0014704//intercalated disc;GO:0016020//membrane;GO:0016021//integral component of membrane;GO:0016323//basolateral pl…	GO:0003674//molecular_function;GO:0003779//actin binding;GO:0005215//transporter activity;GO:0005452//inorganic anion exchanger activity;GO:0005488//binding;GO:0005515//protein binding;GO:0008022//protein C-terminus binding;GO:0008092//cytoskeletal protein binding;GO:0008324//cation transmembrane transporter activity;GO:0008509//anion transmembrane transporter activity;GO:0008510//sodium:bicarbon…	GO:0000302//response to reactive oxygen species;GO:0001101//response to acid chemical;GO:0002682//regulation of immune system process;GO:0002684//positive regulation of immune system process;GO:0002694//regulation of leukocyte activation;GO:0002696//positive regulation of leukocyte activation;GO:0006810//transport;GO:0006811//ion transport;GO:0006812//cation transport;GO:0006814//sodium ion trans…
ncbi_105069427	479.334	454.755	488.859	227.141	234.409	199.05	474.316	220.2	-1.10703	4.85461e-34	3.87455e-32	RAI14	XP_014423317.2 ankycorbin isoform X1 [Camelus ferus]	-	-	-	-	GO:0001650//fibrillar center;GO:0005575//cellular_component;GO:0005622//intracellular;GO:0005623//cell;GO:0005634//nucleus;GO:0005730//nucleolus;GO:0005737//cytoplasm;GO:0005829//cytosol;GO:0005856//cytoskeleton;GO:0005938//cell cortex;GO:0030054//cell junction;GO:0031974//membrane-enclosed lumen;GO:0031981//nuclear lumen;GO:0043226//organelle;GO:0043227//membrane-bounded organelle;GO:0043228//no…	GO:0005515//protein binding;GO:0005524//ATP binding	GO:0000003//reproduction;GO:0007059//chromosome segregation;GO:0007276//gamete generation;GO:0007283//spermatogenesis;GO:0008150//biological_process;GO:0009987//cellular process;GO:0019953//sexual reproduction;GO:0022414//reproductive process;GO:0030154//cell differentiation;GO:0030261//chromosome condensation;GO:0032501//multicellular organismal process;GO:0032502//developmental process;GO:00325…
ncbi_105079324	999.7	987.971	963.001	4835.03	4540.38	4666.66	983.558	4680.69	2.25064	5.05578e-34	3.98819e-32	KRT15	XP_006178756.1 keratin, type I cytoskeletal 15 isoform X1 [Camelus ferus]	Organismal Systems;Human Diseases	Endocrine system;Infectious disease: bacterial	ko04915//Estrogen signaling pathway;ko05150//Staphylococcus aureus infection	K07604;K07604	GO:0005575//cellular_component;GO:0005622//intracellular;GO:0005623//cell;GO:0005737//cytoplasm;GO:0005829//cytosol;GO:0005856//cytoskeleton;GO:0005882//intermediate filament;GO:0016020//membrane;GO:0043226//organelle;GO:0043228//non-membrane-bounded organelle;GO:0043229//intracellular organelle;GO:0043232//intracellular non-membrane-bounded organelle;GO:0044422//organelle part;GO:0044424//intrac…	GO:0003674//molecular_function;GO:0005198//structural molecule activity;GO:0005200//structural constituent of cytoskeleton;GO:0005488//binding;GO:0005515//protein binding;GO:0005524//ATP binding;GO:0097110//scaffold protein binding	GO:0006606//protein import into nucleus;GO:0006996//organelle organization;GO:0007010//cytoskeleton organization;GO:0007059//chromosome segregation;GO:0007275//multicellular organism development;GO:0008150//biological_process;GO:0008219//cell death;GO:0008544//epidermis development;GO:0009297//pilus assembly;GO:0009405//pathogenesis;GO:0009888//tissue development;GO:0009913//epidermal cell differ…
ncbi_105066078	253.636	202.065	192.195	2762.86	2559.71	2804.26	215.965	2708.94	3.64886	1.46811e-33	1.14479e-31	SEC14L2	XP_010949626.1 PREDICTED: SEC14-like protein 2 [Camelus bactrianus]	-	-	-	-	GO:0005575//cellular_component;GO:0005622//intracellular;GO:0005623//cell;GO:0005634//nucleus;GO:0005737//cytoplasm;GO:0005829//cytosol;GO:0043226//organelle;GO:0043227//membrane-bounded organelle;GO:0043229//intracellular organelle;GO:0043231//intracellular membrane-bounded organelle;GO:0044424//intracellular part;GO:0044444//cytoplasmic part;GO:0044464//cell part	GO:0003674//molecular_function;GO:0003824//catalytic activity;GO:0005488//binding;GO:0005543//phospholipid binding;GO:0008047//enzyme activator activity;GO:0008289//lipid binding;GO:0008431//vitamin E binding;GO:0016740//transferase activity;GO:0016765//transferase activity, transferring alkyl or aryl (other than methyl) groups;GO:0019842//vitamin binding;GO:0030234//enzyme regulator activity;GO:…	GO:0006139//nucleobase-containing compound metabolic process;GO:0006351//transcription, DNA-templated;GO:0006355//regulation of transcription, DNA-templated;GO:0006725//cellular aromatic compound metabolic process;GO:0006807//nitrogen compound metabolic process;GO:0008150//biological_process;GO:0008152//metabolic process;GO:0009058//biosynthetic process;GO:0009059//macromolecule biosynthetic proc…
ncbi_105065326	677.177	727.402	684.089	1883.54	1845.09	1941.58	696.223	1890.07	1.44082	2.11822e-33	1.63296e-31	ABCD3	XP_010948718.1 PREDICTED: ATP-binding cassette sub-family D member 3 isoform X2 [Camelus bactrianus]	Cellular Processes;Environmental Information Processing	Transport and catabolism;Membrane transport	ko04146//Peroxisome;ko02010//ABC transporters	K05677;K05677	GO:0005575//cellular_component;GO:0005622//intracellular;GO:0005623//cell;GO:0005737//cytoplasm;GO:0005739//mitochondrion;GO:0005777//peroxisome;GO:0005778//peroxisomal membrane;GO:0005779//integral component of peroxisomal membrane;GO:0005782//peroxisomal matrix;GO:0005829//cytosol;GO:0005886//plasma membrane;GO:0005887//integral component of plasma membrane;GO:0009898//cytoplasmic side of plasm…	GO:0000166//nucleotide binding;GO:0003674//molecular_function;GO:0003824//catalytic activity;GO:0005215//transporter activity;GO:0005260//channel-conductance-controlling ATPase activity;GO:0005319//lipid transporter activity;GO:0005324//long-chain fatty acid transporter activity;GO:0005488//binding;GO:0005515//protein binding;GO:0005524//ATP binding;GO:0008144//drug binding;GO:0008565//protein tr…	GO:0000038//very long-chain fatty acid metabolic process;GO:0000910//cytokinesis;GO:0006082//organic acid metabolic process;GO:0006629//lipid metabolic process;GO:0006631//fatty acid metabolic process;GO:0006633//fatty acid biosynthetic process;GO:0006635//fatty acid beta-oxidation;GO:0006810//transport;GO:0006811//ion transport;GO:0006817//phosphate ion transport;GO:0006820//anion transport;GO:0…
ncbi_105074551	2397.1	2121.06	2403	4721.38	4897.67	5034.64	2307.06	4884.57	1.08218	2.91223e-33	2.21984e-31	ILVBL	XP_010960430.1 PREDICTED: acetolactate synthase-like protein [Camelus bactrianus]	-	-	-	-	GO:0005575//cellular_component;GO:0005948//acetolactate synthase complex;GO:0016020//membrane;GO:0016021//integral component of membrane;GO:0031224//intrinsic component of membrane;GO:0044425//membrane part	GO:0000287//magnesium ion binding;GO:0003674//molecular_function;GO:0003824//catalytic activity;GO:0003984//acetolactate synthase activity;GO:0005488//binding;GO:0008949//oxalyl-CoA decarboxylase activity;GO:0009028//tartronate-semialdehyde synthase activity;GO:0016740//transferase activity;GO:0016823//hydrolase activity, acting on acid carbon-carbon bonds, in ketonic substances;GO:0019842//vitam…	GO:0001501//skeletal system development;GO:0006113//fermentation;GO:0007275//multicellular organism development;GO:0008150//biological_process;GO:0009097//isoleucine biosynthetic process;GO:0009099//valine biosynthetic process;GO:0009234//menaquinone biosynthetic process;GO:0009444//pyruvate oxidation;GO:0009636//response to toxic substance;GO:0009653//anatomical structure morphogenesis;GO:000968…
ncbi_105080395	68661.3	56838.8	59889	6404.26	6012.28	6491.51	61796.4	6302.68	-3.29348	6.47918e-33	4.88386e-31	GC	XP_010967660.1 PREDICTED: vitamin D-binding protein [Camelus bactrianus]	-	-	-	-	GO:0000323//lytic vacuole;GO:0005575//cellular_component;GO:0005576//extracellular region;GO:0005615//extracellular space;GO:0005622//intracellular;GO:0005623//cell;GO:0005737//cytoplasm;GO:0005764//lysosome;GO:0005773//vacuole;GO:0005775//vacuolar lumen;GO:0005829//cytosol;GO:0030424//axon;GO:0031974//membrane-enclosed lumen;GO:0042995//cell projection;GO:0043005//neuron projection;GO:0043202//l…	GO:0003674//molecular_function;GO:0003779//actin binding;GO:0005215//transporter activity;GO:0005488//binding;GO:0005496//steroid binding;GO:0005499//vitamin D binding;GO:0005515//protein binding;GO:0008092//cytoskeletal protein binding;GO:0008144//drug binding;GO:0008289//lipid binding;GO:0019842//vitamin binding;GO:0022857//transmembrane transporter activity;GO:0036094//small molecule binding;G…	GO:0000003//reproduction;GO:0006629//lipid metabolic process;GO:0006766//vitamin metabolic process;GO:0006775//fat-soluble vitamin metabolic process;GO:0006810//transport;GO:0007275//multicellular organism development;GO:0007565//female pregnancy;GO:0007589//body fluid secretion;GO:0007595//lactation;GO:0008150//biological_process;GO:0008152//metabolic process;GO:0008202//steroid metabolic proces…
ncbi_105070120	2583.92	2572.93	2452.95	5990.44	5796.47	5958.74	2536.6	5915.22	1.22154	7.06994e-33	5.2706e-31	ASRGL1	XP_006173252.1 isoaspartyl peptidase/L-asparaginase isoform X1 [Camelus ferus]	Metabolism;Metabolism	Global and overview maps;Amino acid metabolism	ko01100//Metabolic pathways;ko00250//Alanine, aspartate and glutamate metabolism	K13051;K13051	GO:0005575//cellular_component;GO:0005622//intracellular;GO:0005623//cell;GO:0005737//cytoplasm;GO:0005829//cytosol;GO:0044424//intracellular part;GO:0044444//cytoplasmic part;GO:0044464//cell part	GO:0003674//molecular_function;GO:0003824//catalytic activity;GO:0004067//asparaginase activity;GO:0008233//peptidase activity;GO:0008238//exopeptidase activity;GO:0008242//omega peptidase activity;GO:0008798//beta-aspartyl-peptidase activity;GO:0016787//hydrolase activity;GO:0016810//hydrolase activity, acting on carbon-nitrogen (but not peptide) bonds;GO:0016811//hydrolase activity, acting on c…	GO:0006082//organic acid metabolic process;GO:0006508//proteolysis;GO:0006520//cellular amino acid metabolic process;GO:0006528//asparagine metabolic process;GO:0006530//asparagine catabolic process;GO:0006558//L-phenylalanine metabolic process;GO:0006559//L-phenylalanine catabolic process;GO:0006725//cellular aromatic compound metabolic process;GO:0006807//nitrogen compound metabolic process;GO:…
ncbi_105083418	300.786	317.266	290.161	1302.79	1360.93	1337.54	302.738	1333.75	2.13935	1.15396e-32	8.5092e-31	GALNT7	XP_010993283.2 LOW QUALITY PROTEIN: N-acetylgalactosaminyltransferase 7 [Camelus dromedarius]	Metabolism;Metabolism;Metabolism	Global and overview maps;Glycan biosynthesis and metabolism;Glycan biosynthesis and metabolism	ko01100//Metabolic pathways;ko00514//Other types of O-glycan biosynthesis;ko00512//Mucin type O-glycan biosynthesis	K00710;K00710;K00710	GO:0000139//Golgi membrane;GO:0005575//cellular_component;GO:0005622//intracellular;GO:0005623//cell;GO:0005737//cytoplasm;GO:0005794//Golgi apparatus;GO:0005795//Golgi stack;GO:0012505//endomembrane system;GO:0016020//membrane;GO:0016021//integral component of membrane;GO:0031090//organelle membrane;GO:0031224//intrinsic component of membrane;GO:0031984//organelle subcompartment;GO:0043226//orga…	GO:0003674//molecular_function;GO:0003824//catalytic activity;GO:0004653//polypeptide N-acetylgalactosaminyltransferase activity;GO:0005488//binding;GO:0008194//UDP-glycosyltransferase activity;GO:0008376//acetylgalactosaminyltransferase activity;GO:0016740//transferase activity;GO:0016757//transferase activity, transferring glycosyl groups;GO:0016758//transferase activity, transferring hexosyl g…	GO:0005975//carbohydrate metabolic process;GO:0006464//cellular protein modification process;GO:0006486//protein glycosylation;GO:0006493//protein O-linked glycosylation;GO:0006807//nitrogen compound metabolic process;GO:0008150//biological_process;GO:0008152//metabolic process;GO:0009058//biosynthetic process;GO:0009059//macromolecule biosynthetic process;GO:0009100//glycoprotein metabolic proce…
ncbi_105069414	1059.39	916.86	908.515	4775.28	4951.64	5199.93	961.589	4975.62	2.37138	1.5706e-32	1.14569e-30	UGT3A1	XP_010953832.1 PREDICTED: UDP-glucuronosyltransferase 3A1-like isoform X1 [Camelus bactrianus]	-	-	-	-	-	GO:0008194//UDP-glycosyltransferase activity;GO:0016758//transferase activity, transferring hexosyl groups;GO:0050511//undecaprenyldiphospho-muramoylpentapeptide beta-N-acetylglucosaminyltransferase activity	GO:0009252//peptidoglycan biosynthetic process
ncbi_105083511	1101.5	1001.27	952.238	15667.2	14096.3	14850.6	1018.33	14871.4	3.86825	7.55404e-32	5.45176e-30	KMO	XP_010971675.1 PREDICTED: kynurenine 3-monooxygenase isoform X1 [Camelus bactrianus]	Metabolism;Metabolism	Global and overview maps;Amino acid metabolism	ko01100//Metabolic pathways;ko00380//Tryptophan metabolism	K00486;K00486	GO:0005575//cellular_component;GO:0005622//intracellular;GO:0005623//cell;GO:0005737//cytoplasm;GO:0005739//mitochondrion;GO:0005740//mitochondrial envelope;GO:0005741//mitochondrial outer membrane;GO:0005829//cytosol;GO:0005886//plasma membrane;GO:0016020//membrane;GO:0016021//integral component of membrane;GO:0019867//outer membrane;GO:0031090//organelle membrane;GO:0031224//intrinsic component…	GO:0000166//nucleotide binding;GO:0003674//molecular_function;GO:0003824//catalytic activity;GO:0004355//glutamate synthase (NADPH) activity;GO:0004497//monooxygenase activity;GO:0004502//kynurenine 3-monooxygenase activity;GO:0004506//squalene monooxygenase activity;GO:0004729//oxygen-dependent protoporphyrinogen oxidase activity;GO:0004791//thioredoxin-disulfide reductase activity;GO:0005488//b…	GO:0000226//microtubule cytoskeleton organization;GO:0001505//regulation of neurotransmitter levels;GO:0001578//microtubule bundle formation;GO:0001956//positive regulation of neurotransmitter secretion;GO:0002237//response to molecule of bacterial origin;GO:0006082//organic acid metabolic process;GO:0006139//nucleobase-containing compound metabolic process;GO:0006400//tRNA modification;GO:000652…
ncbi_105081514	361.145	303.132	318.675	572.613	609.327	602.639	327.65	594.859	0.860391	1.64969e-31	1.17805e-29	ARFGEF1	XP_010969026.1 PREDICTED: brefeldin A-inhibited guanine nucleotide-exchange protein 1 [Camelus bactrianus]	Cellular Processes	Transport and catabolism	ko04144//Endocytosis	K18442	GO:0000139//Golgi membrane;GO:0005575//cellular_component;GO:0005622//intracellular;GO:0005623//cell;GO:0005634//nucleus;GO:0005654//nucleoplasm;GO:0005730//nucleolus;GO:0005737//cytoplasm;GO:0005794//Golgi apparatus;GO:0005802//trans-Golgi network;GO:0005829//cytosol;GO:0012505//endomembrane system;GO:0016020//membrane;GO:0016363//nuclear matrix;GO:0030532//small nuclear ribonucleoprotein comple…	GO:0003674//molecular_function;GO:0005085//guanyl-nucleotide exchange factor activity;GO:0005086//ARF guanyl-nucleotide exchange factor activity;GO:0005488//binding;GO:0005515//protein binding;GO:0008092//cytoskeletal protein binding;GO:0017022//myosin binding;GO:0019899//enzyme binding;GO:0034237//protein kinase A regulatory subunit binding;GO:0051018//protein kinase A binding;GO:0051020//GTPase…	GO:0006810//transport;GO:0006887//exocytosis;GO:0006996//organelle organization;GO:0007030//Golgi organization;GO:0007275//multicellular organism development;GO:0007399//nervous system development;GO:0008064//regulation of actin polymerization or depolymerization;GO:0008104//protein localization;GO:0008150//biological_process;GO:0009889//regulation of biosynthetic process;GO:0009891//positive reg…
ncbi_105077138	806.61	809.674	832.532	381.113	388.005	360.918	816.272	376.679	-1.11572	1.0604e-30	7.49347e-29	LAMA4	XP_010963746.1 PREDICTED: laminin subunit alpha-4 [Camelus bactrianus]	Human Diseases;Human Diseases;Environmental Information Processing;Cellular Processes;Human Diseases;Human Diseases;Human Diseases;Environmental Information Processing;Human Diseases	Cancer: overview;Infectious disease: viral;Signal transduction;Cellular community - eukaryotes;Infectious disease: parasitic;Infectious disease: parasitic;Cancer: specific types;Signaling molecules and interaction;Infectious disease: parasitic	ko05200//Pathways in cancer;ko05165//Human papillomavirus infection;ko04151//PI3K-Akt signaling pathway;ko04510//Focal adhesion;ko05145//Toxoplasmosis;ko05146//Amoebiasis;ko05222//Small cell lung cancer;ko04512//ECM-receptor interaction;ko05143//African trypanosomiasis	K06241;K06241;K06241;K06241;K06241;K06241;K06241;K06241;K06241	GO:0005575//cellular_component;GO:0005576//extracellular region;GO:0005604//basement membrane;GO:0005605//basal lamina;GO:0005737//cytoplasm;GO:0031012//extracellular matrix;GO:0044420//extracellular matrix component;GO:0044421//extracellular region part	GO:0003674//molecular_function;GO:0003977//UDP-N-acetylglucosamine diphosphorylase activity;GO:0005102//receptor binding;GO:0005198//structural molecule activity;GO:0005201//extracellular matrix structural constituent;GO:0005488//binding;GO:0005515//protein binding;GO:0005524//ATP binding;GO:0019134//glucosamine-1-phosphate N-acetyltransferase activity	GO:0001568//blood vessel development;GO:0001944//vasculature development;GO:0007059//chromosome segregation;GO:0007155//cell adhesion;GO:0007275//multicellular organism development;GO:0008150//biological_process;GO:0009103//lipopolysaccharide biosynthetic process;GO:0009252//peptidoglycan biosynthetic process;GO:0009987//cellular process;GO:0016043//cellular component organization;GO:0022610//bio…
ncbi_105064047	1734.17	1659.55	1677.73	680.406	692.178	682.352	1690.49	684.979	-1.30331	1.90727e-30	1.33391e-28	DES	XP_010947126.1 PREDICTED: LOW QUALITY PROTEIN: desmin [Camelus bactrianus]	Human Diseases;Human Diseases;Human Diseases	Cardiovascular disease;Cardiovascular disease;Cardiovascular disease	ko05414//Dilated cardiomyopathy;ko05410//Hypertrophic cardiomyopathy;ko05412//Arrhythmogenic right ventricular cardiomyopathy	K07610;K07610;K07610	GO:0000776//kinetochore;GO:0005575//cellular_component;GO:0005622//intracellular;GO:0005623//cell;GO:0005634//nucleus;GO:0005737//cytoplasm;GO:0005829//cytosol;GO:0005856//cytoskeleton;GO:0005882//intermediate filament;GO:0005886//plasma membrane;GO:0005911//cell-cell junction;GO:0005912//adherens junction;GO:0005913//cell-cell adherens junction;GO:0005916//fascia adherens;GO:0005921//gap junctio…	GO:0003674//molecular_function;GO:0005198//structural molecule activity;GO:0005200//structural constituent of cytoskeleton;GO:0005488//binding;GO:0005515//protein binding;GO:0005524//ATP binding;GO:0008092//cytoskeletal protein binding;GO:0008134//transcription factor binding;GO:0042802//identical protein binding;GO:0042803//protein homodimerization activity;GO:0043565//sequence-specific DNA bind…	GO:0003008//system process;GO:0003012//muscle system process;GO:0006355//regulation of transcription, DNA-templated;GO:0006457//protein folding;GO:0006606//protein import into nucleus;GO:0006928//movement of cell or subcellular component;GO:0006936//muscle contraction;GO:0006996//organelle organization;GO:0007010//cytoskeleton organization;GO:0007030//Golgi organization;GO:0007059//chromosome seg…
ncbi_105071422	222.012	206.539	216.089	754.123	812.025	780.91	214.88	782.353	1.86429	1.33254e-29	9.22443e-28	PTPRM	XP_032322998.1 receptor-type tyrosine-protein phosphatase mu isoform X2 [Camelus ferus]	Environmental Information Processing;Cellular Processes	Signaling molecules and interaction;Cellular community - eukaryotes	ko04514//Cell adhesion molecules;ko04520//Adherens junction	K05693;K05693	GO:0005575//cellular_component;GO:0005622//intracellular;GO:0005623//cell;GO:0005737//cytoplasm;GO:0005886//plasma membrane;GO:0005887//integral component of plasma membrane;GO:0005911//cell-cell junction;GO:0005912//adherens junction;GO:0005913//cell-cell adherens junction;GO:0016020//membrane;GO:0016021//integral component of membrane;GO:0030027//lamellipodium;GO:0030054//cell junction;GO:00312…	GO:0003674//molecular_function;GO:0003824//catalytic activity;GO:0003993//acid phosphatase activity;GO:0004721//phosphoprotein phosphatase activity;GO:0004725//protein tyrosine phosphatase activity;GO:0004888//transmembrane signaling receptor activity;GO:0005001//transmembrane receptor protein tyrosine phosphatase activity;GO:0005488//binding;GO:0005515//protein binding;GO:0016787//hydrolase acti…	GO:0000902//cell morphogenesis;GO:0000904//cell morphogenesis involved in differentiation;GO:0001654//eye development;GO:0001936//regulation of endothelial cell proliferation;GO:0001937//negative regulation of endothelial cell proliferation;GO:0003008//system process;GO:0003013//circulatory system process;GO:0003018//vascular process in circulatory system;GO:0003407//neural retina development;GO:…
ncbi_105074292	780.997	835.986	827.53	305.63	296.903	305.548	814.838	302.694	-1.42865	1.66335e-29	1.13981e-27	PDGFRB	EPY88625.1 platelet-derived growth factor receptor, beta polypeptide [Camelus ferus]	Human Diseases;Human Diseases;Environmental Information Processing;Environmental Information Processing;Cellular Processes;Cellular Processes;Environmental Information Processing;Environmental Information Processing;Human Diseases;Environmental Information Processing;Environmental Information Processing;Cellular Processes;Human Diseases;Human Diseases;Human Diseases;Human Diseases;Environmental I…	Cancer: overview;Infectious disease: viral;Signal transduction;Signal transduction;Cell motility;Cellular community - eukaryotes;Signal transduction;Signal transduction;Cancer: overview;Signal transduction;Signal transduction;Cellular community - eukaryotes;Cancer: overview;Cancer: specific types;Drug resistance: antineoplastic;Cancer: specific types;Signal transduction;Cancer: overview;Cancer: s…	ko05200//Pathways in cancer;ko05165//Human papillomavirus infection;ko04151//PI3K-Akt signaling pathway;ko04010//MAPK signaling pathway;ko04810//Regulation of actin cytoskeleton;ko04510//Focal adhesion;ko04014//Ras signaling pathway;ko04015//Rap1 signaling pathway;ko05206//MicroRNAs in cancer;ko04072//Phospholipase D signaling pathway;ko04020//Calcium signaling pathway;ko04540//Gap junction;ko052…	K05089;K05089;K05089;K05089;K05089;K05089;K05089;K05089;K05089;K05089;K05089;K05089;K05089;K05089;K05089;K05089;K05089;K05089;K05089	GO:0000323//lytic vacuole;GO:0005575//cellular_component;GO:0005622//intracellular;GO:0005623//cell;GO:0005634//nucleus;GO:0005737//cytoplasm;GO:0005764//lysosome;GO:0005773//vacuole;GO:0005775//vacuolar lumen;GO:0005794//Golgi apparatus;GO:0005886//plasma membrane;GO:0009986//cell surface;GO:0012505//endomembrane system;GO:0016020//membrane;GO:0016021//integral component of membrane;GO:0016324//…	GO:0000166//nucleotide binding;GO:0003674//molecular_function;GO:0003824//catalytic activity;GO:0004672//protein kinase activity;GO:0004713//protein tyrosine kinase activity;GO:0004714//transmembrane receptor protein tyrosine kinase activity;GO:0004888//transmembrane signaling receptor activity;GO:0004930//G-protein coupled receptor activity;GO:0004992//platelet activating factor receptor activit…	GO:0000003//reproduction;GO:0000165//MAPK cascade;GO:0000302//response to reactive oxygen species;GO:0001101//response to acid chemical;GO:0001501//skeletal system development;GO:0001525//angiogenesis;GO:0001568//blood vessel development;GO:0001570//vasculogenesis;GO:0001654//eye development;GO:0001655//urogenital system development;GO:0001656//metanephros development;GO:0001701//in utero embryon…
ncbi_105063866	5328.63	4406.86	4691.02	8039.46	7684.16	8202.93	4808.84	7975.52	0.72989	2.26514e-29	1.53667e-27	EPHX2	XP_010946851.1 PREDICTED: bifunctional epoxide hydrolase 2 [Camelus bactrianus]	Metabolism;Cellular Processes;Metabolism	Global and overview maps;Transport and catabolism;Lipid metabolism	ko01100//Metabolic pathways;ko04146//Peroxisome;ko00590//Arachidonic acid metabolism	K08726;K08726;K08726	GO:0005575//cellular_component;GO:0005622//intracellular;GO:0005623//cell;GO:0005737//cytoplasm;GO:0005777//peroxisome;GO:0005782//peroxisomal matrix;GO:0005829//cytosol;GO:0031907//microbody lumen;GO:0031974//membrane-enclosed lumen;GO:0042579//microbody;GO:0043226//organelle;GO:0043227//membrane-bounded organelle;GO:0043229//intracellular organelle;GO:0043231//intracellular membrane-bounded org…	GO:0000287//magnesium ion binding;GO:0003674//molecular_function;GO:0003824//catalytic activity;GO:0004301//epoxide hydrolase activity;GO:0004414//homoserine O-acetyltransferase activity;GO:0005102//receptor binding;GO:0005488//binding;GO:0005515//protein binding;GO:0008801//beta-phosphoglucomutase activity;GO:0008967//phosphoglycolate phosphatase activity;GO:0015643//toxic substance binding;GO:0…	GO:0001676//long-chain fatty acid metabolic process;GO:0002532//production of molecular mediator involved in inflammatory response;GO:0002538//arachidonic acid metabolite production involved in inflammatory response;GO:0002539//prostaglandin production involved in inflammatory response;GO:0003008//system process;GO:0003013//circulatory system process;GO:0003018//vascular process in circulatory sy…
ncbi_105076052	2801.34	2391.36	2394.39	998.589	986.792	967.519	2529.03	984.3	-1.36141	2.49449e-29	1.67551e-27	G6PD	KAB1253181.1 Glucose-6-phosphate 1-dehydrogenase [Camelus dromedarius]	Metabolism;Metabolism;Human Diseases;Metabolism;Metabolism	Global and overview maps;Global and overview maps;Cancer: overview;Metabolism of other amino acids;Carbohydrate metabolism	ko01100//Metabolic pathways;ko01200//Carbon metabolism;ko05230//Central carbon metabolism in cancer;ko00480//Glutathione metabolism;ko00030//Pentose phosphate pathway	K00036;K00036;K00036;K00036;K00036	GO:0005575//cellular_component;GO:0005622//intracellular;GO:0005623//cell;GO:0005634//nucleus;GO:0005737//cytoplasm;GO:0005829//cytosol;GO:0005886//plasma membrane;GO:0009898//cytoplasmic side of plasma membrane;GO:0016020//membrane;GO:0043226//organelle;GO:0043227//membrane-bounded organelle;GO:0043229//intracellular organelle;GO:0043231//intracellular membrane-bounded organelle;GO:0044424//intr…	GO:0000166//nucleotide binding;GO:0003674//molecular_function;GO:0003824//catalytic activity;GO:0004345//glucose-6-phosphate dehydrogenase activity;GO:0005488//binding;GO:0005515//protein binding;GO:0005536//glucose binding;GO:0016491//oxidoreductase activity;GO:0016614//oxidoreductase activity, acting on CH-OH group of donors;GO:0016616//oxidoreductase activity, acting on the CH-OH group of dono…	GO:0001558//regulation of cell growth;GO:0002262//myeloid cell homeostasis;GO:0002376//immune system process;GO:0002520//immune system development;GO:0005975//carbohydrate metabolic process;GO:0005996//monosaccharide metabolic process;GO:0006006//glucose metabolic process;GO:0006066//alcohol metabolic process;GO:0006081//cellular aldehyde metabolic process;GO:0006098//pentose-phosphate shunt;GO:0…
ncbi_105079788	1529.82	1529.03	1560.03	431.517	435.557	443.88	1539.63	436.985	-1.81692	2.54197e-29	1.69066e-27	F13A1	XP_006181158.1 coagulation factor XIII A chain [Camelus ferus]	Organismal Systems	Immune system	ko04610//Complement and coagulation cascades	K03917	GO:0005575//cellular_component;GO:0005576//extracellular region;GO:0005622//intracellular;GO:0005623//cell;GO:0005737//cytoplasm;GO:0012505//endomembrane system;GO:0030141//secretory granule;GO:0031091//platelet alpha granule;GO:0031093//platelet alpha granule lumen;GO:0031410//cytoplasmic vesicle;GO:0031974//membrane-enclosed lumen;GO:0031982//vesicle;GO:0031983//vesicle lumen;GO:0034774//secret…	GO:0003674//molecular_function;GO:0003810//protein-glutamine gamma-glutamyltransferase activity;GO:0003824//catalytic activity;GO:0005488//binding;GO:0016740//transferase activity;GO:0016746//transferase activity, transferring acyl groups;GO:0016755//transferase activity, transferring amino-acyl groups;GO:0043167//ion binding;GO:0043169//cation binding;GO:0046872//metal ion binding	GO:0002576//platelet degranulation;GO:0006464//cellular protein modification process;GO:0006807//nitrogen compound metabolic process;GO:0006810//transport;GO:0006887//exocytosis;GO:0006950//response to stress;GO:0007154//cell communication;GO:0007165//signal transduction;GO:0007166//cell surface receptor signaling pathway;GO:0007596//blood coagulation;GO:0007599//hemostasis;GO:0008150//biological…
ncbi_105069875	1407.88	1223.22	1142.06	4209.75	3708.45	3908.59	1257.72	3942.26	1.64821	3.78097e-29	2.4903e-27	SLC26A2	XP_010954410.1 PREDICTED: sulfate transporter [Camelus bactrianus]	-	-	-	-	GO:0005575//cellular_component;GO:0005623//cell;GO:0005634//nucleus;GO:0005886//plasma membrane;GO:0005887//integral component of plasma membrane;GO:0005902//microvillus;GO:0016020//membrane;GO:0016021//integral component of membrane;GO:0016324//apical plasma membrane;GO:0031224//intrinsic component of membrane;GO:0031226//intrinsic component of plasma membrane;GO:0031253//cell projection membran…	GO:0003674//molecular_function;GO:0005215//transporter activity;GO:0005216//ion channel activity;GO:0005253//anion channel activity;GO:0005254//chloride channel activity;GO:0005310//dicarboxylic acid transmembrane transporter activity;GO:0005342//organic acid transmembrane transporter activity;GO:0008271//secondary active sulfate transmembrane transporter activity;GO:0008509//anion transmembrane …	GO:0001503//ossification;GO:0006082//organic acid metabolic process;GO:0006139//nucleobase-containing compound metabolic process;GO:0006163//purine nucleotide metabolic process;GO:0006164//purine nucleotide biosynthetic process;GO:0006355//regulation of transcription, DNA-templated;GO:0006725//cellular aromatic compound metabolic process;GO:0006753//nucleoside phosphate metabolic process;GO:00067…
ncbi_105062916	1268.05	1191.64	1179.79	194.185	243.972	188.868	1213.16	209.008	-2.53714	6.34219e-29	4.13706e-27	BCKDHA	XP_010945637.1 PREDICTED: 2-oxoisovalerate dehydrogenase subunit alpha, mitochondrial [Camelus bactrianus]	Metabolism;Metabolism;Metabolism	Global and overview maps;Amino acid metabolism;Carbohydrate metabolism	ko01100//Metabolic pathways;ko00280//Valine, leucine and isoleucine degradation;ko00640//Propanoate metabolism	K00166;K00166;K00166	GO:0005737//cytoplasm;GO:0045250//cytosolic pyruvate dehydrogenase complex	GO:0003824//catalytic activity;GO:0004739//pyruvate dehydrogenase (acetyl-transferring) activity;GO:0008661//1-deoxy-D-xylulose-5-phosphate synthase activity;GO:0016624//oxidoreductase activity, acting on the aldehyde or oxo group of donors, disulfide as acceptor;GO:0030976//thiamine pyrophosphate binding;GO:0047434//indolepyruvate decarboxylase activity	GO:0006086//acetyl-CoA biosynthetic process from pyruvate;GO:0008615//pyridoxine biosynthetic process;GO:0009228//thiamine biosynthetic process;GO:0009240//isopentenyl diphosphate biosynthetic process;GO:0009684//indoleacetic acid biosynthetic process;GO:0016114//terpenoid biosynthetic process
ncbi_105081391	967.798	800.761	819.671	257.273	280.006	261.808	862.743	266.362	-1.69554	6.82709e-29	4.41095e-27	ALDH1L2	XP_032349327.1 mitochondrial 10-formyltetrahydrofolate dehydrogenase isoform X1 [Camelus ferus]	Metabolism	Metabolism of cofactors and vitamins	ko00670//One carbon pool by folate	K00289	GO:0005575//cellular_component;GO:0005622//intracellular;GO:0005623//cell;GO:0005634//nucleus;GO:0005737//cytoplasm;GO:0005739//mitochondrion;GO:0005759//mitochondrial matrix;GO:0031974//membrane-enclosed lumen;GO:0043226//organelle;GO:0043227//membrane-bounded organelle;GO:0043229//intracellular organelle;GO:0043231//intracellular membrane-bounded organelle;GO:0043233//organelle lumen;GO:0044422…	GO:0003674//molecular_function;GO:0003824//catalytic activity;GO:0003842//1-pyrroline-5-carboxylate dehydrogenase activity;GO:0004029//aldehyde dehydrogenase (NAD) activity;GO:0004479//methionyl-tRNA formyltransferase activity;GO:0004491//methylmalonate-semialdehyde dehydrogenase (acylating) activity;GO:0004644//phosphoribosylglycinamide formyltransferase activity;GO:0004777//succinate-semialdehy…	GO:0006082//organic acid metabolic process;GO:0006431//methionyl-tRNA aminoacylation;GO:0006527//arginine catabolic process;GO:0006562//proline catabolic process;GO:0006574//valine catabolic process;GO:0006575//cellular modified amino acid metabolic process;GO:0006578//amino-acid betaine biosynthetic process;GO:0006725//cellular aromatic compound metabolic process;GO:0006730//one-carbon metabolic…
ncbi_105083854	2370.85	2226.24	2257.29	1040.44	1016	1050.91	2284.79	1035.78	-1.14134	7.49911e-29	4.79943e-27	MMUT	XP_010972165.1 PREDICTED: methylmalonyl-CoA mutase, mitochondrial [Camelus bactrianus]	Metabolism;Metabolism;Metabolism;Metabolism;Metabolism	Global and overview maps;Global and overview maps;Amino acid metabolism;Carbohydrate metabolism;Carbohydrate metabolism	ko01100//Metabolic pathways;ko01200//Carbon metabolism;ko00280//Valine, leucine and isoleucine degradation;ko00640//Propanoate metabolism;ko00630//Glyoxylate and dicarboxylate metabolism	K01847;K01847;K01847;K01847;K01847	GO:0005575//cellular_component;GO:0005622//intracellular;GO:0005623//cell;GO:0005737//cytoplasm;GO:0005739//mitochondrion;GO:0005759//mitochondrial matrix;GO:0031974//membrane-enclosed lumen;GO:0043226//organelle;GO:0043227//membrane-bounded organelle;GO:0043229//intracellular organelle;GO:0043231//intracellular membrane-bounded organelle;GO:0043233//organelle lumen;GO:0044422//organelle part;GO:…	GO:0003674//molecular_function;GO:0003824//catalytic activity;GO:0003924//GTPase activity;GO:0004494//methylmalonyl-CoA mutase activity;GO:0005488//binding;GO:0005515//protein binding;GO:0008144//drug binding;GO:0016462//pyrophosphatase activity;GO:0016787//hydrolase activity;GO:0016817//hydrolase activity, acting on acid anhydrides;GO:0016818//hydrolase activity, acting on acid anhydrides, in ph…	GO:0000096//sulfur amino acid metabolic process;GO:0006082//organic acid metabolic process;GO:0006520//cellular amino acid metabolic process;GO:0006725//cellular aromatic compound metabolic process;GO:0006766//vitamin metabolic process;GO:0006767//water-soluble vitamin metabolic process;GO:0006790//sulfur compound metabolic process;GO:0006807//nitrogen compound metabolic process;GO:0007275//multi…
ncbi_105067238	3373.17	3054.65	3062.92	499.743	478.195	527.519	3163.58	501.819	-2.65632	9.32285e-29	5.91086e-27	CFH	XP_010951014.1 PREDICTED: complement factor H [Camelus bactrianus]	Organismal Systems;Human Diseases	Immune system;Infectious disease: bacterial	ko04610//Complement and coagulation cascades;ko05150//Staphylococcus aureus infection	K04004;K04004	GO:0005575//cellular_component;GO:0005576//extracellular region;GO:0005615//extracellular space;GO:0044421//extracellular region part	GO:0003674//molecular_function;GO:0004556//alpha-amylase activity;GO:0005488//binding;GO:0005509//calcium ion binding;GO:0005515//protein binding;GO:0005539//glycosaminoglycan binding;GO:0008201//heparin binding;GO:0043167//ion binding;GO:0043168//anion binding;GO:0043394//proteoglycan binding;GO:0043395//heparan sulfate proteoglycan binding;GO:0097367//carbohydrate derivative binding;GO:1901681/…	GO:0002252//immune effector process;GO:0002253//activation of immune response;GO:0002376//immune system process;GO:0002673//regulation of acute inflammatory response;GO:0002682//regulation of immune system process;GO:0002684//positive regulation of immune system process;GO:0002697//regulation of immune effector process;GO:0002920//regulation of humoral immune response;GO:0006807//nitrogen compoun…
ncbi_105062638	2609.36	2890.77	2910.71	451.256	509.444	417.408	2803.61	459.369	-2.60956	1.5066e-28	9.46367e-27	RCN3	XP_006173856.2 LOW QUALITY PROTEIN: reticulocalbin-3 [Camelus ferus]	-	-	-	-	GO:0005575//cellular_component;GO:0005622//intracellular;GO:0005623//cell;GO:0005737//cytoplasm;GO:0005783//endoplasmic reticulum;GO:0005788//endoplasmic reticulum lumen;GO:0012505//endomembrane system;GO:0031974//membrane-enclosed lumen;GO:0043226//organelle;GO:0043227//membrane-bounded organelle;GO:0043229//intracellular organelle;GO:0043231//intracellular membrane-bounded organelle;GO:0043233/…	GO:0003674//molecular_function;GO:0004553//hydrolase activity, hydrolyzing O-glycosyl compounds;GO:0005488//binding;GO:0005509//calcium ion binding;GO:0043167//ion binding;GO:0043169//cation binding;GO:0046872//metal ion binding	GO:0000272//polysaccharide catabolic process
ncbi_105068796	2381.11	2033.41	2141.69	1288.38	1245.4	1301.15	2185.41	1278.31	-0.773661	3.03919e-28	1.89155e-26	PCK2	XP_010953044.1 PREDICTED: phosphoenolpyruvate carboxykinase [GTP], mitochondrial [Camelus bactrianus]	Metabolism;Environmental Information Processing;Organismal Systems;Environmental Information Processing;Environmental Information Processing;Organismal Systems;Human Diseases;Metabolism;Organismal Systems;Organismal Systems;Metabolism;Metabolism;Organismal Systems	Global and overview maps;Signal transduction;Endocrine system;Signal transduction;Signal transduction;Endocrine system;Endocrine and metabolic disease;Carbohydrate metabolism;Endocrine system;Endocrine system;Carbohydrate metabolism;Carbohydrate metabolism;Excretory system	ko01100//Metabolic pathways;ko04151//PI3K-Akt signaling pathway;ko04910//Insulin signaling pathway;ko04152//AMPK signaling pathway;ko04068//FoxO signaling pathway;ko04922//Glucagon signaling pathway;ko04931//Insulin resistance;ko00010//Glycolysis / Gluconeogenesis;ko03320//PPAR signaling pathway;ko04920//Adipocytokine signaling pathway;ko00620//Pyruvate metabolism;ko00020//Citrate cycle (TCA cycl…	K01596;K01596;K01596;K01596;K01596;K01596;K01596;K01596;K01596;K01596;K01596;K01596;K01596	GO:0005575//cellular_component;GO:0005622//intracellular;GO:0005623//cell;GO:0005737//cytoplasm;GO:0005739//mitochondrion;GO:0005759//mitochondrial matrix;GO:0031974//membrane-enclosed lumen;GO:0043226//organelle;GO:0043227//membrane-bounded organelle;GO:0043229//intracellular organelle;GO:0043231//intracellular membrane-bounded organelle;GO:0043233//organelle lumen;GO:0044422//organelle part;GO:…	GO:0000166//nucleotide binding;GO:0001882//nucleoside binding;GO:0001883//purine nucleoside binding;GO:0003674//molecular_function;GO:0003676//nucleic acid binding;GO:0003723//RNA binding;GO:0003729//mRNA binding;GO:0003824//catalytic activity;GO:0004457//lactate dehydrogenase activity;GO:0004611//phosphoenolpyruvate carboxykinase activity;GO:0004613//phosphoenolpyruvate carboxykinase (GTP) activ…	GO:0000003//reproduction;GO:0001655//urogenital system development;GO:0001822//kidney development;GO:0001889//liver development;GO:0002791//regulation of peptide secretion;GO:0002793//positive regulation of peptide secretion;GO:0003006//developmental process involved in reproduction;GO:0005975//carbohydrate metabolic process;GO:0005996//monosaccharide metabolic process;GO:0006006//glucose metabol…
ncbi_105067351	574.931	535.189	472.648	1332.23	1283.82	1283.17	527.59	1299.74	1.30074	4.82034e-28	2.97283e-26	GNE	XP_032333871.1 bifunctional UDP-N-acetylglucosamine 2-epimerase/N-acetylmannosamine kinase isoform X2 [Camelus ferus]	Metabolism;Metabolism	Global and overview maps;Carbohydrate metabolism	ko01100//Metabolic pathways;ko00520//Amino sugar and nucleotide sugar metabolism	K12409;K12409	GO:0005575//cellular_component;GO:0005576//extracellular region;GO:0005622//intracellular;GO:0005623//cell;GO:0005737//cytoplasm;GO:0005829//cytosol;GO:0044424//intracellular part;GO:0044444//cytoplasmic part;GO:0044464//cell part	GO:0000166//nucleotide binding;GO:0003674//molecular_function;GO:0003824//catalytic activity;GO:0004222//metalloendopeptidase activity;GO:0004340//glucokinase activity;GO:0004553//hydrolase activity, hydrolyzing O-glycosyl compounds;GO:0005488//binding;GO:0005524//ATP binding;GO:0005536//glucose binding;GO:0008144//drug binding;GO:0008270//zinc ion binding;GO:0008761//UDP-N-acetylglucosamine 2-ep…	GO:0005975//carbohydrate metabolic process;GO:0006040//amino sugar metabolic process;GO:0006044//N-acetylglucosamine metabolic process;GO:0006045//N-acetylglucosamine biosynthetic process;GO:0006047//UDP-N-acetylglucosamine metabolic process;GO:0006054//N-acetylneuraminate metabolic process;GO:0006082//organic acid metabolic process;GO:0006096//glycolytic process;GO:0006139//nucleobase-containing…
ncbi_105063701	1109.01	1006.53	1034.89	2024.16	1935.8	2031.34	1050.14	1997.1	0.927319	5.23231e-28	3.19784e-26	MOV10	XP_010946621.1 PREDICTED: putative helicase MOV-10 isoform X1 [Camelus bactrianus]	-	-	-	-	GO:0000932//cytoplasmic mRNA processing body;GO:0005575//cellular_component;GO:0005622//intracellular;GO:0005623//cell;GO:0005737//cytoplasm;GO:0005829//cytosol;GO:0009338//exodeoxyribonuclease V complex;GO:0032991//macromolecular complex;GO:0035770//ribonucleoprotein granule;GO:0036464//cytoplasmic ribonucleoprotein granule;GO:0043226//organelle;GO:0043228//non-membrane-bounded organelle;GO:0043…	GO:0000166//nucleotide binding;GO:0003674//molecular_function;GO:0003676//nucleic acid binding;GO:0003677//DNA binding;GO:0003678//DNA helicase activity;GO:0003723//RNA binding;GO:0003824//catalytic activity;GO:0004386//helicase activity;GO:0005488//binding;GO:0005524//ATP binding;GO:0008144//drug binding;GO:0008854//exodeoxyribonuclease V activity;GO:0016462//pyrophosphatase activity;GO:0016772/…	GO:0000902//cell morphogenesis;GO:0000904//cell morphogenesis involved in differentiation;GO:0002682//regulation of immune system process;GO:0006139//nucleobase-containing compound metabolic process;GO:0006281//DNA repair;GO:0006310//DNA recombination;GO:0006351//transcription, DNA-templated;GO:0006355//regulation of transcription, DNA-templated;GO:0006379//mRNA cleavage;GO:0006725//cellular arom…
ncbi_105063006	1142.87	969.358	1100.72	88.0702	88.7324	103.85	1070.98	93.5509	-3.51704	7.99664e-28	4.84368e-26	MGAM	XP_032339406.1 maltase-glucoamylase, intestinal isoform X1 [Camelus ferus]	Metabolism;Metabolism;Metabolism;Organismal Systems	Global and overview maps;Carbohydrate metabolism;Carbohydrate metabolism;Digestive system	ko01100//Metabolic pathways;ko00500//Starch and sucrose metabolism;ko00052//Galactose metabolism;ko04973//Carbohydrate digestion and absorption	K12047;K12047;K12047;K12047	GO:0005575//cellular_component;GO:0005622//intracellular;GO:0005623//cell;GO:0005737//cytoplasm;GO:0005886//plasma membrane;GO:0012505//endomembrane system;GO:0012506//vesicle membrane;GO:0016020//membrane;GO:0016021//integral component of membrane;GO:0016324//apical plasma membrane;GO:0030141//secretory granule;GO:0030659//cytoplasmic vesicle membrane;GO:0030667//secretory granule membrane;GO:00…	GO:0003674//molecular_function;GO:0003824//catalytic activity;GO:0004339//glucan 1,4-alpha-glucosidase activity;GO:0004553//hydrolase activity, hydrolyzing O-glycosyl compounds;GO:0004558//alpha-1,4-glucosidase activity;GO:0005488//binding;GO:0015926//glucosidase activity;GO:0016160//amylase activity;GO:0016787//hydrolase activity;GO:0016798//hydrolase activity, acting on glycosyl bonds;GO:003024…	GO:0000023//maltose metabolic process;GO:0000272//polysaccharide catabolic process;GO:0001775//cell activation;GO:0002252//immune effector process;GO:0002263//cell activation involved in immune response;GO:0002274//myeloid leukocyte activation;GO:0002275//myeloid cell activation involved in immune response;GO:0002283//neutrophil activation involved in immune response;GO:0002366//leukocyte activat…
ncbi_105079335	1466.69	1318.47	1359.99	153.357	151.191	143.166	1381.72	149.238	-3.21078	2.48236e-27	1.48745e-25	FKBP10	XP_010966342.1 PREDICTED: peptidyl-prolyl cis-trans isomerase FKBP10 [Camelus bactrianus]	-	-	-	-	GO:0005575//cellular_component;GO:0005622//intracellular;GO:0005623//cell;GO:0005634//nucleus;GO:0005730//nucleolus;GO:0005737//cytoplasm;GO:0005783//endoplasmic reticulum;GO:0005788//endoplasmic reticulum lumen;GO:0005829//cytosol;GO:0005854//nascent polypeptide-associated complex;GO:0012505//endomembrane system;GO:0016020//membrane;GO:0031974//membrane-enclosed lumen;GO:0031981//nuclear lumen;G…	GO:0003674//molecular_function;GO:0003755//peptidyl-prolyl cis-trans isomerase activity;GO:0003824//catalytic activity;GO:0005488//binding;GO:0005509//calcium ion binding;GO:0005527//macrolide binding;GO:0005528//FK506 binding;GO:0008144//drug binding;GO:0016853//isomerase activity;GO:0016859//cis-trans isomerase activity;GO:0043167//ion binding;GO:0043169//cation binding;GO:0046872//metal ion bi…	GO:0000412//histone peptidyl-prolyl isomerization;GO:0000413//protein peptidyl-prolyl isomerization;GO:0006325//chromatin organization;GO:0006457//protein folding;GO:0006464//cellular protein modification process;GO:0006807//nitrogen compound metabolic process;GO:0006996//organelle organization;GO:0008150//biological_process;GO:0008152//metabolic process;GO:0009987//cellular process;GO:0016043//c…
ncbi_105070208	3396.25	3750.16	3737.19	920.581	1112.04	1183.53	3627.87	1072.05	-1.75875	2.49955e-27	1.48745e-25	CBR1	XP_010954826.1 PREDICTED: carbonyl reductase [NADPH] 1 [Camelus bactrianus]	Metabolism;Metabolism;Human Diseases;Metabolism;Metabolism	Global and overview maps;Lipid metabolism;Cancer: overview;Xenobiotics biodegradation and metabolism;Metabolism of cofactors and vitamins	ko01100//Metabolic pathways;ko00590//Arachidonic acid metabolism;ko05204//Chemical carcinogenesis - DNA adducts;ko00980//Metabolism of xenobiotics by cytochrome P450;ko00790//Folate biosynthesis	K00079;K00079;K00079;K00079;K00079	GO:0005575//cellular_component;GO:0005622//intracellular;GO:0005623//cell;GO:0005737//cytoplasm;GO:0044424//intracellular part;GO:0044464//cell part	GO:0003674//molecular_function;GO:0003824//catalytic activity;GO:0004090//carbonyl reductase (NADPH) activity;GO:0004316//3-oxoacyl-[acyl-carrier-protein] reductase (NADPH) activity;GO:0004757//sepiapterin reductase activity;GO:0008667//2,3-dihydro-2,3-dihydroxybenzoate dehydrogenase activity;GO:0008678//2-deoxy-D-gluconate 3-dehydrogenase activity;GO:0016491//oxidoreductase activity;GO:0016614//…	GO:0000272//polysaccharide catabolic process;GO:0006633//fatty acid biosynthetic process;GO:0006729//tetrahydrobiopterin biosynthetic process;GO:0006766//vitamin metabolic process;GO:0006775//fat-soluble vitamin metabolic process;GO:0008150//biological_process;GO:0008152//metabolic process;GO:0009987//cellular process;GO:0015995//chlorophyll biosynthetic process;GO:0017144//drug metabolic process…
ncbi_105061722	197.149	226.01	233.681	316.93	303.765	309.584	218.947	310.093	0.502122	2.74787e-27	1.62101e-25	GOLGA4	XP_010944128.1 PREDICTED: golgin subfamily A member 4 isoform X4 [Camelus bactrianus]	-	-	-	-	GO:0000138//Golgi trans cisterna;GO:0000139//Golgi membrane;GO:0005575//cellular_component;GO:0005622//intracellular;GO:0005623//cell;GO:0005737//cytoplasm;GO:0005794//Golgi apparatus;GO:0005795//Golgi stack;GO:0005802//trans-Golgi network;GO:0005829//cytosol;GO:0012505//endomembrane system;GO:0016020//membrane;GO:0031090//organelle membrane;GO:0031984//organelle subcompartment;GO:0031985//Golgi …	GO:0003674//molecular_function;GO:0005488//binding;GO:0005515//protein binding;GO:0005524//ATP binding;GO:0017016//Ras GTPase binding;GO:0017137//Rab GTPase binding;GO:0019899//enzyme binding;GO:0030306//ADP-ribosylation factor binding;GO:0031267//small GTPase binding;GO:0042802//identical protein binding;GO:0042803//protein homodimerization activity;GO:0046983//protein dimerization activity;GO:0…	GO:0001558//regulation of cell growth;GO:0006810//transport;GO:0006892//post-Golgi vesicle-mediated transport;GO:0006893//Golgi to plasma membrane transport;GO:0007059//chromosome segregation;GO:0007275//multicellular organism development;GO:0007399//nervous system development;GO:0008104//protein localization;GO:0008150//biological_process;GO:0008361//regulation of cell size;GO:0009987//cellular …
ncbi_105080356	3221.49	3221.09	3232.2	5915.93	5929.42	6103.09	3224.93	5982.81	0.891557	4.37634e-27	2.55941e-25	STBD1	XP_010967603.1 PREDICTED: starch-binding domain-containing protein 1 [Camelus bactrianus]	-	-	-	-	GO:0000407//pre-autophagosomal structure;GO:0005575//cellular_component;GO:0005622//intracellular;GO:0005623//cell;GO:0005737//cytoplasm;GO:0005783//endoplasmic reticulum;GO:0005789//endoplasmic reticulum membrane;GO:0005829//cytosol;GO:0005886//plasma membrane;GO:0005887//integral component of plasma membrane;GO:0012505//endomembrane system;GO:0012506//vesicle membrane;GO:0016020//membrane;GO:00…	GO:0001871//pattern binding;GO:0003674//molecular_function;GO:0005488//binding;GO:0005515//protein binding;GO:0019899//enzyme binding;GO:0030246//carbohydrate binding;GO:0030247//polysaccharide binding;GO:2001069//glycogen binding;GO:2001070//starch binding	GO:0000272//polysaccharide catabolic process;GO:0001775//cell activation;GO:0002252//immune effector process;GO:0002263//cell activation involved in immune response;GO:0002274//myeloid leukocyte activation;GO:0002275//myeloid cell activation involved in immune response;GO:0002283//neutrophil activation involved in immune response;GO:0002366//leukocyte activation involved in immune response;GO:000…
ncbi_105074106	480.575	511.791	499.358	208.452	211.323	224.921	497.241	214.899	-1.21029	5.98504e-27	3.4703e-25	VARS2	XP_010959881.1 PREDICTED: valine--tRNA ligase, mitochondrial isoform X1 [Camelus bactrianus]	Genetic Information Processing	Translation	ko00970//Aminoacyl-tRNA biosynthesis	K01873	GO:0005575//cellular_component;GO:0005622//intracellular;GO:0005623//cell;GO:0005737//cytoplasm;GO:0005739//mitochondrion;GO:0043226//organelle;GO:0043227//membrane-bounded organelle;GO:0043229//intracellular organelle;GO:0043231//intracellular membrane-bounded organelle;GO:0044424//intracellular part;GO:0044444//cytoplasmic part;GO:0044464//cell part	GO:0000166//nucleotide binding;GO:0002161//aminoacyl-tRNA editing activity;GO:0003674//molecular_function;GO:0003824//catalytic activity;GO:0004812//aminoacyl-tRNA ligase activity;GO:0004814//arginine-tRNA ligase activity;GO:0004817//cysteine-tRNA ligase activity;GO:0004822//isoleucine-tRNA ligase activity;GO:0004823//leucine-tRNA ligase activity;GO:0004824//lysine-tRNA ligase activity;GO:0004825…	GO:0006082//organic acid metabolic process;GO:0006139//nucleobase-containing compound metabolic process;GO:0006399//tRNA metabolic process;GO:0006412//translation;GO:0006418//tRNA aminoacylation for protein translation;GO:0006420//arginyl-tRNA aminoacylation;GO:0006423//cysteinyl-tRNA aminoacylation;GO:0006428//isoleucyl-tRNA aminoacylation;GO:0006429//leucyl-tRNA aminoacylation;GO:0006430//lysyl…
ncbi_105075532	4218.28	4425.36	4274.23	1231.18	1122.11	1119.66	4305.95	1157.65	-1.89513	1.10129e-26	6.33146e-25	CRYZ	XP_006178375.1 quinone oxidoreductase [Camelus ferus]	-	-	-	-	GO:0005575//cellular_component;GO:0005622//intracellular;GO:0005623//cell;GO:0005737//cytoplasm;GO:0005829//cytosol;GO:0044424//intracellular part;GO:0044444//cytoplasmic part;GO:0044464//cell part	GO:0000166//nucleotide binding;GO:0003674//molecular_function;GO:0003676//nucleic acid binding;GO:0003677//DNA binding;GO:0003723//RNA binding;GO:0003729//mRNA binding;GO:0003730//mRNA 3'-UTR binding;GO:0003824//catalytic activity;GO:0003960//NADPH:quinone reductase activity;GO:0004024//alcohol dehydrogenase activity, zinc-dependent;GO:0005198//structural molecule activity;GO:0005212//structural …	GO:0003008//system process;GO:0006113//fermentation;GO:0006567//threonine catabolic process;GO:0006805//xenobiotic metabolic process;GO:0007600//sensory perception;GO:0007601//visual perception;GO:0008150//biological_process;GO:0008152//metabolic process;GO:0009056//catabolic process;GO:0009404//toxin metabolic process;GO:0009410//response to xenobiotic stimulus;GO:0009987//cellular process;GO:00…
ncbi_105080167	8736.48	7852.4	8373.72	2175.26	2111.7	2199.89	8320.87	2162.29	-1.94418	1.45625e-26	8.30183e-25	ITIH1	XP_010967358.1 PREDICTED: inter-alpha-trypsin inhibitor heavy chain H1 isoform X1 [Camelus bactrianus]	-	-	-	-	GO:0005575//cellular_component;GO:0005576//extracellular region	GO:0003674//molecular_function;GO:0004857//enzyme inhibitor activity;GO:0004866//endopeptidase inhibitor activity;GO:0004867//serine-type endopeptidase inhibitor activity;GO:0005488//binding;GO:0005509//calcium ion binding;GO:0030234//enzyme regulator activity;GO:0030414//peptidase inhibitor activity;GO:0043167//ion binding;GO:0043169//cation binding;GO:0046872//metal ion binding;GO:0061134//pept…	GO:0006022//aminoglycan metabolic process;GO:0006082//organic acid metabolic process;GO:0006807//nitrogen compound metabolic process;GO:0008150//biological_process;GO:0008152//metabolic process;GO:0009892//negative regulation of metabolic process;GO:0009987//cellular process;GO:0010466//negative regulation of peptidase activity;GO:0010605//negative regulation of macromolecule metabolic process;GO…
ncbi_105070205	365.962	333.022	339.965	617.452	589.992	606.989	346.316	604.811	0.804395	1.67736e-26	9.48268e-25	DOP1B	XP_010954823.1 PREDICTED: protein dopey-2 isoform X1 [Camelus bactrianus]	-	-	-	-	GO:0000139//Golgi membrane;GO:0005575//cellular_component;GO:0005622//intracellular;GO:0005623//cell;GO:0005737//cytoplasm;GO:0005768//endosome;GO:0005794//Golgi apparatus;GO:0005802//trans-Golgi network;GO:0005829//cytosol;GO:0012505//endomembrane system;GO:0016020//membrane;GO:0031090//organelle membrane;GO:0031410//cytoplasmic vesicle;GO:0031982//vesicle;GO:0031984//organelle subcompartment;GO…	-	GO:0003008//system process;GO:0006810//transport;GO:0006892//post-Golgi vesicle-mediated transport;GO:0006895//Golgi to endosome transport;GO:0006996//organelle organization;GO:0007029//endoplasmic reticulum organization;GO:0007275//multicellular organism development;GO:0008104//protein localization;GO:0008150//biological_process;GO:0009987//cellular process;GO:0010256//endomembrane system organi…
ncbi_105075864	2756.45	2104.79	2337.63	296.996	282.488	249.649	2399.62	276.378	-3.1181	1.80356e-26	1.01119e-24	SERPINA7	XP_010978323.2 thyroxine-binding globulin [Camelus dromedarius]	Organismal Systems	Endocrine system	ko04918//Thyroid hormone synthesis	K20734	GO:0005575//cellular_component;GO:0005576//extracellular region;GO:0005615//extracellular space;GO:0044421//extracellular region part	GO:0003674//molecular_function;GO:0004857//enzyme inhibitor activity;GO:0004866//endopeptidase inhibitor activity;GO:0004867//serine-type endopeptidase inhibitor activity;GO:0005215//transporter activity;GO:0005488//binding;GO:0015291//secondary active transmembrane transporter activity;GO:0015349//thyroid hormone transmembrane transporter activity;GO:0022804//active transmembrane transporter act…	GO:0001101//response to acid chemical;GO:0006810//transport;GO:0007275//multicellular organism development;GO:0007568//aging;GO:0007584//response to nutrient;GO:0008150//biological_process;GO:0009605//response to external stimulus;GO:0009719//response to endogenous stimulus;GO:0009725//response to hormone;GO:0009791//post-embryonic development;GO:0009892//negative regulation of metabolic process;…
ncbi_105079523	353.743	337.557	324.679	146.064	136.446	134.419	338.659	138.977	-1.28499	2.47218e-26	1.37275e-24	MXRA5	XP_032331696.1 LOW QUALITY PROTEIN: matrix-remodeling-associated protein 5 [Camelus ferus]	-	-	-	-	-	GO:0005515//protein binding	GO:0008150//biological_process;GO:0009719//response to endogenous stimulus;GO:0010033//response to organic substance;GO:0042221//response to chemical;GO:0050896//response to stimulus;GO:0070848//response to growth factor;GO:0071559//response to transforming growth factor beta
ncbi_105082064	1070.17	987.341	948.095	690.362	668.814	673.564	1001.87	677.58	-0.564229	2.48893e-26	1.37275e-24	SNX2	XP_006189247.1 sorting nexin-2 isoform X1 [Camelus ferus]	Cellular Processes	Transport and catabolism	ko04144//Endocytosis	K17917	GO:0000323//lytic vacuole;GO:0005575//cellular_component;GO:0005622//intracellular;GO:0005623//cell;GO:0005737//cytoplasm;GO:0005764//lysosome;GO:0005768//endosome;GO:0005769//early endosome;GO:0005773//vacuole;GO:0005829//cytosol;GO:0010008//endosome membrane;GO:0012505//endomembrane system;GO:0016020//membrane;GO:0019898//extrinsic component of membrane;GO:0030027//lamellipodium;GO:0030904//ret…	GO:0000774//adenyl-nucleotide exchange factor activity;GO:0003674//molecular_function;GO:0005102//receptor binding;GO:0005154//epidermal growth factor receptor binding;GO:0005158//insulin receptor binding;GO:0005488//binding;GO:0005515//protein binding;GO:0005543//phospholipid binding;GO:0008289//lipid binding;GO:0019904//protein domain specific binding;GO:0035091//phosphatidylinositol binding;GO…	GO:0000902//cell morphogenesis;GO:0006457//protein folding;GO:0006810//transport;GO:0006886//intracellular protein transport;GO:0006897//endocytosis;GO:0006996//organelle organization;GO:0008104//protein localization;GO:0008150//biological_process;GO:0009653//anatomical structure morphogenesis;GO:0009987//cellular process;GO:0015031//protein transport;GO:0015833//peptide transport;GO:0016043//cel…
ncbi_105077910	2231.82	1883.53	2104.71	328.089	349.135	332.664	2073.35	336.629	-2.62273	2.97868e-26	1.62963e-24	ABI3BP	XP_031312469.1 target of Nesh-SH3 isoform X6 [Camelus dromedarius]	-	-	-	-	GO:0005575//cellular_component;GO:0005576//extracellular region;GO:0005614//interstitial matrix;GO:0031012//extracellular matrix;GO:0044421//extracellular region part	GO:0003674//molecular_function;GO:0003993//acid phosphatase activity;GO:0005488//binding;GO:0005515//protein binding;GO:0005518//collagen binding;GO:0005539//glycosaminoglycan binding;GO:0008201//heparin binding;GO:0043167//ion binding;GO:0043168//anion binding;GO:0044877//macromolecular complex binding;GO:0046872//metal ion binding;GO:0097367//carbohydrate derivative binding;GO:1901681//sulfur c…	GO:0008150//biological_process;GO:0009987//cellular process;GO:0010810//regulation of cell-substrate adhesion;GO:0010811//positive regulation of cell-substrate adhesion;GO:0016043//cellular component organization;GO:0030155//regulation of cell adhesion;GO:0030198//extracellular matrix organization;GO:0043062//extracellular structure organization;GO:0045785//positive regulation of cell adhesion;GO…
ncbi_105071714	13850.4	12951.9	14373.3	25487.9	23412.6	27096.2	13725.2	25332.3	0.884148	3.17525e-26	1.72327e-24	SELENBP1	XP_006186716.3 methanethiol oxidase [Camelus ferus]	Metabolism;Metabolism	Global and overview maps;Energy metabolism	ko01100//Metabolic pathways;ko00920//Sulfur metabolism	K17285;K17285	GO:0001650//fibrillar center;GO:0005575//cellular_component;GO:0005622//intracellular;GO:0005623//cell;GO:0005634//nucleus;GO:0005730//nucleolus;GO:0005737//cytoplasm;GO:0005829//cytosol;GO:0016020//membrane;GO:0031974//membrane-enclosed lumen;GO:0031981//nuclear lumen;GO:0043226//organelle;GO:0043227//membrane-bounded organelle;GO:0043228//non-membrane-bounded organelle;GO:0043229//intracellular…	GO:0003674//molecular_function;GO:0003824//catalytic activity;GO:0005488//binding;GO:0008430//selenium binding;GO:0016491//oxidoreductase activity;GO:0016667//oxidoreductase activity, acting on a sulfur group of donors;GO:0016670//oxidoreductase activity, acting on a sulfur group of donors, oxygen as acceptor;GO:0018549//methanethiol oxidase activity	GO:0006810//transport;GO:0008104//protein localization;GO:0008150//biological_process;GO:0008152//metabolic process;GO:0015031//protein transport;GO:0015833//peptide transport;GO:0033036//macromolecule localization;GO:0042886//amide transport;GO:0045184//establishment of protein localization;GO:0051179//localization;GO:0051234//establishment of localization;GO:0055114//oxidation-reduction process…
ncbi_105062609	1123.65	1315.07	1203.72	444.033	481.156	438.572	1214.15	454.587	-1.41732	3.41921e-26	1.84094e-24	NUCB1	XP_010945235.1 PREDICTED: nucleobindin-1 isoform X1 [Camelus bactrianus]	-	-	-	-	GO:0000139//Golgi membrane;GO:0005575//cellular_component;GO:0005576//extracellular region;GO:0005615//extracellular space;GO:0005622//intracellular;GO:0005623//cell;GO:0005634//nucleus;GO:0005737//cytoplasm;GO:0005768//endosome;GO:0005769//early endosome;GO:0005783//endoplasmic reticulum;GO:0005788//endoplasmic reticulum lumen;GO:0005791//rough endoplasmic reticulum;GO:0005793//endoplasmic retic…	GO:0001965//G-protein alpha-subunit binding;GO:0003674//molecular_function;GO:0003676//nucleic acid binding;GO:0003677//DNA binding;GO:0005488//binding;GO:0005509//calcium ion binding;GO:0005515//protein binding;GO:0043167//ion binding;GO:0043169//cation binding;GO:0046872//metal ion binding;GO:0097159//organic cyclic compound binding;GO:1901363//heterocyclic compound binding	GO:0006464//cellular protein modification process;GO:0006807//nitrogen compound metabolic process;GO:0008150//biological_process;GO:0008152//metabolic process;GO:0009636//response to toxic substance;GO:0009987//cellular process;GO:0019538//protein metabolic process;GO:0032386//regulation of intracellular transport;GO:0032879//regulation of localization;GO:0032880//regulation of protein localizati…
ncbi_105067300	938.452	767.212	834.377	4267.87	3700.9	3890.92	846.68	3953.23	2.22314	3.47242e-26	1.84657e-24	PSAT1	XP_006189061.1 phosphoserine aminotransferase isoform X1 [Camelus ferus]	Metabolism;Metabolism;Metabolism;Metabolism;Metabolism;Metabolism	Global and overview maps;Global and overview maps;Global and overview maps;Amino acid metabolism;Amino acid metabolism;Metabolism of cofactors and vitamins	ko01100//Metabolic pathways;ko01200//Carbon metabolism;ko01230//Biosynthesis of amino acids;ko00270//Cysteine and methionine metabolism;ko00260//Glycine, serine and threonine metabolism;ko00750//Vitamin B6 metabolism	K00831;K00831;K00831;K00831;K00831;K00831	GO:0005575//cellular_component;GO:0005622//intracellular;GO:0005623//cell;GO:0005737//cytoplasm;GO:0005829//cytosol;GO:0009507//chloroplast;GO:0009536//plastid;GO:0043226//organelle;GO:0043227//membrane-bounded organelle;GO:0043229//intracellular organelle;GO:0043231//intracellular membrane-bounded organelle;GO:0044424//intracellular part;GO:0044444//cytoplasmic part;GO:0044464//cell part	GO:0000287//magnesium ion binding;GO:0003674//molecular_function;GO:0003824//catalytic activity;GO:0004647//phosphoserine phosphatase activity;GO:0004648//O-phospho-L-serine:2-oxoglutarate aminotransferase activity;GO:0005488//binding;GO:0005509//calcium ion binding;GO:0008483//transaminase activity;GO:0016740//transferase activity;GO:0016769//transferase activity, transferring nitrogenous groups…	GO:0000003//reproduction;GO:0003006//developmental process involved in reproduction;GO:0006082//organic acid metabolic process;GO:0006139//nucleobase-containing compound metabolic process;GO:0006144//purine nucleobase metabolic process;GO:0006520//cellular amino acid metabolic process;GO:0006563//L-serine metabolic process;GO:0006564//L-serine biosynthetic process;GO:0006725//cellular aromatic co…
ncbi_105074949	1454.16	1444.09	1420.08	340.509	280.608	319.873	1439.44	313.663	-2.19822	3.4841e-26	1.84657e-24	UGDH	XP_031291614.1 UDP-glucose 6-dehydrogenase isoform X1 [Camelus dromedarius]	Metabolism;Metabolism;Metabolism;Metabolism	Global and overview maps;Carbohydrate metabolism;Carbohydrate metabolism;Carbohydrate metabolism	ko01100//Metabolic pathways;ko00520//Amino sugar and nucleotide sugar metabolism;ko00040//Pentose and glucuronate interconversions;ko00053//Ascorbate and aldarate metabolism	K00012;K00012;K00012;K00012	GO:0005575//cellular_component;GO:0005622//intracellular;GO:0005623//cell;GO:0005634//nucleus;GO:0005654//nucleoplasm;GO:0005737//cytoplasm;GO:0005829//cytosol;GO:0031974//membrane-enclosed lumen;GO:0031981//nuclear lumen;GO:0043226//organelle;GO:0043227//membrane-bounded organelle;GO:0043229//intracellular organelle;GO:0043231//intracellular membrane-bounded organelle;GO:0043233//organelle lumen…	GO:0000166//nucleotide binding;GO:0003674//molecular_function;GO:0003824//catalytic activity;GO:0003979//UDP-glucose 6-dehydrogenase activity;GO:0005488//binding;GO:0005515//protein binding;GO:0009055//electron carrier activity;GO:0016491//oxidoreductase activity;GO:0016614//oxidoreductase activity, acting on CH-OH group of donors;GO:0016616//oxidoreductase activity, acting on the CH-OH group of …	GO:0000003//reproduction;GO:0000271//polysaccharide biosynthetic process;GO:0001667//ameboidal-type cell migration;GO:0001702//gastrulation with mouth forming second;GO:0001704//formation of primary germ layer;GO:0001707//mesoderm formation;GO:0001763//morphogenesis of a branching structure;GO:0002009//morphogenesis of an epithelium;GO:0002119//nematode larval development;GO:0002164//larval devel…
ncbi_105081757	3650.78	3380.88	3554.92	6915.82	6869.47	6977.34	3528.86	6920.87	0.971751	5.31124e-26	2.79313e-24	GOT1	XP_010969370.1 PREDICTED: aspartate aminotransferase, cytoplasmic [Camelus bactrianus]	Metabolism;Metabolism;Metabolism;Metabolism;Metabolism;Metabolism;Metabolism;Metabolism;Metabolism;Metabolism;Metabolism	Global and overview maps;Global and overview maps;Global and overview maps;Amino acid metabolism;Amino acid metabolism;Amino acid metabolism;Amino acid metabolism;Amino acid metabolism;Global and overview maps;Amino acid metabolism;Amino acid metabolism	ko01100//Metabolic pathways;ko01200//Carbon metabolism;ko01230//Biosynthesis of amino acids;ko00270//Cysteine and methionine metabolism;ko00330//Arginine and proline metabolism;ko00250//Alanine, aspartate and glutamate metabolism;ko00350//Tyrosine metabolism;ko00360//Phenylalanine metabolism;ko01210//2-Oxocarboxylic acid metabolism;ko00220//Arginine biosynthesis;ko00400//Phenylalanine, tyrosine a…	K14454;K14454;K14454;K14454;K14454;K14454;K14454;K14454;K14454;K14454;K14454	GO:0000323//lytic vacuole;GO:0005575//cellular_component;GO:0005622//intracellular;GO:0005623//cell;GO:0005634//nucleus;GO:0005654//nucleoplasm;GO:0005737//cytoplasm;GO:0005739//mitochondrion;GO:0005759//mitochondrial matrix;GO:0005764//lysosome;GO:0005773//vacuole;GO:0005777//peroxisome;GO:0005829//cytosol;GO:0030424//axon;GO:0031974//membrane-enclosed lumen;GO:0031981//nuclear lumen;GO:0033267/…	GO:0003674//molecular_function;GO:0003824//catalytic activity;GO:0004069//L-aspartate:2-oxoglutarate aminotransferase activity;GO:0004400//histidinol-phosphate transaminase activity;GO:0004609//phosphatidylserine decarboxylase activity;GO:0004838//L-tyrosine:2-oxoglutarate aminotransferase activity;GO:0005488//binding;GO:0008144//drug binding;GO:0008483//transaminase activity;GO:0008793//aromatic…	GO:0000105//histidine biosynthetic process;GO:0003254//regulation of membrane depolarization;GO:0005975//carbohydrate metabolic process;GO:0005996//monosaccharide metabolic process;GO:0006006//glucose metabolic process;GO:0006066//alcohol metabolic process;GO:0006071//glycerol metabolic process;GO:0006082//organic acid metabolic process;GO:0006094//gluconeogenesis;GO:0006103//2-oxoglutarate metab…
ncbi_105081621	594.622	508.957	598.682	1821.28	1696.73	1702.03	567.42	1740.01	1.61661	7.68779e-26	4.01184e-24	MAGED2	XP_010969200.1 PREDICTED: melanoma-associated antigen D2 [Camelus bactrianus]	-	-	-	-	GO:0005575//cellular_component;GO:0005576//extracellular region;GO:0005622//intracellular;GO:0005623//cell;GO:0005634//nucleus;GO:0005730//nucleolus;GO:0005737//cytoplasm;GO:0005829//cytosol;GO:0012505//endomembrane system;GO:0030141//secretory granule;GO:0031091//platelet alpha granule;GO:0031093//platelet alpha granule lumen;GO:0031410//cytoplasmic vesicle;GO:0031974//membrane-enclosed lumen;GO…	-	GO:0000003//reproduction;GO:0002576//platelet degranulation;GO:0003008//system process;GO:0003014//renal system process;GO:0003096//renal sodium ion transport;GO:0006810//transport;GO:0006811//ion transport;GO:0006812//cation transport;GO:0006814//sodium ion transport;GO:0006887//exocytosis;GO:0007565//female pregnancy;GO:0008150//biological_process;GO:0009987//cellular process;GO:0015672//monova…
ncbi_105064774	1647.2	1663.45	1736.06	1214.16	1217.44	1247.02	1682.24	1226.21	-0.456178	8.42554e-26	4.36327e-24	PPL	XP_010948079.1 PREDICTED: LOW QUALITY PROTEIN: periplakin [Camelus bactrianus]	-	-	-	-	GO:0005856//cytoskeleton	GO:0005515//protein binding;GO:0005524//ATP binding	GO:0007059//chromosome segregation;GO:0030261//chromosome condensation
ncbi_105070724	10731	10043.9	11238.1	2043.86	2353.41	2268.74	10671	2222	-2.26377	1.35727e-25	6.97557e-24	C9	XP_006185217.3 complement component C9 [Camelus ferus]	Human Diseases;Human Diseases;Organismal Systems;Human Diseases	Immune disease;Infectious disease: parasitic;Immune system;Neurodegenerative disease	ko05322//Systemic lupus erythematosus;ko05146//Amoebiasis;ko04610//Complement and coagulation cascades;ko05020//Prion disease	K04000;K04000;K04000;K04000	GO:0005575//cellular_component;GO:0005576//extracellular region;GO:0005579//membrane attack complex;GO:0005615//extracellular space;GO:0005622//intracellular;GO:0005623//cell;GO:0005737//cytoplasm;GO:0005829//cytosol;GO:0005886//plasma membrane;GO:0005887//integral component of plasma membrane;GO:0016020//membrane;GO:0016021//integral component of membrane;GO:0031224//intrinsic component of membr…	GO:0005515//protein binding	GO:0001897//cytolysis by symbiont of host cells;GO:0001906//cell killing;GO:0001907//killing by symbiont of host cells;GO:0002250//adaptive immune response;GO:0002252//immune effector process;GO:0002253//activation of immune response;GO:0002376//immune system process;GO:0002443//leukocyte mediated immunity;GO:0002449//lymphocyte mediated immunity;GO:0002455//humoral immune response mediated by ci…
ncbi_105062133	603.998	692.621	649.76	1190.6	1131.74	1211.24	648.793	1177.86	0.860336	1.39527e-25	7.11691e-24	PIP4K2C	XP_010944620.1 PREDICTED: phosphatidylinositol 5-phosphate 4-kinase type-2 gamma [Camelus bactrianus]	Metabolism;Cellular Processes;Environmental Information Processing;Metabolism	Global and overview maps;Cell motility;Signal transduction;Carbohydrate metabolism	ko01100//Metabolic pathways;ko04810//Regulation of actin cytoskeleton;ko04070//Phosphatidylinositol signaling system;ko00562//Inositol phosphate metabolism	K00920;K00920;K00920;K00920	GO:0005575//cellular_component;GO:0005622//intracellular;GO:0005623//cell;GO:0005737//cytoplasm;GO:0005773//vacuole;GO:0005776//autophagosome;GO:0005783//endoplasmic reticulum;GO:0005829//cytosol;GO:0012505//endomembrane system;GO:0016020//membrane;GO:0043226//organelle;GO:0043227//membrane-bounded organelle;GO:0043229//intracellular organelle;GO:0043231//intracellular membrane-bounded organelle;…	GO:0000166//nucleotide binding;GO:0003674//molecular_function;GO:0003824//catalytic activity;GO:0005488//binding;GO:0005515//protein binding;GO:0005524//ATP binding;GO:0008144//drug binding;GO:0016301//kinase activity;GO:0016307//phosphatidylinositol phosphate kinase activity;GO:0016308//1-phosphatidylinositol-4-phosphate 5-kinase activity;GO:0016309//1-phosphatidylinositol-5-phosphate 4-kinase a…	GO:0006629//lipid metabolic process;GO:0006644//phospholipid metabolic process;GO:0006650//glycerophospholipid metabolic process;GO:0006661//phosphatidylinositol biosynthetic process;GO:0006793//phosphorus metabolic process;GO:0006796//phosphate-containing compound metabolic process;GO:0008150//biological_process;GO:0008152//metabolic process;GO:0008610//lipid biosynthetic process;GO:0008654//pho…
ncbi_105080898	3981.63	3595.12	3857.96	2210.46	2203.13	2130.85	3811.57	2181.48	-0.805078	1.78595e-25	9.04169e-24	ANXA6	XP_010968308.1 PREDICTED: annexin A6 isoform X1 [Camelus bactrianus]	-	-	-	-	GO:0000323//lytic vacuole;GO:0001725//stress fiber;GO:0005575//cellular_component;GO:0005622//intracellular;GO:0005623//cell;GO:0005634//nucleus;GO:0005737//cytoplasm;GO:0005739//mitochondrion;GO:0005740//mitochondrial envelope;GO:0005743//mitochondrial inner membrane;GO:0005764//lysosome;GO:0005765//lysosomal membrane;GO:0005768//endosome;GO:0005770//late endosome;GO:0005773//vacuole;GO:0005774/…	GO:0000166//nucleotide binding;GO:0001786//phosphatidylserine binding;GO:0001882//nucleoside binding;GO:0001883//purine nucleoside binding;GO:0003674//molecular_function;GO:0003677//DNA binding;GO:0003700//transcription factor activity, sequence-specific DNA binding;GO:0003779//actin binding;GO:0004520//endodeoxyribonuclease activity;GO:0005215//transporter activity;GO:0005216//ion channel activi…	GO:0001501//skeletal system development;GO:0001667//ameboidal-type cell migration;GO:0001755//neural crest cell migration;GO:0002062//chondrocyte differentiation;GO:0003413//chondrocyte differentiation involved in endochondral bone morphogenesis;GO:0003416//endochondral bone growth;GO:0003417//growth plate cartilage development;GO:0003418//growth plate cartilage chondrocyte differentiation;GO:000…
ncbi_105062357	1112.98	1048.63	1053.02	644.196	617.482	653.814	1071.54	638.497	-0.746935	4.13986e-25	2.08036e-23	SRI	XP_010944902.1 PREDICTED: sorcin [Camelus bactrianus]	-	-	-	-	GO:0005575//cellular_component;GO:0005576//extracellular region;GO:0005615//extracellular space;GO:0005622//intracellular;GO:0005623//cell;GO:0005634//nucleus;GO:0005654//nucleoplasm;GO:0005737//cytoplasm;GO:0005739//mitochondrion;GO:0005783//endoplasmic reticulum;GO:0005789//endoplasmic reticulum membrane;GO:0005790//smooth endoplasmic reticulum;GO:0005829//cytosol;GO:0005886//plasma membrane;GO…	GO:0002020//protease binding;GO:0003674//molecular_function;GO:0003824//catalytic activity;GO:0004175//endopeptidase activity;GO:0004197//cysteine-type endopeptidase activity;GO:0004198//calcium-dependent cysteine-type endopeptidase activity;GO:0005102//receptor binding;GO:0005246//calcium channel regulator activity;GO:0005488//binding;GO:0005509//calcium ion binding;GO:0005515//protein binding;G…	GO:0001508//action potential;GO:0002027//regulation of heart rate;GO:0002791//regulation of peptide secretion;GO:0002793//positive regulation of peptide secretion;GO:0006355//regulation of transcription, DNA-templated;GO:0006508//proteolysis;GO:0006807//nitrogen compound metabolic process;GO:0006810//transport;GO:0006811//ion transport;GO:0006812//cation transport;GO:0006816//calcium ion transpor…
ncbi_105080784	652.964	592.457	638.518	993.555	1038.88	965.726	627.98	999.387	0.670326	6.07121e-25	3.02846e-23	SEC23IP	XP_010968181.1 PREDICTED: SEC23-interacting protein [Camelus bactrianus]	-	-	-	-	GO:0000139//Golgi membrane;GO:0000145//exocyst;GO:0005575//cellular_component;GO:0005622//intracellular;GO:0005623//cell;GO:0005737//cytoplasm;GO:0005783//endoplasmic reticulum;GO:0005793//endoplasmic reticulum-Golgi intermediate compartment;GO:0005794//Golgi apparatus;GO:0005798//Golgi-associated vesicle;GO:0005801//cis-Golgi network;GO:0005829//cytosol;GO:0012505//endomembrane system;GO:0012506…	GO:0003674//molecular_function;GO:0003824//catalytic activity;GO:0004620//phospholipase activity;GO:0005488//binding;GO:0005515//protein binding;GO:0016298//lipase activity;GO:0016787//hydrolase activity;GO:0016788//hydrolase activity, acting on ester bonds;GO:0043167//ion binding;GO:0043169//cation binding;GO:0046872//metal ion binding	GO:0000003//reproduction;GO:0001675//acrosome assembly;GO:0003006//developmental process involved in reproduction;GO:0006810//transport;GO:0006886//intracellular protein transport;GO:0006888//ER to Golgi vesicle-mediated transport;GO:0006900//membrane budding;GO:0006901//vesicle coating;GO:0006903//vesicle targeting;GO:0006904//vesicle docking involved in exocytosis;GO:0006996//organelle organiza…
ncbi_105063800	5098.67	4969.17	5189.77	2353	2227.04	2264.49	5085.87	2281.51	-1.15651	6.91635e-25	3.42485e-23	DPYSL2	XP_005210342.1 dihydropyrimidinase-related protein 2 isoform X1 [Bos taurus]	Organismal Systems	Development and regeneration	ko04360//Axon guidance	K07528	GO:0005575//cellular_component;GO:0005622//intracellular;GO:0005623//cell;GO:0005737//cytoplasm;GO:0005829//cytosol;GO:0005856//cytoskeleton;GO:0005886//plasma membrane;GO:0016020//membrane;GO:0030424//axon;GO:0030425//dendrite;GO:0030426//growth cone;GO:0030427//site of polarized growth;GO:0032991//macromolecular complex;GO:0033267//axon part;GO:0036477//somatodendritic compartment;GO:0042995//c…	GO:0000034//adenine deaminase activity;GO:0003674//molecular_function;GO:0003824//catalytic activity;GO:0004151//dihydroorotase activity;GO:0004157//dihydropyrimidinase activity;GO:0005488//binding;GO:0005515//protein binding;GO:0008017//microtubule binding;GO:0008092//cytoskeletal protein binding;GO:0008448//N-acetylglucosamine-6-phosphate deacetylase activity;GO:0008798//beta-aspartyl-peptidase…	GO:0000902//cell morphogenesis;GO:0000904//cell morphogenesis involved in differentiation;GO:0001558//regulation of cell growth;GO:0001975//response to amphetamine;GO:0006040//amino sugar metabolic process;GO:0006139//nucleobase-containing compound metabolic process;GO:0006147//guanine catabolic process;GO:0006168//adenine salvage;GO:0006508//proteolysis;GO:0006548//histidine catabolic process;GO…
ncbi_105080160	1267.32	1350.72	1353.52	78.4774	90.2554	76.1685	1323.85	81.6338	-4.01943	1.60164e-24	7.87358e-23	ITIH3	XP_006190450.1 inter-alpha-trypsin inhibitor heavy chain H3 isoform X1 [Camelus ferus]	-	-	-	-	GO:0005575//cellular_component;GO:0005576//extracellular region;GO:0005622//intracellular;GO:0005623//cell;GO:0005737//cytoplasm;GO:0010007//magnesium chelatase complex;GO:0012505//endomembrane system;GO:0030141//secretory granule;GO:0031089//platelet dense granule lumen;GO:0031410//cytoplasmic vesicle;GO:0031974//membrane-enclosed lumen;GO:0031982//vesicle;GO:0031983//vesicle lumen;GO:0034774//s…	GO:0003674//molecular_function;GO:0004857//enzyme inhibitor activity;GO:0004866//endopeptidase inhibitor activity;GO:0004867//serine-type endopeptidase inhibitor activity;GO:0016851//magnesium chelatase activity;GO:0016887//ATPase activity;GO:0030234//enzyme regulator activity;GO:0030414//peptidase inhibitor activity;GO:0061134//peptidase regulator activity;GO:0061135//endopeptidase regulator act…	GO:0002576//platelet degranulation;GO:0006022//aminoglycan metabolic process;GO:0006082//organic acid metabolic process;GO:0006807//nitrogen compound metabolic process;GO:0006810//transport;GO:0006887//exocytosis;GO:0008150//biological_process;GO:0008152//metabolic process;GO:0009892//negative regulation of metabolic process;GO:0009987//cellular process;GO:0010466//negative regulation of peptidas…
ncbi_105070601	2938.25	2806.94	2941.14	855.097	911.103	892.214	2895.44	886.138	-1.70818	1.7355e-24	8.47022e-23	AZGP1	XP_010955328.1 PREDICTED: zinc-alpha-2-glycoprotein [Camelus bactrianus]	-	-	-	-	GO:0005575//cellular_component;GO:0005576//extracellular region;GO:0005615//extracellular space;GO:0005623//cell;GO:0005886//plasma membrane;GO:0016020//membrane;GO:0042613//MHC class II protein complex;GO:0044421//extracellular region part;GO:0044464//cell part;GO:0071944//cell periphery	GO:0003674//molecular_function;GO:0003824//catalytic activity;GO:0004518//nuclease activity;GO:0004540//ribonuclease activity;GO:0005215//transporter activity;GO:0008320//protein transmembrane transporter activity;GO:0008565//protein transporter activity;GO:0016787//hydrolase activity;GO:0016788//hydrolase activity, acting on ester bonds;GO:0022857//transmembrane transporter activity;GO:0022884//…	GO:0001580//detection of chemical stimulus involved in sensory perception of bitter taste;GO:0003008//system process;GO:0006139//nucleobase-containing compound metabolic process;GO:0006725//cellular aromatic compound metabolic process;GO:0006807//nitrogen compound metabolic process;GO:0006810//transport;GO:0006955//immune response;GO:0007155//cell adhesion;GO:0007600//sensory perception;GO:000760…
ncbi_105068176	884.955	955.646	1013.11	1792.11	1687.96	1756.52	951.236	1745.53	0.875789	2.09547e-24	1.0154e-22	PBXIP1	XP_010952272.1 PREDICTED: pre-B-cell leukemia transcription factor-interacting protein 1 isoform X1 [Camelus bactrianus]	-	-	-	-	GO:0005634//nucleus;GO:0005886//plasma membrane;GO:0030867//rough endoplasmic reticulum membrane	GO:0003674//molecular_function;GO:0005524//ATP binding	GO:0006260//DNA replication;GO:0006606//protein import into nucleus;GO:0007059//chromosome segregation;GO:0008150//biological_process;GO:0023041//neuronal signal transduction;GO:0030261//chromosome condensation;GO:0080009//mRNA methylation
ncbi_105067894	76297.4	76755.8	82743	209924	238688	228286	78598.7	225633	1.5214	2.28617e-24	1.09995e-22	ADH1B	XP_010951868.1 PREDICTED: alcohol dehydrogenase E chain [Camelus bactrianus]	Metabolism;Metabolism;Metabolism;Human Diseases;Metabolism;Metabolism;Metabolism;Metabolism	Global and overview maps;Carbohydrate metabolism;Lipid metabolism;Cancer: overview;Xenobiotics biodegradation and metabolism;Xenobiotics biodegradation and metabolism;Amino acid metabolism;Metabolism of cofactors and vitamins	ko01100//Metabolic pathways;ko00010//Glycolysis / Gluconeogenesis;ko00071//Fatty acid degradation;ko05204//Chemical carcinogenesis - DNA adducts;ko00980//Metabolism of xenobiotics by cytochrome P450;ko00982//Drug metabolism - cytochrome P450;ko00350//Tyrosine metabolism;ko00830//Retinol metabolism	K13951;K13951;K13951;K13951;K13951;K13951;K13951;K13951	GO:0005575//cellular_component;GO:0005622//intracellular;GO:0005623//cell;GO:0005634//nucleus;GO:0005654//nucleoplasm;GO:0005737//cytoplasm;GO:0005739//mitochondrion;GO:0005829//cytosol;GO:0005886//plasma membrane;GO:0016020//membrane;GO:0031974//membrane-enclosed lumen;GO:0031981//nuclear lumen;GO:0043226//organelle;GO:0043227//membrane-bounded organelle;GO:0043229//intracellular organelle;GO:00…	GO:0000166//nucleotide binding;GO:0003674//molecular_function;GO:0003824//catalytic activity;GO:0004022//alcohol dehydrogenase (NAD) activity;GO:0004024//alcohol dehydrogenase activity, zinc-dependent;GO:0004745//retinol dehydrogenase activity;GO:0005488//binding;GO:0005515//protein binding;GO:0008144//drug binding;GO:0008270//zinc ion binding;GO:0008743//L-threonine 3-dehydrogenase activity;GO:0…	GO:0001101//response to acid chemical;GO:0001523//retinoid metabolic process;GO:0006066//alcohol metabolic process;GO:0006067//ethanol metabolic process;GO:0006068//ethanol catabolic process;GO:0006069//ethanol oxidation;GO:0006081//cellular aldehyde metabolic process;GO:0006082//organic acid metabolic process;GO:0006091//generation of precursor metabolites and energy;GO:0006113//fermentation;GO:…
ncbi_105066093	2418.21	2408.35	2448.67	4658.94	4381.66	4555.18	2425.08	4531.93	0.902094	3.13383e-24	1.49718e-22	RPL7	XP_006185913.2 60S ribosomal protein L7 [Camelus ferus]	Genetic Information Processing	Translation	ko03010//Ribosome	K02937	GO:0005575//cellular_component;GO:0005622//intracellular;GO:0005623//cell;GO:0005737//cytoplasm;GO:0005829//cytosol;GO:0005840//ribosome;GO:0005844//polysome;GO:0015934//large ribosomal subunit;GO:0022625//cytosolic large ribosomal subunit;GO:0022626//cytosolic ribosome;GO:0030016//myofibril;GO:0030017//sarcomere;GO:0031672//A band;GO:0032991//macromolecular complex;GO:0043226//organelle;GO:00432…	GO:0003674//molecular_function;GO:0003676//nucleic acid binding;GO:0003677//DNA binding;GO:0003723//RNA binding;GO:0003729//mRNA binding;GO:0003735//structural constituent of ribosome;GO:0005198//structural molecule activity;GO:0005488//binding;GO:0005515//protein binding;GO:0008097//5S rRNA binding;GO:0019843//rRNA binding;GO:0042802//identical protein binding;GO:0042803//protein homodimerizatio…	GO:0000184//nuclear-transcribed mRNA catabolic process, nonsense-mediated decay;GO:0000463//maturation of LSU-rRNA from tricistronic rRNA transcript (SSU-rRNA, 5.8S rRNA, LSU-rRNA);GO:0000470//maturation of LSU-rRNA;GO:0000956//nuclear-transcribed mRNA catabolic process;GO:0002181//cytoplasmic translation;GO:0006139//nucleobase-containing compound metabolic process;GO:0006364//rRNA processing;GO:…
ncbi_105063777	1270.52	1186.86	1292.43	2202.87	2074.25	1961.84	1249.93	2079.65	0.73449	3.67849e-24	1.74509e-22	UFL1	XP_032340316.1 E3 UFM1-protein ligase 1 isoform X1 [Camelus ferus]	-	-	-	-	GO:0005575//cellular_component;GO:0005622//intracellular;GO:0005623//cell;GO:0005737//cytoplasm;GO:0005783//endoplasmic reticulum;GO:0005789//endoplasmic reticulum membrane;GO:0005829//cytosol;GO:0012505//endomembrane system;GO:0016020//membrane;GO:0031984//organelle subcompartment;GO:0032991//macromolecular complex;GO:0042175//nuclear outer membrane-endoplasmic reticulum membrane network;GO:0042…	GO:0003674//molecular_function;GO:0003824//catalytic activity;GO:0016740//transferase activity;GO:0016874//ligase activity;GO:0019787//ubiquitin-like protein transferase activity;GO:0061666//UFM1 ligase activity;GO:0071568//UFM1 transferase activity	GO:0001101//response to acid chemical;GO:0006355//regulation of transcription, DNA-templated;GO:0006464//cellular protein modification process;GO:0006807//nitrogen compound metabolic process;GO:0006950//response to stress;GO:0007275//multicellular organism development;GO:0007399//nervous system development;GO:0007584//response to nutrient;GO:0008150//biological_process;GO:0008152//metabolic proce…
ncbi_105083161	1917.02	1720.71	1728.71	862.037	784.76	892.507	1788.82	846.435	-1.07953	4.6546e-24	2.19284e-22	MAP4	XP_010971230.1 PREDICTED: microtubule-associated protein 4 isoform X2 [Camelus bactrianus]	-	-	-	-	GO:0005575//cellular_component;GO:0005622//intracellular;GO:0005623//cell;GO:0005737//cytoplasm;GO:0005819//spindle;GO:0005829//cytosol;GO:0005856//cytoskeleton;GO:0005874//microtubule;GO:0005875//microtubule associated complex;GO:0005886//plasma membrane;GO:0005929//cilium;GO:0005930//axoneme;GO:0014069//postsynaptic density;GO:0015630//microtubule cytoskeleton;GO:0016020//membrane;GO:0030424//a…	GO:0003674//molecular_function;GO:0005198//structural molecule activity;GO:0005488//binding;GO:0005515//protein binding;GO:0008017//microtubule binding;GO:0008092//cytoskeletal protein binding;GO:0015631//tubulin binding	GO:0000226//microtubule cytoskeleton organization;GO:0000278//mitotic cell cycle;GO:0006928//movement of cell or subcellular component;GO:0006996//organelle organization;GO:0007010//cytoskeleton organization;GO:0007017//microtubule-based process;GO:0007018//microtubule-based movement;GO:0007049//cell cycle;GO:0007051//spindle organization;GO:0007052//mitotic spindle organization;GO:0007163//estab…
ncbi_105064184	176.18	159.411	181.201	644.775	640.281	623.649	172.264	636.235	1.88494	5.85779e-24	2.74064e-22	FKBP5	XP_010947329.1 PREDICTED: peptidyl-prolyl cis-trans isomerase FKBP5 [Camelus bactrianus]	Organismal Systems	Endocrine system	ko04915//Estrogen signaling pathway	K09571	GO:0005575//cellular_component;GO:0005622//intracellular;GO:0005623//cell;GO:0005634//nucleus;GO:0005654//nucleoplasm;GO:0005737//cytoplasm;GO:0005829//cytosol;GO:0019867//outer membrane;GO:0031974//membrane-enclosed lumen;GO:0031981//nuclear lumen;GO:0043226//organelle;GO:0043227//membrane-bounded organelle;GO:0043229//intracellular organelle;GO:0043231//intracellular membrane-bounded organelle;…	GO:0003674//molecular_function;GO:0003755//peptidyl-prolyl cis-trans isomerase activity;GO:0003824//catalytic activity;GO:0005198//structural molecule activity;GO:0005488//binding;GO:0005515//protein binding;GO:0005527//macrolide binding;GO:0005528//FK506 binding;GO:0008144//drug binding;GO:0016853//isomerase activity;GO:0016859//cis-trans isomerase activity;GO:0031072//heat shock protein binding…	GO:0000413//protein peptidyl-prolyl isomerization;GO:0006457//protein folding;GO:0006461//protein complex assembly;GO:0006464//cellular protein modification process;GO:0006807//nitrogen compound metabolic process;GO:0008150//biological_process;GO:0008152//metabolic process;GO:0009605//response to external stimulus;GO:0009607//response to biotic stimulus;GO:0009617//response to bacterium;GO:000998…
ncbi_105064494	237062	213490	227110	23161.6	20934.6	23329.7	225888	22475.3	-3.32919	5.97844e-24	2.76952e-22	LUM	XP_006180835.1 lumican [Camelus ferus]	Human Diseases	Cancer: overview	ko05205//Proteoglycans in cancer	K08122	GO:0000323//lytic vacuole;GO:0005575//cellular_component;GO:0005576//extracellular region;GO:0005581//collagen trimer;GO:0005583//fibrillar collagen trimer;GO:0005615//extracellular space;GO:0005622//intracellular;GO:0005623//cell;GO:0005737//cytoplasm;GO:0005764//lysosome;GO:0005773//vacuole;GO:0005775//vacuolar lumen;GO:0005794//Golgi apparatus;GO:0005796//Golgi lumen;GO:0012505//endomembrane s…	GO:0003674//molecular_function;GO:0005198//structural molecule activity;GO:0005201//extracellular matrix structural constituent;GO:0005488//binding;GO:0005515//protein binding;GO:0005518//collagen binding;GO:0044877//macromolecular complex binding	GO:0001501//skeletal system development;GO:0001817//regulation of cytokine production;GO:0001819//positive regulation of cytokine production;GO:0003008//system process;GO:0006022//aminoglycan metabolic process;GO:0006023//aminoglycan biosynthetic process;GO:0006024//glycosaminoglycan biosynthetic process;GO:0006026//aminoglycan catabolic process;GO:0006027//glycosaminoglycan catabolic process;GO:…
ncbi_105083969	2883	2760.62	2859.41	3749.74	3600.6	3665.52	2834.34	3671.95	0.373533	6.00116e-24	2.76952e-22	EPRS1	XP_006188215.1 bifunctional glutamate/proline--tRNA ligase isoform X2 [Camelus ferus]	Metabolism;Genetic Information Processing;Metabolism	Global and overview maps;Translation;Metabolism of cofactors and vitamins	ko01100//Metabolic pathways;ko00970//Aminoacyl-tRNA biosynthesis;ko00860//Porphyrin metabolism	K14163;K14163;K14163	GO:0005575//cellular_component;GO:0005622//intracellular;GO:0005623//cell;GO:0005737//cytoplasm;GO:0005739//mitochondrion;GO:0005829//cytosol;GO:0005886//plasma membrane;GO:0009332//glutamate-tRNA ligase complex;GO:0010494//cytoplasmic stress granule;GO:0016020//membrane;GO:0017101//aminoacyl-tRNA synthetase multienzyme complex;GO:0017102//methionyl glutamyl tRNA synthetase complex;GO:0032991//ma…	GO:0000166//nucleotide binding;GO:0003674//molecular_function;GO:0003676//nucleic acid binding;GO:0003723//RNA binding;GO:0003729//mRNA binding;GO:0003824//catalytic activity;GO:0004812//aminoacyl-tRNA ligase activity;GO:0004817//cysteine-tRNA ligase activity;GO:0004818//glutamate-tRNA ligase activity;GO:0004819//glutamine-tRNA ligase activity;GO:0004827//proline-tRNA ligase activity;GO:0004829//…	GO:0002181//cytoplasmic translation;GO:0002376//immune system process;GO:0006082//organic acid metabolic process;GO:0006139//nucleobase-containing compound metabolic process;GO:0006399//tRNA metabolic process;GO:0006400//tRNA modification;GO:0006412//translation;GO:0006417//regulation of translation;GO:0006418//tRNA aminoacylation for protein translation;GO:0006423//cysteinyl-tRNA aminoacylation;…
ncbi_105064371	785.252	774.108	745.304	366.119	380.979	375.114	768.221	374.071	-1.03821	6.25768e-24	2.86839e-22	CERT1	XP_010947583.1 PREDICTED: collagen type IV alpha-3-binding protein [Camelus bactrianus]	-	-	-	-	GO:0005575//cellular_component;GO:0005622//intracellular;GO:0005623//cell;GO:0005634//nucleus;GO:0005654//nucleoplasm;GO:0005737//cytoplasm;GO:0005739//mitochondrion;GO:0005783//endoplasmic reticulum;GO:0005789//endoplasmic reticulum membrane;GO:0005794//Golgi apparatus;GO:0005829//cytosol;GO:0012505//endomembrane system;GO:0016020//membrane;GO:0031974//membrane-enclosed lumen;GO:0031981//nuclear…	GO:0003674//molecular_function;GO:0003824//catalytic activity;GO:0005215//transporter activity;GO:0005319//lipid transporter activity;GO:0005488//binding;GO:0005543//phospholipid binding;GO:0008289//lipid binding;GO:0016301//kinase activity;GO:0016740//transferase activity;GO:0016772//transferase activity, transferring phosphorus-containing groups;GO:0033218//amide binding;GO:0035091//phosphatidy…	GO:0000902//cell morphogenesis;GO:0001701//in utero embryonic development;GO:0002376//immune system process;GO:0003007//heart morphogenesis;GO:0003008//system process;GO:0003012//muscle system process;GO:0006629//lipid metabolic process;GO:0006643//membrane lipid metabolic process;GO:0006665//sphingolipid metabolic process;GO:0006672//ceramide metabolic process;GO:0006793//phosphorus metabolic pr…
ncbi_105080718	564.142	548.219	559.455	184.31	173.379	160.547	557.272	172.745	-1.68974	8.98582e-24	4.09126e-22	ADD3	XP_010968077.1 PREDICTED: gamma-adducin isoform X1 [Camelus bactrianus]	-	-	-	-	GO:0000228//nuclear chromosome;GO:0000793//condensed chromosome;GO:0000794//condensed nuclear chromosome;GO:0005575//cellular_component;GO:0005622//intracellular;GO:0005623//cell;GO:0005634//nucleus;GO:0005654//nucleoplasm;GO:0005694//chromosome;GO:0005737//cytoplasm;GO:0005829//cytosol;GO:0005856//cytoskeleton;GO:0005886//plasma membrane;GO:0005903//brush border;GO:0005911//cell-cell junction;GO…	GO:0003674//molecular_function;GO:0003779//actin binding;GO:0005080//protein kinase C binding;GO:0005198//structural molecule activity;GO:0005200//structural constituent of cytoskeleton;GO:0005488//binding;GO:0005515//protein binding;GO:0005516//calmodulin binding;GO:0008092//cytoskeletal protein binding;GO:0008738//L-fuculose-phosphate aldolase activity;GO:0008742//L-ribulose-phosphate 4-epimera…	GO:0003008//system process;GO:0003013//circulatory system process;GO:0003018//vascular process in circulatory system;GO:0006810//transport;GO:0006996//organelle organization;GO:0007010//cytoskeleton organization;GO:0008015//blood circulation;GO:0008150//biological_process;GO:0009987//cellular process;GO:0016043//cellular component organization;GO:0019229//regulation of vasoconstriction;GO:0019509…
ncbi_105076083	14244.9	16755.2	16121.3	25204	25006.2	25777.9	15707.1	25329.4	0.689391	9.55179e-24	4.31996e-22	BCAP31	XP_006218581.1 B-cell receptor-associated protein 31 [Vicugna pacos]	Human Diseases;Genetic Information Processing	Infectious disease: viral;Folding, sorting and degradation	ko05165//Human papillomavirus infection;ko04141//Protein processing in endoplasmic reticulum	K14009;K14009	GO:0000139//Golgi membrane;GO:0005575//cellular_component;GO:0005622//intracellular;GO:0005623//cell;GO:0005737//cytoplasm;GO:0005739//mitochondrion;GO:0005783//endoplasmic reticulum;GO:0005784//Sec61 translocon complex;GO:0005789//endoplasmic reticulum membrane;GO:0005791//rough endoplasmic reticulum;GO:0005793//endoplasmic reticulum-Golgi intermediate compartment;GO:0005794//Golgi apparatus;GO:…	GO:0000104//succinate dehydrogenase activity;GO:0003674//molecular_function;GO:0004521//endoribonuclease activity;GO:0005102//receptor binding;GO:0005488//binding;GO:0005515//protein binding;GO:0005524//ATP binding;GO:0008565//protein transporter activity;GO:0042287//MHC protein binding;GO:0042288//MHC class I protein binding;GO:0044877//macromolecular complex binding	GO:0000003//reproduction;GO:0002376//immune system process;GO:0002474//antigen processing and presentation of peptide antigen via MHC class I;GO:0006099//tricarboxylic acid cycle;GO:0006402//mRNA catabolic process;GO:0006606//protein import into nucleus;GO:0006810//transport;GO:0006873//cellular ion homeostasis;GO:0006874//cellular calcium ion homeostasis;GO:0006875//cellular metal ion homeostasi…
ncbi_105066837	3265.9	3109.34	3150.88	4568.28	4599.01	4634.31	3175.37	4600.54	0.534876	1.08967e-23	4.89558e-22	COPB2	XP_006190627.1 LOW QUALITY PROTEIN: coatomer subunit beta' [Camelus ferus]	-	-	-	-	GO:0000139//Golgi membrane;GO:0005575//cellular_component;GO:0005622//intracellular;GO:0005623//cell;GO:0005737//cytoplasm;GO:0005783//endoplasmic reticulum;GO:0005789//endoplasmic reticulum membrane;GO:0005794//Golgi apparatus;GO:0005795//Golgi stack;GO:0005798//Golgi-associated vesicle;GO:0005829//cytosol;GO:0012505//endomembrane system;GO:0012506//vesicle membrane;GO:0016020//membrane;GO:00160…	GO:0003674//molecular_function;GO:0005080//protein kinase C binding;GO:0005198//structural molecule activity;GO:0005488//binding;GO:0005515//protein binding;GO:0019899//enzyme binding;GO:0019900//kinase binding;GO:0019901//protein kinase binding;GO:0032182//ubiquitin-like protein binding;GO:0043130//ubiquitin binding	GO:0006810//transport;GO:0006886//intracellular protein transport;GO:0006888//ER to Golgi vesicle-mediated transport;GO:0006890//retrograde vesicle-mediated transport, Golgi to ER;GO:0006891//intra-Golgi vesicle-mediated transport;GO:0007034//vacuolar transport;GO:0008104//protein localization;GO:0008150//biological_process;GO:0010883//regulation of lipid storage;GO:0015031//protein transport;GO:…
ncbi_105083657	121.167	135.191	118.01	264.683	289.368	271.057	124.79	275.036	1.14012	1.50719e-23	6.72685e-22	MYCBP2	XP_010971872.1 PREDICTED: LOW QUALITY PROTEIN: E3 ubiquitin-protein ligase MYCBP2 [Camelus bactrianus]	Organismal Systems	Development and regeneration	ko04361//Axon regeneration	K10693	GO:0005575//cellular_component;GO:0005622//intracellular;GO:0005623//cell;GO:0005634//nucleus;GO:0005737//cytoplasm;GO:0005856//cytoskeleton;GO:0005886//plasma membrane;GO:0015630//microtubule cytoskeleton;GO:0016020//membrane;GO:0030424//axon;GO:0031410//cytoplasmic vesicle;GO:0031982//vesicle;GO:0042995//cell projection;GO:0043005//neuron projection;GO:0043226//organelle;GO:0043227//membrane-bo…	GO:0003674//molecular_function;GO:0003824//catalytic activity;GO:0004842//ubiquitin-protein transferase activity;GO:0005085//guanyl-nucleotide exchange factor activity;GO:0005488//binding;GO:0005515//protein binding;GO:0008270//zinc ion binding;GO:0008536//Ran GTPase binding;GO:0016740//transferase activity;GO:0017016//Ras GTPase binding;GO:0019787//ubiquitin-like protein transferase activity;GO:…	GO:0000902//cell morphogenesis;GO:0000904//cell morphogenesis involved in differentiation;GO:0003008//system process;GO:0006355//regulation of transcription, DNA-templated;GO:0006357//regulation of transcription from RNA polymerase II promoter;GO:0006464//cellular protein modification process;GO:0006807//nitrogen compound metabolic process;GO:0006914//autophagy;GO:0006928//movement of cell or sub…
ncbi_105080760	1064.65	970.104	1070.77	238.433	223.28	207.653	1035.17	223.122	-2.21397	1.61713e-23	7.17034e-22	HSPA12A	XP_010968155.1 PREDICTED: heat shock 70 kDa protein 12A [Camelus bactrianus]	-	-	-	-	-	GO:0005515//protein binding;GO:0005524//ATP binding;GO:0016887//ATPase activity;GO:0051082//unfolded protein binding	GO:0006457//protein folding;GO:0006950//response to stress
ncbi_105071509	9198.83	8970.79	8231.88	1177.32	1191.31	1193.86	8800.5	1187.49	-2.88967	1.68294e-23	7.41369e-22	SERPINF2	XP_014414960.1 alpha-2-antiplasmin isoform X1 [Camelus ferus]	Organismal Systems	Immune system	ko04610//Complement and coagulation cascades	K03983	GO:0005575//cellular_component;GO:0005576//extracellular region;GO:0005577//fibrinogen complex;GO:0005615//extracellular space;GO:0005622//intracellular;GO:0005623//cell;GO:0005737//cytoplasm;GO:0009986//cell surface;GO:0012505//endomembrane system;GO:0030141//secretory granule;GO:0031091//platelet alpha granule;GO:0031093//platelet alpha granule lumen;GO:0031410//cytoplasmic vesicle;GO:0031974//…	GO:0002020//protease binding;GO:0003674//molecular_function;GO:0004857//enzyme inhibitor activity;GO:0004866//endopeptidase inhibitor activity;GO:0004867//serine-type endopeptidase inhibitor activity;GO:0005488//binding;GO:0005515//protein binding;GO:0019899//enzyme binding;GO:0030234//enzyme regulator activity;GO:0030414//peptidase inhibitor activity;GO:0042802//identical protein binding;GO:0042…	GO:0001568//blood vessel development;GO:0001817//regulation of cytokine production;GO:0001819//positive regulation of cytokine production;GO:0001932//regulation of protein phosphorylation;GO:0001934//positive regulation of protein phosphorylation;GO:0001944//vasculature development;GO:0001990//regulation of systemic arterial blood pressure by hormone;GO:0002034//regulation of blood vessel size by…
ncbi_105080090	1758.18	1953.69	2075.2	144.815	143.654	128.967	1929.02	139.145	-3.79321	2.10754e-23	9.22425e-22	AOC3	XP_006175224.2 membrane primary amine oxidase isoform X1 [Camelus ferus]	Metabolism;Metabolism;Metabolism;Metabolism;Metabolism	Global and overview maps;Amino acid metabolism;Metabolism of other amino acids;Amino acid metabolism;Amino acid metabolism	ko01100//Metabolic pathways;ko00260//Glycine, serine and threonine metabolism;ko00410//beta-Alanine metabolism;ko00350//Tyrosine metabolism;ko00360//Phenylalanine metabolism	K00276;K00276;K00276;K00276;K00276	-	GO:0005507//copper ion binding;GO:0008131//primary amine oxidase activity;GO:0018738//S-formylglutathione hydrolase activity;GO:0048038//quinone binding	GO:0009308//amine metabolic process;GO:0046292//formaldehyde metabolic process;GO:0055114//oxidation-reduction process
ncbi_105076580	10712.1	9872.81	10124.1	4380.46	4093.83	4126.91	10236.3	4200.4	-1.2851	2.40448e-23	1.04564e-21	LDHA	KAB1271865.1 L-lactate dehydrogenase A chain [Camelus dromedarius]	Metabolism;Environmental Information Processing;Organismal Systems;Metabolism;Human Diseases;Metabolism;Metabolism;Metabolism	Global and overview maps;Signal transduction;Endocrine system;Carbohydrate metabolism;Cancer: overview;Amino acid metabolism;Carbohydrate metabolism;Carbohydrate metabolism	ko01100//Metabolic pathways;ko04066//HIF-1 signaling pathway;ko04922//Glucagon signaling pathway;ko00010//Glycolysis / Gluconeogenesis;ko05230//Central carbon metabolism in cancer;ko00270//Cysteine and methionine metabolism;ko00620//Pyruvate metabolism;ko00640//Propanoate metabolism	K00016;K00016;K00016;K00016;K00016;K00016;K00016;K00016	GO:0005575//cellular_component;GO:0005622//intracellular;GO:0005623//cell;GO:0005737//cytoplasm;GO:0005829//cytosol;GO:0005929//cilium;GO:0031514//motile cilium;GO:0035686//sperm fibrous sheath;GO:0036126//sperm flagellum;GO:0042995//cell projection;GO:0043226//organelle;GO:0044422//organelle part;GO:0044424//intracellular part;GO:0044441//ciliary part;GO:0044444//cytoplasmic part;GO:0044463//cel…	GO:0000166//nucleotide binding;GO:0003674//molecular_function;GO:0003824//catalytic activity;GO:0004457//lactate dehydrogenase activity;GO:0004459//L-lactate dehydrogenase activity;GO:0004553//hydrolase activity, hydrolyzing O-glycosyl compounds;GO:0005488//binding;GO:0005515//protein binding;GO:0016491//oxidoreductase activity;GO:0016614//oxidoreductase activity, acting on CH-OH group of donors;…	GO:0000302//response to reactive oxygen species;GO:0001666//response to hypoxia;GO:0005975//carbohydrate metabolic process;GO:0005996//monosaccharide metabolic process;GO:0006006//glucose metabolic process;GO:0006007//glucose catabolic process;GO:0006082//organic acid metabolic process;GO:0006089//lactate metabolic process;GO:0006090//pyruvate metabolic process;GO:0006091//generation of precursor…
ncbi_105072331	17950.7	14616.2	13958.2	2001.21	1988.86	2414.75	15508.4	2134.94	-2.86078	3.83766e-23	1.65826e-21	KNG1	XP_032338489.1 kininogen-1 isoform X1 [Camelus ferus]	Human Diseases;Cellular Processes;Environmental Information Processing;Environmental Information Processing;Organismal Systems;Human Diseases;Organismal Systems;Human Diseases;Environmental Information Processing	Cancer: overview;Cell motility;Signal transduction;Signal transduction;Immune system;Infectious disease: parasitic;Sensory system;Infectious disease: parasitic;Signaling molecules and interaction	ko05200//Pathways in cancer;ko04810//Regulation of actin cytoskeleton;ko04022//cGMP-PKG signaling pathway;ko04071//Sphingolipid signaling pathway;ko04610//Complement and coagulation cascades;ko05142//Chagas disease;ko04750//Inflammatory mediator regulation of TRP channels;ko05143//African trypanosomiasis;ko04080//Neuroactive ligand-receptor interaction	K03898;K03898;K03898;K03898;K03898;K03898;K03898;K03898;K03898	GO:0005575//cellular_component;GO:0005576//extracellular region;GO:0005615//extracellular space;GO:0005622//intracellular;GO:0005623//cell;GO:0005737//cytoplasm;GO:0005783//endoplasmic reticulum;GO:0005788//endoplasmic reticulum lumen;GO:0005886//plasma membrane;GO:0012505//endomembrane system;GO:0016020//membrane;GO:0030141//secretory granule;GO:0031091//platelet alpha granule;GO:0031093//platel…	GO:0003674//molecular_function;GO:0004857//enzyme inhibitor activity;GO:0004866//endopeptidase inhibitor activity;GO:0004869//cysteine-type endopeptidase inhibitor activity;GO:0005102//receptor binding;GO:0005179//hormone activity;GO:0005488//binding;GO:0005515//protein binding;GO:0005539//glycosaminoglycan binding;GO:0008201//heparin binding;GO:0008270//zinc ion binding;GO:0030234//enzyme regula…	GO:0001906//cell killing;GO:0002376//immune system process;GO:0002576//platelet degranulation;GO:0003008//system process;GO:0003013//circulatory system process;GO:0003018//vascular process in circulatory system;GO:0006464//cellular protein modification process;GO:0006807//nitrogen compound metabolic process;GO:0006810//transport;GO:0006873//cellular ion homeostasis;GO:0006874//cellular calcium io…
ncbi_105081764	689.367	683.11	688.781	376.586	364.6	353.916	687.086	365.034	-0.91246	3.87172e-23	1.66239e-21	PYROXD2	XP_010969382.1 PREDICTED: pyridine nucleotide-disulfide oxidoreductase domain-containing protein 2 [Camelus bactrianus]	-	-	-	-	GO:0005575//cellular_component;GO:0005622//intracellular;GO:0005623//cell;GO:0009342//glutamate synthase complex (NADPH);GO:0044464//cell part	GO:0000104//succinate dehydrogenase activity;GO:0003674//molecular_function;GO:0003824//catalytic activity;GO:0004148//dihydrolipoyl dehydrogenase activity;GO:0004355//glutamate synthase (NADPH) activity;GO:0004362//glutathione-disulfide reductase activity;GO:0004729//oxygen-dependent protoporphyrinogen oxidase activity;GO:0004791//thioredoxin-disulfide reductase activity;GO:0008767//UDP-galactop…	GO:0006096//glycolytic process;GO:0006099//tricarboxylic acid cycle;GO:0006400//tRNA modification;GO:0006537//glutamate biosynthetic process;GO:0006779//porphyrin-containing compound biosynthetic process;GO:0006790//sulfur compound metabolic process;GO:0006805//xenobiotic metabolic process;GO:0008150//biological_process;GO:0008152//metabolic process;GO:0009060//aerobic respiration;GO:0009061//ana…
ncbi_105064580	367.67	375.415	392.78	634.742	617.078	578.869	378.622	610.23	0.688595	4.0548e-23	1.73005e-21	TTC37	XP_010947855.1 PREDICTED: tetratricopeptide repeat protein 37 isoform X1 [Camelus bactrianus]	Genetic Information Processing	Folding, sorting and degradation	ko03018//RNA degradation	K12600	GO:0000785//chromatin;GO:0005575//cellular_component;GO:0005622//intracellular;GO:0005623//cell;GO:0005634//nucleus;GO:0005654//nucleoplasm;GO:0005694//chromosome;GO:0005737//cytoplasm;GO:0005829//cytosol;GO:0031974//membrane-enclosed lumen;GO:0031981//nuclear lumen;GO:0032991//macromolecular complex;GO:0035327//transcriptionally active chromatin;GO:0043226//organelle;GO:0043227//membrane-bounded…	GO:0003674//molecular_function;GO:0003676//nucleic acid binding;GO:0003677//DNA binding;GO:0005198//structural molecule activity;GO:0005215//transporter activity;GO:0005488//binding;GO:0005515//protein binding;GO:0008318//protein prenyltransferase activity;GO:0097159//organic cyclic compound binding;GO:1901363//heterocyclic compound binding	GO:0000184//nuclear-transcribed mRNA catabolic process, nonsense-mediated decay;GO:0000288//nuclear-transcribed mRNA catabolic process, deadenylation-dependent decay;GO:0000291//nuclear-transcribed mRNA catabolic process, exonucleolytic;GO:0000956//nuclear-transcribed mRNA catabolic process;GO:0002252//immune effector process;GO:0002376//immune system process;GO:0006139//nucleobase-containing com…
ncbi_105077234	289.017	231.215	226.555	25.8343	24.4503	18.9482	248.929	23.0776	-3.43117	4.98782e-23	2.11483e-21	VNN1	XP_014417937.2 pantetheinase isoform X1 [Camelus ferus]	Metabolism	Metabolism of cofactors and vitamins	ko00770//Pantothenate and CoA biosynthesis	K08069	GO:0000323//lytic vacuole;GO:0005575//cellular_component;GO:0005576//extracellular region;GO:0005622//intracellular;GO:0005623//cell;GO:0005737//cytoplasm;GO:0005764//lysosome;GO:0005765//lysosomal membrane;GO:0005766//primary lysosome;GO:0005773//vacuole;GO:0005774//vacuolar membrane;GO:0005886//plasma membrane;GO:0012505//endomembrane system;GO:0012506//vesicle membrane;GO:0016020//membrane;GO:…	GO:0003674//molecular_function;GO:0003824//catalytic activity;GO:0005488//binding;GO:0005543//phospholipid binding;GO:0008289//lipid binding;GO:0016410//N-acyltransferase activity;GO:0016787//hydrolase activity;GO:0016810//hydrolase activity, acting on carbon-nitrogen (but not peptide) bonds;GO:0016811//hydrolase activity, acting on carbon-nitrogen (but not peptide) bonds, in linear amides;GO:001…	GO:0001775//cell activation;GO:0002252//immune effector process;GO:0002263//cell activation involved in immune response;GO:0002274//myeloid leukocyte activation;GO:0002275//myeloid cell activation involved in immune response;GO:0002283//neutrophil activation involved in immune response;GO:0002366//leukocyte activation involved in immune response;GO:0002376//immune system process;GO:0002443//leuko…
ncbi_105073138	585.544	607.982	553.822	1666.4	1725.79	1775.84	582.449	1722.68	1.56445	5.68868e-23	2.39702e-21	GCAT	XP_006174995.3 2-amino-3-ketobutyrate coenzyme A ligase, mitochondrial [Camelus ferus]	Metabolism;Metabolism	Global and overview maps;Amino acid metabolism	ko01100//Metabolic pathways;ko00260//Glycine, serine and threonine metabolism	K00639;K00639	GO:0005575//cellular_component;GO:0005622//intracellular;GO:0005623//cell;GO:0005634//nucleus;GO:0005654//nucleoplasm;GO:0005737//cytoplasm;GO:0005739//mitochondrion;GO:0005740//mitochondrial envelope;GO:0005743//mitochondrial inner membrane;GO:0005886//plasma membrane;GO:0005887//integral component of plasma membrane;GO:0005929//cilium;GO:0016020//membrane;GO:0016021//integral component of membr…	GO:0001653//peptide receptor activity;GO:0003674//molecular_function;GO:0003824//catalytic activity;GO:0003870//5-aminolevulinate synthase activity;GO:0004888//transmembrane signaling receptor activity;GO:0004930//G-protein coupled receptor activity;GO:0004966//galanin receptor activity;GO:0005488//binding;GO:0008144//drug binding;GO:0008188//neuropeptide receptor activity;GO:0008528//G-protein c…	GO:0001505//regulation of neurotransmitter levels;GO:0006082//organic acid metabolic process;GO:0006355//regulation of transcription, DNA-templated;GO:0006357//regulation of transcription from RNA polymerase II promoter;GO:0006520//cellular amino acid metabolic process;GO:0006544//glycine metabolic process;GO:0006566//threonine metabolic process;GO:0006567//threonine catabolic process;GO:0006783/…
ncbi_105082651	2019.98	2066.31	2051.81	3410.75	3121.67	3419.02	2046.04	3317.15	0.697111	6.4063e-23	2.68274e-21	ASNS	XP_010970570.1 PREDICTED: asparagine synthetase [glutamine-hydrolyzing] isoform X1 [Camelus bactrianus]	Metabolism;Metabolism;Metabolism	Global and overview maps;Global and overview maps;Amino acid metabolism	ko01100//Metabolic pathways;ko01230//Biosynthesis of amino acids;ko00250//Alanine, aspartate and glutamate metabolism	K01953;K01953;K01953	GO:0005575//cellular_component;GO:0005622//intracellular;GO:0005623//cell;GO:0005737//cytoplasm;GO:0005829//cytosol;GO:0044424//intracellular part;GO:0044444//cytoplasmic part;GO:0044464//cell part	GO:0000166//nucleotide binding;GO:0003674//molecular_function;GO:0003824//catalytic activity;GO:0004044//amidophosphoribosyltransferase activity;GO:0004066//asparagine synthase (glutamine-hydrolyzing) activity;GO:0004808//tRNA (5-methylaminomethyl-2-thiouridylate)-methyltransferase activity;GO:0005488//binding;GO:0005515//protein binding;GO:0005524//ATP binding;GO:0008144//drug binding;GO:0008795…	GO:0001101//response to acid chemical;GO:0001889//liver development;GO:0006082//organic acid metabolic process;GO:0006396//RNA processing;GO:0006520//cellular amino acid metabolic process;GO:0006528//asparagine metabolic process;GO:0006529//asparagine biosynthetic process;GO:0006541//glutamine metabolic process;GO:0006807//nitrogen compound metabolic process;GO:0006950//response to stress;GO:0006…
ncbi_105083121	1327.71	1376.92	1391.21	554.927	600.141	606.695	1365.28	587.254	-1.21714	7.18616e-23	2.99085e-21	CD109	XP_010971176.1 PREDICTED: LOW QUALITY PROTEIN: CD109 antigen [Camelus bactrianus]	-	-	-	-	GO:0005575//cellular_component;GO:0005576//extracellular region;GO:0005615//extracellular space;GO:0005622//intracellular;GO:0005623//cell;GO:0005737//cytoplasm;GO:0005886//plasma membrane;GO:0012505//endomembrane system;GO:0012506//vesicle membrane;GO:0016020//membrane;GO:0030141//secretory granule;GO:0030659//cytoplasmic vesicle membrane;GO:0030667//secretory granule membrane;GO:0031090//organe…	GO:0003674//molecular_function;GO:0004857//enzyme inhibitor activity;GO:0004866//endopeptidase inhibitor activity;GO:0004867//serine-type endopeptidase inhibitor activity;GO:0005488//binding;GO:0005515//protein binding;GO:0019838//growth factor binding;GO:0019955//cytokine binding;GO:0030234//enzyme regulator activity;GO:0030414//peptidase inhibitor activity;GO:0050431//transforming growth factor…	GO:0000768//syncytium formation by plasma membrane fusion;GO:0001932//regulation of protein phosphorylation;GO:0001933//negative regulation of protein phosphorylation;GO:0001942//hair follicle development;GO:0002376//immune system process;GO:0002520//immune system development;GO:0002521//leukocyte differentiation;GO:0002573//myeloid leukocyte differentiation;GO:0002576//platelet degranulation;GO:…
ncbi_105068216	6753.27	5698.41	5999.07	1262.84	1120.52	1121.53	6150.25	1168.3	-2.39624	1.03389e-22	4.27676e-21	S100A4	KAB1260550.1 Protein S100-A4 [Camelus dromedarius]	-	-	-	-	GO:0005575//cellular_component;GO:0005622//intracellular;GO:0005623//cell;GO:0005634//nucleus;GO:0005737//cytoplasm;GO:0042995//cell projection;GO:0043005//neuron projection;GO:0043226//organelle;GO:0043227//membrane-bounded organelle;GO:0043229//intracellular organelle;GO:0043231//intracellular membrane-bounded organelle;GO:0044424//intracellular part;GO:0044444//cytoplasmic part;GO:0044464//cel…	GO:0003674//molecular_function;GO:0003779//actin binding;GO:0005102//receptor binding;GO:0005488//binding;GO:0005509//calcium ion binding;GO:0005515//protein binding;GO:0008092//cytoskeletal protein binding;GO:0042802//identical protein binding;GO:0042803//protein homodimerization activity;GO:0043167//ion binding;GO:0043169//cation binding;GO:0046872//metal ion binding;GO:0046914//transition meta…	GO:0001837//epithelial to mesenchymal transition;GO:0007275//multicellular organism development;GO:0008150//biological_process;GO:0009888//tissue development;GO:0009966//regulation of signal transduction;GO:0009967//positive regulation of signal transduction;GO:0009987//cellular process;GO:0010646//regulation of cell communication;GO:0010647//positive regulation of cell communication;GO:0023051//…
ncbi_105069798	246.067	247.08	246.458	59.6536	65.6958	64.9794	246.535	63.4429	-1.95826	1.32822e-22	5.461e-21	MRC2	XP_010954309.1 PREDICTED: C-type mannose receptor 2 [Camelus bactrianus]	Cellular Processes;Human Diseases	Transport and catabolism;Infectious disease: bacterial	ko04145//Phagosome;ko05152//Tuberculosis	K06560;K06560	GO:0005575//cellular_component;GO:0005623//cell;GO:0005886//plasma membrane;GO:0005887//integral component of plasma membrane;GO:0009986//cell surface;GO:0016020//membrane;GO:0016021//integral component of membrane;GO:0031224//intrinsic component of membrane;GO:0031226//intrinsic component of plasma membrane;GO:0044425//membrane part;GO:0044459//plasma membrane part;GO:0044464//cell part;GO:00719…	GO:0003674//molecular_function;GO:0004888//transmembrane signaling receptor activity;GO:0005488//binding;GO:0005518//collagen binding;GO:0005540//hyaluronic acid binding;GO:0030246//carbohydrate binding;GO:0038023//signaling receptor activity;GO:0044877//macromolecular complex binding;GO:0060089//molecular transducer activity	GO:0006810//transport;GO:0006897//endocytosis;GO:0007154//cell communication;GO:0007155//cell adhesion;GO:0007165//signal transduction;GO:0008150//biological_process;GO:0008152//metabolic process;GO:0009056//catabolic process;GO:0009987//cellular process;GO:0016192//vesicle-mediated transport;GO:0023052//signaling;GO:0030574//collagen catabolic process;GO:0032963//collagen metabolic process;GO:00…
ncbi_105067816	685.643	691.187	749.471	1295.08	1267.61	1252.02	708.767	1271.57	0.843229	1.74099e-22	7.115e-21	UBE4A	XP_006175386.1 ubiquitin conjugation factor E4 A [Camelus ferus]	Genetic Information Processing	Folding, sorting and degradation	ko04120//Ubiquitin mediated proteolysis	K10596	GO:0000151//ubiquitin ligase complex;GO:0005575//cellular_component;GO:0005622//intracellular;GO:0005623//cell;GO:0005634//nucleus;GO:0005737//cytoplasm;GO:0032991//macromolecular complex;GO:0043226//organelle;GO:0043227//membrane-bounded organelle;GO:0043229//intracellular organelle;GO:0043231//intracellular membrane-bounded organelle;GO:0044424//intracellular part;GO:0044464//cell part;GO:19024…	GO:0003674//molecular_function;GO:0003824//catalytic activity;GO:0004842//ubiquitin-protein transferase activity;GO:0016740//transferase activity;GO:0019787//ubiquitin-like protein transferase activity;GO:0034450//ubiquitin-ubiquitin ligase activity;GO:0061630//ubiquitin protein ligase activity;GO:0061659//ubiquitin-like protein ligase activity	GO:0000209//protein polyubiquitination;GO:0006464//cellular protein modification process;GO:0006508//proteolysis;GO:0006511//ubiquitin-dependent protein catabolic process;GO:0006807//nitrogen compound metabolic process;GO:0006950//response to stress;GO:0008150//biological_process;GO:0008152//metabolic process;GO:0009056//catabolic process;GO:0009057//macromolecule catabolic process;GO:0009987//ce…
ncbi_105078587	51432.3	64576.9	63599.5	208754	199740	197844	59869.5	202113	1.75527	1.77895e-22	7.22658e-21	AGR2	XP_006191699.1 anterior gradient protein 2 homolog [Camelus ferus]	-	-	-	-	GO:0005575//cellular_component;GO:0005576//extracellular region;GO:0005615//extracellular space;GO:0005622//intracellular;GO:0005623//cell;GO:0005737//cytoplasm;GO:0005783//endoplasmic reticulum;GO:0012505//endomembrane system;GO:0043226//organelle;GO:0043227//membrane-bounded organelle;GO:0043229//intracellular organelle;GO:0043231//intracellular membrane-bounded organelle;GO:0044421//extracellu…	GO:0002162//dystroglycan binding;GO:0003674//molecular_function;GO:0005102//receptor binding;GO:0005154//epidermal growth factor receptor binding;GO:0005488//binding;GO:0005515//protein binding;GO:0042802//identical protein binding;GO:0042803//protein homodimerization activity;GO:0046983//protein dimerization activity;GO:0070851//growth factor receptor binding	GO:0002065//columnar/cuboidal epithelial cell differentiation;GO:0002067//glandular epithelial cell differentiation;GO:0006810//transport;GO:0007275//multicellular organism development;GO:0007589//body fluid secretion;GO:0008150//biological_process;GO:0009653//anatomical structure morphogenesis;GO:0009888//tissue development;GO:0009893//positive regulation of metabolic process;GO:0009966//regulat…
ncbi_105078223	209.057	208.797	207.641	41.7618	47.3271	52.5966	208.499	47.2285	-2.14231	1.8599e-22	7.51046e-21	PLIN4	XP_010965034.1 PREDICTED: perilipin-4 [Camelus bactrianus]	Organismal Systems	Endocrine system	ko03320//PPAR signaling pathway	K20254	GO:0005576//extracellular region	GO:0008289//lipid binding	GO:0006869//lipid transport;GO:0042157//lipoprotein metabolic process
ncbi_105068927	1674.05	1334.9	1426.21	335.377	306.037	331.12	1478.39	324.178	-2.18916	2.20536e-22	8.85277e-21	QSOX1	XP_010953226.1 PREDICTED: LOW QUALITY PROTEIN: sulfhydryl oxidase 1, partial [Camelus bactrianus]	-	-	-	-	GO:0000139//Golgi membrane;GO:0005575//cellular_component;GO:0005576//extracellular region;GO:0005615//extracellular space;GO:0005622//intracellular;GO:0005623//cell;GO:0005737//cytoplasm;GO:0005783//endoplasmic reticulum;GO:0005788//endoplasmic reticulum lumen;GO:0005794//Golgi apparatus;GO:0012505//endomembrane system;GO:0016020//membrane;GO:0016021//integral component of membrane;GO:0030141//s…	GO:0003674//molecular_function;GO:0003756//protein disulfide isomerase activity;GO:0003824//catalytic activity;GO:0016491//oxidoreductase activity;GO:0016667//oxidoreductase activity, acting on a sulfur group of donors;GO:0016670//oxidoreductase activity, acting on a sulfur group of donors, oxygen as acceptor;GO:0016853//isomerase activity;GO:0016860//intramolecular oxidoreductase activity;GO:001…	GO:0001775//cell activation;GO:0002252//immune effector process;GO:0002263//cell activation involved in immune response;GO:0002274//myeloid leukocyte activation;GO:0002275//myeloid cell activation involved in immune response;GO:0002283//neutrophil activation involved in immune response;GO:0002366//leukocyte activation involved in immune response;GO:0002376//immune system process;GO:0002443//leuko…
ncbi_105071060	1217.98	1154.97	1128.77	2322.48	2169.25	2238.88	1167.24	2243.54	0.942673	2.25381e-22	8.99404e-21	ATAD3	XP_010955968.1 PREDICTED: ATPase family AAA domain-containing protein 3 [Camelus bactrianus]	-	-	-	-	GO:0000502//proteasome complex;GO:0005575//cellular_component;GO:0005622//intracellular;GO:0005623//cell;GO:0005737//cytoplasm;GO:0005739//mitochondrion;GO:0005740//mitochondrial envelope;GO:0005743//mitochondrial inner membrane;GO:0005759//mitochondrial matrix;GO:0009295//nucleoid;GO:0009368//endopeptidase Clp complex;GO:0009379//Holliday junction helicase complex;GO:0016020//membrane;GO:0016021…	GO:0000166//nucleotide binding;GO:0003674//molecular_function;GO:0003723//RNA binding;GO:0003724//RNA helicase activity;GO:0004222//metalloendopeptidase activity;GO:0004252//serine-type endopeptidase activity;GO:0005215//transporter activity;GO:0005488//binding;GO:0005524//ATP binding;GO:0008134//transcription factor binding;GO:0008144//drug binding;GO:0009378//four-way junction helicase activity…	GO:0001558//regulation of cell growth;GO:0002949//tRNA threonylcarbamoyladenosine modification;GO:0006281//DNA repair;GO:0006310//DNA recombination;GO:0006355//regulation of transcription, DNA-templated;GO:0006508//proteolysis;GO:0006810//transport;GO:0006996//organelle organization;GO:0007005//mitochondrion organization;GO:0008150//biological_process;GO:0009405//pathogenesis;GO:0009987//cellular…
ncbi_105067394	592.873	577.238	686.409	1240.02	1221.75	1230.85	618.84	1230.88	0.992046	2.77409e-22	1.10055e-20	ALG2	XP_010951239.1 PREDICTED: LOW QUALITY PROTEIN: alpha-1,3/1,6-mannosyltransferase ALG2 [Camelus bactrianus]	Metabolism;Metabolism;Metabolism	Global and overview maps;Glycan biosynthesis and metabolism;Glycan biosynthesis and metabolism	ko01100//Metabolic pathways;ko00510//N-Glycan biosynthesis;ko00513//Various types of N-glycan biosynthesis	K03843;K03843;K03843	GO:0005575//cellular_component;GO:0005622//intracellular;GO:0005623//cell;GO:0005634//nucleus;GO:0005737//cytoplasm;GO:0005783//endoplasmic reticulum;GO:0005789//endoplasmic reticulum membrane;GO:0005829//cytosol;GO:0005856//cytoskeleton;GO:0012505//endomembrane system;GO:0015629//actin cytoskeleton;GO:0016020//membrane;GO:0016021//integral component of membrane;GO:0030176//integral component of …	GO:0000009//alpha-1,6-mannosyltransferase activity;GO:0000030//mannosyltransferase activity;GO:0000033//alpha-1,3-mannosyltransferase activity;GO:0003674//molecular_function;GO:0003824//catalytic activity;GO:0004373//glycogen (starch) synthase activity;GO:0004376//glycolipid mannosyltransferase activity;GO:0004378//GDP-Man:Man1GlcNAc2-PP-Dol alpha-1,3-mannosyltransferase activity;GO:0005488//bind…	GO:0005978//glycogen biosynthetic process;GO:0005985//sucrose metabolic process;GO:0006464//cellular protein modification process;GO:0006486//protein glycosylation;GO:0006487//protein N-linked glycosylation;GO:0006488//dolichol-linked oligosaccharide biosynthetic process;GO:0006490//oligosaccharide-lipid intermediate biosynthetic process;GO:0006629//lipid metabolic process;GO:0006807//nitrogen co…
ncbi_105074789	327.805	358.178	352.133	79.1823	75.182	68.5249	346.039	74.2964	-2.21957	3.62092e-22	1.42816e-20	CDH11	XP_006189356.1 cadherin-11 [Camelus ferus]	-	-	-	-	GO:0005575//cellular_component;GO:0005622//intracellular;GO:0005623//cell;GO:0005737//cytoplasm;GO:0005886//plasma membrane;GO:0005911//cell-cell junction;GO:0016020//membrane;GO:0016021//integral component of membrane;GO:0030054//cell junction;GO:0031224//intrinsic component of membrane;GO:0044424//intracellular part;GO:0044425//membrane part;GO:0044464//cell part;GO:0071944//cell periphery	GO:0003674//molecular_function;GO:0005488//binding;GO:0005509//calcium ion binding;GO:0005515//protein binding;GO:0008013//beta-catenin binding;GO:0043167//ion binding;GO:0043169//cation binding;GO:0046872//metal ion binding;GO:0046983//protein dimerization activity	GO:0000902//cell morphogenesis;GO:0000904//cell morphogenesis involved in differentiation;GO:0001501//skeletal system development;GO:0001503//ossification;GO:0007155//cell adhesion;GO:0007156//homophilic cell adhesion via plasma membrane adhesion molecules;GO:0007275//multicellular organism development;GO:0007399//nervous system development;GO:0007409//axonogenesis;GO:0007417//central nervous sys…
ncbi_105063657	224.837	228.177	232.749	31372	28249.1	28667.8	228.587	29429.6	7.00838	5.02654e-22	1.9711e-20	GSTM1	XP_031313622.1 glutathione S-transferase Mu 1-like isoform X1 [Camelus dromedarius]	Metabolism;Human Diseases;Human Diseases;Human Diseases;Organismal Systems;Human Diseases;Metabolism;Metabolism;Human Diseases;Metabolism;Metabolism	Global and overview maps;Cancer: overview;Cancer: specific types;Cardiovascular disease;Aging;Drug resistance: antineoplastic;Xenobiotics biodegradation and metabolism;Metabolism of other amino acids;Cancer: overview;Xenobiotics biodegradation and metabolism;Xenobiotics biodegradation and metabolism	ko01100//Metabolic pathways;ko05200//Pathways in cancer;ko05225//Hepatocellular carcinoma;ko05418//Fluid shear stress and atherosclerosis;ko04212//Longevity regulating pathway - worm;ko01524//Platinum drug resistance;ko00983//Drug metabolism - other enzymes;ko00480//Glutathione metabolism;ko05204//Chemical carcinogenesis - DNA adducts;ko00980//Metabolism of xenobiotics by cytochrome P450;ko00982/…	K00799;K00799;K00799;K00799;K00799;K00799;K00799;K00799;K00799;K00799;K00799	-	GO:0005515//protein binding	GO:0006749//glutathione metabolic process
ncbi_105071862	1103.8	861.558	910.895	319.72	276.613	267.497	958.751	287.943	-1.73537	5.1044e-22	1.99013e-20	PTGIS	XP_015096749.2 prostacyclin synthase [Vicugna pacos]	Metabolism;Metabolism	Global and overview maps;Lipid metabolism	ko01100//Metabolic pathways;ko00590//Arachidonic acid metabolism	K01831;K01831	GO:0005575//cellular_component;GO:0005576//extracellular region;GO:0005615//extracellular space;GO:0005622//intracellular;GO:0005623//cell;GO:0005634//nucleus;GO:0005737//cytoplasm;GO:0005783//endoplasmic reticulum;GO:0005789//endoplasmic reticulum membrane;GO:0005886//plasma membrane;GO:0005901//caveola;GO:0012505//endomembrane system;GO:0016020//membrane;GO:0016021//integral component of membra…	GO:0003674//molecular_function;GO:0003824//catalytic activity;GO:0004497//monooxygenase activity;GO:0005488//binding;GO:0005506//iron ion binding;GO:0008116//prostaglandin-I synthase activity;GO:0016491//oxidoreductase activity;GO:0016705//oxidoreductase activity, acting on paired donors, with incorporation or reduction of molecular oxygen;GO:0016853//isomerase activity;GO:0016860//intramolecular…	GO:0000003//reproduction;GO:0001505//regulation of neurotransmitter levels;GO:0001516//prostaglandin biosynthetic process;GO:0001666//response to hypoxia;GO:0001676//long-chain fatty acid metabolic process;GO:0001890//placenta development;GO:0001893//maternal placenta development;GO:0003006//developmental process involved in reproduction;GO:0006082//organic acid metabolic process;GO:0006139//nucl…
ncbi_105075358	5749.71	5375.62	5438.16	3900.83	3756.62	3775.67	5521.16	3811.04	-0.534787	7.59058e-22	2.94254e-20	VCL	XP_032347454.1 vinculin isoform X1 [Camelus ferus]	Human Diseases;Cellular Processes;Cellular Processes;Organismal Systems;Human Diseases;Human Diseases;Cellular Processes	Infectious disease: bacterial;Cell motility;Cellular community - eukaryotes;Immune system;Infectious disease: bacterial;Infectious disease: parasitic;Cellular community - eukaryotes	ko05131//Shigellosis;ko04810//Regulation of actin cytoskeleton;ko04510//Focal adhesion;ko04670//Leukocyte transendothelial migration;ko05100//Bacterial invasion of epithelial cells;ko05146//Amoebiasis;ko04520//Adherens junction	K05700;K05700;K05700;K05700;K05700;K05700;K05700	GO:0001725//stress fiber;GO:0002102//podosome;GO:0005575//cellular_component;GO:0005576//extracellular region;GO:0005622//intracellular;GO:0005623//cell;GO:0005737//cytoplasm;GO:0005739//mitochondrion;GO:0005740//mitochondrial envelope;GO:0005743//mitochondrial inner membrane;GO:0005829//cytosol;GO:0005856//cytoskeleton;GO:0005886//plasma membrane;GO:0005903//brush border;GO:0005911//cell-cell ju…	GO:0002162//dystroglycan binding;GO:0003674//molecular_function;GO:0003779//actin binding;GO:0005198//structural molecule activity;GO:0005200//structural constituent of cytoskeleton;GO:0005488//binding;GO:0005515//protein binding;GO:0008013//beta-catenin binding;GO:0008092//cytoskeletal protein binding;GO:0017016//Ras GTPase binding;GO:0017048//Rho GTPase binding;GO:0017166//vinculin binding;GO:0…	GO:0000902//cell morphogenesis;GO:0000904//cell morphogenesis involved in differentiation;GO:0001775//cell activation;GO:0002009//morphogenesis of an epithelium;GO:0002252//immune effector process;GO:0002263//cell activation involved in immune response;GO:0002274//myeloid leukocyte activation;GO:0002275//myeloid cell activation involved in immune response;GO:0002283//neutrophil activation involve…
ncbi_105078734	3271.16	3199.96	3233.53	4860.86	4892.51	4853.28	3234.88	4868.88	0.589877	7.68224e-22	2.96115e-20	ACO1	XP_010965658.1 PREDICTED: cytoplasmic aconitate hydratase isoform X1 [Camelus bactrianus]	Metabolism;Metabolism;Metabolism;Metabolism;Metabolism;Metabolism	Global and overview maps;Global and overview maps;Global and overview maps;Carbohydrate metabolism;Carbohydrate metabolism;Global and overview maps	ko01100//Metabolic pathways;ko01200//Carbon metabolism;ko01230//Biosynthesis of amino acids;ko00020//Citrate cycle (TCA cycle);ko00630//Glyoxylate and dicarboxylate metabolism;ko01210//2-Oxocarboxylic acid metabolism	K01681;K01681;K01681;K01681;K01681;K01681	GO:0005575//cellular_component;GO:0005622//intracellular;GO:0005623//cell;GO:0005737//cytoplasm;GO:0005739//mitochondrion;GO:0005783//endoplasmic reticulum;GO:0005794//Golgi apparatus;GO:0005829//cytosol;GO:0009316//3-isopropylmalate dehydratase complex;GO:0012505//endomembrane system;GO:0043226//organelle;GO:0043227//membrane-bounded organelle;GO:0043229//intracellular organelle;GO:0043231//intr…	GO:0003674//molecular_function;GO:0003676//nucleic acid binding;GO:0003723//RNA binding;GO:0003729//mRNA binding;GO:0003824//catalytic activity;GO:0003861//3-isopropylmalate dehydratase activity;GO:0003994//aconitate hydratase activity;GO:0004409//homoaconitate hydratase activity;GO:0005488//binding;GO:0005506//iron ion binding;GO:0008198//ferrous iron binding;GO:0016829//lyase activity;GO:001683…	GO:0001889//liver development;GO:0003008//system process;GO:0006082//organic acid metabolic process;GO:0006091//generation of precursor metabolites and energy;GO:0006099//tricarboxylic acid cycle;GO:0006101//citrate metabolic process;GO:0006417//regulation of translation;GO:0006810//transport;GO:0006873//cellular ion homeostasis;GO:0006875//cellular metal ion homeostasis;GO:0006879//cellular iron…
ncbi_105075551	16449.4	16951.3	16626.5	10272.2	10402.7	10385.8	16675.7	10353.6	-0.687625	8.55314e-22	3.27822e-20	ACTN4	XP_017917840.1 PREDICTED: alpha-actinin-4 isoform X1 [Capra hircus]	Human Diseases;Cellular Processes;Cellular Processes;Human Diseases;Cellular Processes;Organismal Systems;Human Diseases;Human Diseases;Cellular Processes	Infectious disease: bacterial;Cell motility;Cellular community - eukaryotes;Cancer: overview;Cellular community - eukaryotes;Immune system;Immune disease;Infectious disease: parasitic;Cellular community - eukaryotes	ko05131//Shigellosis;ko04810//Regulation of actin cytoskeleton;ko04510//Focal adhesion;ko05203//Viral carcinogenesis;ko04530//Tight junction;ko04670//Leukocyte transendothelial migration;ko05322//Systemic lupus erythematosus;ko05146//Amoebiasis;ko04520//Adherens junction	K05699;K05699;K05699;K05699;K05699;K05699;K05699;K05699;K05699	GO:0001725//stress fiber;GO:0005575//cellular_component;GO:0005576//extracellular region;GO:0005622//intracellular;GO:0005623//cell;GO:0005634//nucleus;GO:0005654//nucleoplasm;GO:0005737//cytoplasm;GO:0005829//cytosol;GO:0005856//cytoskeleton;GO:0005903//brush border;GO:0005911//cell-cell junction;GO:0005938//cell cortex;GO:0012505//endomembrane system;GO:0015629//actin cytoskeleton;GO:0016604//n…	GO:0000976//transcription regulatory region sequence-specific DNA binding;GO:0000977//RNA polymerase II regulatory region sequence-specific DNA binding;GO:0001012//RNA polymerase II regulatory region DNA binding;GO:0001067//regulatory region nucleic acid binding;GO:0001882//nucleoside binding;GO:0003674//molecular_function;GO:0003676//nucleic acid binding;GO:0003677//DNA binding;GO:0003682//chrom…	GO:0001666//response to hypoxia;GO:0002028//regulation of sodium ion transport;GO:0002576//platelet degranulation;GO:0006810//transport;GO:0006887//exocytosis;GO:0006928//movement of cell or subcellular component;GO:0006950//response to stress;GO:0006996//organelle organization;GO:0007010//cytoskeleton organization;GO:0007015//actin filament organization;GO:0007043//cell-cell junction assembly;GO…
ncbi_105062086	642.059	689.345	719.365	133.57	132.57	142.145	683.59	136.095	-2.32851	1.11556e-21	4.25168e-20	Dbn1	XP_031293743.1 drebrin isoform X2 [Camelus dromedarius]	-	-	-	-	GO:0005575//cellular_component;GO:0005622//intracellular;GO:0005623//cell;GO:0005737//cytoplasm;GO:0005856//cytoskeleton;GO:0005886//plasma membrane;GO:0005911//cell-cell junction;GO:0005921//gap junction;GO:0005938//cell cortex;GO:0014069//postsynaptic density;GO:0015629//actin cytoskeleton;GO:0016020//membrane;GO:0030027//lamellipodium;GO:0030054//cell junction;GO:0030175//filopodium;GO:0030424…	GO:0003674//molecular_function;GO:0003779//actin binding;GO:0005488//binding;GO:0005515//protein binding;GO:0005522//profilin binding;GO:0008092//cytoskeletal protein binding;GO:0044877//macromolecular complex binding;GO:0051015//actin filament binding	GO:0000003//reproduction;GO:0001558//regulation of cell growth;GO:0001964//startle response;GO:0003008//system process;GO:0006937//regulation of muscle contraction;GO:0006996//organelle organization;GO:0007010//cytoskeleton organization;GO:0007015//actin filament organization;GO:0007154//cell communication;GO:0007275//multicellular organism development;GO:0007276//gamete generation;GO:0007283//sp…
ncbi_105070057	68456.6	78727.3	76920.6	104651	117638	120200	74701.5	114163	0.611887	1.33667e-21	5.06591e-20	GLYAT	XP_010954630.1 PREDICTED: glycine N-acyltransferase-like isoform X4 [Camelus bactrianus]	Metabolism;Metabolism	Global and overview maps;Amino acid metabolism	ko01100//Metabolic pathways;ko00360//Phenylalanine metabolism	K00628;K00628	GO:0005575//cellular_component;GO:0005622//intracellular;GO:0005623//cell;GO:0005737//cytoplasm;GO:0005739//mitochondrion;GO:0043226//organelle;GO:0043227//membrane-bounded organelle;GO:0043229//intracellular organelle;GO:0043231//intracellular membrane-bounded organelle;GO:0044424//intracellular part;GO:0044444//cytoplasmic part;GO:0044464//cell part	GO:0003674//molecular_function;GO:0003824//catalytic activity;GO:0016410//N-acyltransferase activity;GO:0016740//transferase activity;GO:0016746//transferase activity, transferring acyl groups;GO:0016747//transferase activity, transferring acyl groups other than amino-acyl groups;GO:0047961//glycine N-acyltransferase activity;GO:0047962//glycine N-benzoyltransferase activity	GO:0001505//regulation of neurotransmitter levels;GO:0006082//organic acid metabolic process;GO:0006520//cellular amino acid metabolic process;GO:0006544//glycine metabolic process;GO:0006807//nitrogen compound metabolic process;GO:0008150//biological_process;GO:0008152//metabolic process;GO:0009069//serine family amino acid metabolic process;GO:0009636//response to toxic substance;GO:0009987//ce…
ncbi_105078557	1220.63	1057.78	1134.67	119.249	109.682	110.544	1137.69	113.158	-3.3297	1.64683e-21	6.2067e-20	Pcolce	XP_006188013.2 procollagen C-endopeptidase enhancer 1 isoform X2 [Camelus ferus]	-	-	-	-	GO:0005575//cellular_component;GO:0005576//extracellular region;GO:0005615//extracellular space;GO:0044421//extracellular region part	GO:0003674//molecular_function;GO:0005488//binding;GO:0005518//collagen binding;GO:0005539//glycosaminoglycan binding;GO:0008047//enzyme activator activity;GO:0008201//heparin binding;GO:0016504//peptidase activator activity;GO:0030234//enzyme regulator activity;GO:0043167//ion binding;GO:0043168//anion binding;GO:0044877//macromolecular complex binding;GO:0061134//peptidase regulator activity;GO…	GO:0006508//proteolysis;GO:0006807//nitrogen compound metabolic process;GO:0007275//multicellular organism development;GO:0008150//biological_process;GO:0008152//metabolic process;GO:0009893//positive regulation of metabolic process;GO:0009987//cellular process;GO:0010033//response to organic substance;GO:0010604//positive regulation of macromolecule metabolic process;GO:0010952//positive regulat…
ncbi_105083398	371.32	401.29	403.722	656.356	586.949	600.103	392.111	614.469	0.64808	2.01919e-21	7.56806e-20	RAB3GAP1	XP_010971525.1 PREDICTED: rab3 GTPase-activating protein catalytic subunit isoform X2 [Camelus bactrianus]	-	-	-	-	GO:0005575//cellular_component;GO:0005622//intracellular;GO:0005623//cell;GO:0005737//cytoplasm;GO:0005783//endoplasmic reticulum;GO:0005789//endoplasmic reticulum membrane;GO:0005794//Golgi apparatus;GO:0005811//lipid particle;GO:0005829//cytosol;GO:0012505//endomembrane system;GO:0016020//membrane;GO:0031984//organelle subcompartment;GO:0032991//macromolecular complex;GO:0042175//nuclear outer …	GO:0003674//molecular_function;GO:0005085//guanyl-nucleotide exchange factor activity;GO:0005088//Ras guanyl-nucleotide exchange factor activity;GO:0005096//GTPase activator activity;GO:0005488//binding;GO:0005515//protein binding;GO:0008047//enzyme activator activity;GO:0017016//Ras GTPase binding;GO:0017112//Rab guanyl-nucleotide exchange factor activity;GO:0017137//Rab GTPase binding;GO:001989…	GO:0001505//regulation of neurotransmitter levels;GO:0001654//eye development;GO:0001956//positive regulation of neurotransmitter secretion;GO:0003008//system process;GO:0006807//nitrogen compound metabolic process;GO:0006810//transport;GO:0006914//autophagy;GO:0006996//organelle organization;GO:0007154//cell communication;GO:0007165//signal transduction;GO:0007166//cell surface receptor signalin…
ncbi_105065762	1555.21	1429.16	1381.54	3331.45	3022.48	3160.77	1455.3	3171.57	1.12388	2.0694e-21	7.71364e-20	ALG1	XP_010949238.1 PREDICTED: chitobiosyldiphosphodolichol beta-mannosyltransferase [Camelus bactrianus]	Metabolism;Metabolism;Metabolism	Global and overview maps;Glycan biosynthesis and metabolism;Glycan biosynthesis and metabolism	ko01100//Metabolic pathways;ko00510//N-Glycan biosynthesis;ko00513//Various types of N-glycan biosynthesis	K03842;K03842;K03842	GO:0005575//cellular_component;GO:0005622//intracellular;GO:0005623//cell;GO:0005737//cytoplasm;GO:0005783//endoplasmic reticulum;GO:0005789//endoplasmic reticulum membrane;GO:0012505//endomembrane system;GO:0016020//membrane;GO:0016021//integral component of membrane;GO:0031224//intrinsic component of membrane;GO:0031984//organelle subcompartment;GO:0042175//nuclear outer membrane-endoplasmic re…	GO:0000030//mannosyltransferase activity;GO:0003674//molecular_function;GO:0003824//catalytic activity;GO:0004578//chitobiosyldiphosphodolichol beta-mannosyltransferase activity;GO:0016740//transferase activity;GO:0016757//transferase activity, transferring glycosyl groups;GO:0016758//transferase activity, transferring hexosyl groups;GO:0019187//beta-1,4-mannosyltransferase activity	GO:0000003//reproduction;GO:0003006//developmental process involved in reproduction;GO:0006464//cellular protein modification process;GO:0006486//protein glycosylation;GO:0006487//protein N-linked glycosylation;GO:0006488//dolichol-linked oligosaccharide biosynthetic process;GO:0006490//oligosaccharide-lipid intermediate biosynthetic process;GO:0006629//lipid metabolic process;GO:0006807//nitroge…
ncbi_105075168	114.888	87.7417	97.231	355.294	331.067	345.795	99.9537	344.052	1.7833	2.23026e-21	8.26782e-20	MCTP2	XP_032325363.1 LOW QUALITY PROTEIN: multiple C2 and transmembrane domain-containing protein 2 [Camelus ferus]	-	-	-	-	GO:0005575//cellular_component;GO:0005622//intracellular;GO:0005623//cell;GO:0005634//nucleus;GO:0005654//nucleoplasm;GO:0005737//cytoplasm;GO:0005741//mitochondrial outer membrane;GO:0005783//endoplasmic reticulum;GO:0005829//cytosol;GO:0012505//endomembrane system;GO:0016020//membrane;GO:0016021//integral component of membrane;GO:0031224//intrinsic component of membrane;GO:0031974//membrane-enc…	GO:0003674//molecular_function;GO:0005488//binding;GO:0005509//calcium ion binding;GO:0043167//ion binding;GO:0043169//cation binding;GO:0046872//metal ion binding	GO:0006886//intracellular protein transport;GO:0007154//cell communication;GO:0007165//signal transduction;GO:0007275//multicellular organism development;GO:0008150//biological_process;GO:0009987//cellular process;GO:0019722//calcium-mediated signaling;GO:0019932//second-messenger-mediated signaling;GO:0023052//signaling;GO:0032501//multicellular organismal process;GO:0032502//developmental proce…
ncbi_105066137	4137.07	4039.81	3938.5	1572.32	1583.69	1507.79	4038.46	1554.6	-1.37726	2.8594e-21	1.05425e-19	SUCLA2	XP_010949704.1 PREDICTED: succinyl-CoA ligase [ADP-forming] subunit beta, mitochondrial [Camelus bactrianus]	Metabolism;Metabolism;Metabolism;Metabolism	Global and overview maps;Global and overview maps;Carbohydrate metabolism;Carbohydrate metabolism	ko01100//Metabolic pathways;ko01200//Carbon metabolism;ko00640//Propanoate metabolism;ko00020//Citrate cycle (TCA cycle)	K01900;K01900;K01900;K01900	GO:0000151//ubiquitin ligase complex;GO:0005575//cellular_component;GO:0005622//intracellular;GO:0005623//cell;GO:0005737//cytoplasm;GO:0005739//mitochondrion;GO:0005759//mitochondrial matrix;GO:0009361//succinate-CoA ligase complex (ADP-forming);GO:0031461//cullin-RING ubiquitin ligase complex;GO:0031463//Cul3-RING ubiquitin ligase complex;GO:0031974//membrane-enclosed lumen;GO:0032991//macromol…	GO:0000166//nucleotide binding;GO:0003674//molecular_function;GO:0003824//catalytic activity;GO:0004637//phosphoribosylamine-glycine ligase activity;GO:0004774//succinate-CoA ligase activity;GO:0004775//succinate-CoA ligase (ADP-forming) activity;GO:0004776//succinate-CoA ligase (GDP-forming) activity;GO:0005488//binding;GO:0005524//ATP binding;GO:0008144//drug binding;GO:0016874//ligase activity…	GO:0000003//reproduction;GO:0003006//developmental process involved in reproduction;GO:0006082//organic acid metabolic process;GO:0006091//generation of precursor metabolites and energy;GO:0006099//tricarboxylic acid cycle;GO:0006101//citrate metabolic process;GO:0006104//succinyl-CoA metabolic process;GO:0006105//succinate metabolic process;GO:0006139//nucleobase-containing compound metabolic pr…
ncbi_105075025	274.773	271.72	256.444	72.0159	70.4857	74.4804	267.646	72.3274	-1.88771	2.89062e-21	1.05777e-19	Ikbip	XP_006186613.1 inhibitor of nuclear factor kappa-B kinase-interacting protein isoform X1 [Camelus ferus]	-	-	-	-	GO:0039679//viral occlusion body	GO:0005524//ATP binding;GO:0008565//protein transporter activity	GO:0007059//chromosome segregation;GO:0030253//protein secretion by the type I secretion system;GO:0030261//chromosome condensation
ncbi_105065350	682.721	689.657	686.824	456.434	427.567	428.042	686.401	437.348	-0.650271	2.90012e-21	1.05777e-19	AGL	XP_010948739.1 PREDICTED: glycogen debranching enzyme [Camelus bactrianus]	Metabolism;Metabolism	Global and overview maps;Carbohydrate metabolism	ko01100//Metabolic pathways;ko00500//Starch and sucrose metabolism	K01196;K01196	GO:0005575//cellular_component;GO:0005576//extracellular region;GO:0005622//intracellular;GO:0005623//cell;GO:0005634//nucleus;GO:0005737//cytoplasm;GO:0005739//mitochondrion;GO:0005783//endoplasmic reticulum;GO:0005829//cytosol;GO:0012505//endomembrane system;GO:0016234//inclusion body;GO:0016528//sarcoplasm;GO:0016529//sarcoplasmic reticulum;GO:0030141//secretory granule;GO:0031410//cytoplasmic…	GO:0001871//pattern binding;GO:0003674//molecular_function;GO:0003824//catalytic activity;GO:0004133//glycogen debranching enzyme activity;GO:0004134//4-alpha-glucanotransferase activity;GO:0004135//amylo-alpha-1,6-glucosidase activity;GO:0004553//hydrolase activity, hydrolyzing O-glycosyl compounds;GO:0005488//binding;GO:0005515//protein binding;GO:0008788//alpha,alpha-phosphotrehalase activity;…	GO:0000271//polysaccharide biosynthetic process;GO:0000272//polysaccharide catabolic process;GO:0001775//cell activation;GO:0002252//immune effector process;GO:0002263//cell activation involved in immune response;GO:0002274//myeloid leukocyte activation;GO:0002275//myeloid cell activation involved in immune response;GO:0002283//neutrophil activation involved in immune response;GO:0002366//leukocy…
ncbi_105080082	10142.5	9228.98	10137.6	6023.41	5743.92	5770.51	9836.37	5845.94	-0.75069	3.15418e-21	1.14428e-19	VAT1	XP_010967246.1 PREDICTED: synaptic vesicle membrane protein VAT-1 homolog [Camelus bactrianus]	-	-	-	-	GO:0000323//lytic vacuole;GO:0005575//cellular_component;GO:0005576//extracellular region;GO:0005622//intracellular;GO:0005623//cell;GO:0005737//cytoplasm;GO:0005739//mitochondrion;GO:0005740//mitochondrial envelope;GO:0005741//mitochondrial outer membrane;GO:0005764//lysosome;GO:0005766//primary lysosome;GO:0005773//vacuole;GO:0005775//vacuolar lumen;GO:0012505//endomembrane system;GO:0016020//m…	GO:0003674//molecular_function;GO:0003824//catalytic activity;GO:0004024//alcohol dehydrogenase activity, zinc-dependent;GO:0005488//binding;GO:0008270//zinc ion binding;GO:0008743//L-threonine 3-dehydrogenase activity;GO:0016491//oxidoreductase activity;GO:0016655//oxidoreductase activity, acting on NAD(P)H, quinone or similar compound as acceptor;GO:0043167//ion binding;GO:0043169//cation bindi…	GO:0001775//cell activation;GO:0002252//immune effector process;GO:0002263//cell activation involved in immune response;GO:0002274//myeloid leukocyte activation;GO:0002275//myeloid cell activation involved in immune response;GO:0002283//neutrophil activation involved in immune response;GO:0002366//leukocyte activation involved in immune response;GO:0002376//immune system process;GO:0002443//leuko…
ncbi_105079362	1705.17	1575.76	1495.93	560.72	529.424	550.851	1592.29	546.998	-1.54149	3.25323e-21	1.17393e-19	RGN	XP_031301216.1 regucalcin isoform X1 [Camelus dromedarius]	Metabolism;Metabolism;Metabolism;Metabolism	Global and overview maps;Global and overview maps;Carbohydrate metabolism;Carbohydrate metabolism	ko01100//Metabolic pathways;ko01200//Carbon metabolism;ko00030//Pentose phosphate pathway;ko00053//Ascorbate and aldarate metabolism	K01053;K01053;K01053;K01053	GO:0005575//cellular_component;GO:0005576//extracellular region;GO:0005622//intracellular;GO:0005623//cell;GO:0005634//nucleus;GO:0005737//cytoplasm;GO:0005829//cytosol;GO:0043226//organelle;GO:0043227//membrane-bounded organelle;GO:0043229//intracellular organelle;GO:0043231//intracellular membrane-bounded organelle;GO:0044424//intracellular part;GO:0044444//cytoplasmic part;GO:0044464//cell part	GO:0003674//molecular_function;GO:0003824//catalytic activity;GO:0004341//gluconolactonase activity;GO:0005488//binding;GO:0005509//calcium ion binding;GO:0005515//protein binding;GO:0008270//zinc ion binding;GO:0016787//hydrolase activity;GO:0016788//hydrolase activity, acting on ester bonds;GO:0030234//enzyme regulator activity;GO:0043167//ion binding;GO:0043169//cation binding;GO:0046872//meta…	GO:0000003//reproduction;GO:0001505//regulation of neurotransmitter levels;GO:0001655//urogenital system development;GO:0001822//kidney development;GO:0001889//liver development;GO:0001932//regulation of protein phosphorylation;GO:0001933//negative regulation of protein phosphorylation;GO:0005975//carbohydrate metabolic process;GO:0005996//monosaccharide metabolic process;GO:0006082//organic acid…
ncbi_105066443	1749.57	1576.16	1596.04	2454.73	2414.23	2502.43	1640.59	2457.13	0.582758	3.36601e-21	1.2082e-19	SCP2	XP_010950085.1 PREDICTED: non-specific lipid-transfer protein [Camelus bactrianus]	Metabolism;Cellular Processes;Organismal Systems;Metabolism;Metabolism;Metabolism	Global and overview maps;Transport and catabolism;Endocrine system;Global and overview maps;Lipid metabolism;Lipid metabolism	ko01100//Metabolic pathways;ko04146//Peroxisome;ko03320//PPAR signaling pathway;ko01212//Fatty acid metabolism;ko01040//Biosynthesis of unsaturated fatty acids;ko00120//Primary bile acid biosynthesis	K08764;K08764;K08764;K08764;K08764;K08764	GO:0005575//cellular_component;GO:0005622//intracellular;GO:0005623//cell;GO:0005634//nucleus;GO:0005654//nucleoplasm;GO:0005737//cytoplasm;GO:0005739//mitochondrion;GO:0005740//mitochondrial envelope;GO:0005741//mitochondrial outer membrane;GO:0005777//peroxisome;GO:0005782//peroxisomal matrix;GO:0005783//endoplasmic reticulum;GO:0005829//cytosol;GO:0012505//endomembrane system;GO:0016020//membr…	GO:0000062//fatty-acyl-CoA binding;GO:0000166//nucleotide binding;GO:0003674//molecular_function;GO:0003824//catalytic activity;GO:0003985//acetyl-CoA C-acetyltransferase activity;GO:0003988//acetyl-CoA C-acyltransferase activity;GO:0004315//3-oxoacyl-[acyl-carrier-protein] synthase activity;GO:0005102//receptor binding;GO:0005215//transporter activity;GO:0005319//lipid transporter activity;GO:00…	GO:0000038//very long-chain fatty acid metabolic process;GO:0001676//long-chain fatty acid metabolic process;GO:0002119//nematode larval development;GO:0002164//larval development;GO:0003008//system process;GO:0006066//alcohol metabolic process;GO:0006082//organic acid metabolic process;GO:0006139//nucleobase-containing compound metabolic process;GO:0006163//purine nucleotide metabolic process;GO…
ncbi_105072658	1966.8	2066.29	1944.32	4466.08	4748.71	5063.91	1992.47	4759.57	1.25627	4.10184e-21	1.46457e-19	TM9SF2	XP_010957973.1 PREDICTED: transmembrane 9 superfamily member 2 [Camelus bactrianus]	-	-	-	-	GO:0000139//Golgi membrane;GO:0005575//cellular_component;GO:0005622//intracellular;GO:0005623//cell;GO:0005737//cytoplasm;GO:0005768//endosome;GO:0005794//Golgi apparatus;GO:0005886//plasma membrane;GO:0005887//integral component of plasma membrane;GO:0010008//endosome membrane;GO:0012505//endomembrane system;GO:0016020//membrane;GO:0016021//integral component of membrane;GO:0031090//organelle m…	-	GO:0002831//regulation of response to biotic stimulus;GO:0002832//negative regulation of response to biotic stimulus;GO:0006810//transport;GO:0008150//biological_process;GO:0009966//regulation of signal transduction;GO:0009968//negative regulation of signal transduction;GO:0010646//regulation of cell communication;GO:0010648//negative regulation of cell communication;GO:0016192//vesicle-mediated …
ncbi_105077444	1169.27	1174.93	1249.01	849.919	826.663	839.038	1197.74	838.54	-0.514358	4.26445e-21	1.51466e-19	UTRN	XP_010982021.2 utrophin isoform X4 [Camelus dromedarius]	-	-	-	-	GO:0005575//cellular_component;GO:0005622//intracellular;GO:0005623//cell;GO:0005634//nucleus;GO:0005654//nucleoplasm;GO:0005737//cytoplasm;GO:0005856//cytoskeleton;GO:0005886//plasma membrane;GO:0005938//cell cortex;GO:0015629//actin cytoskeleton;GO:0016010//dystrophin-associated glycoprotein complex;GO:0016020//membrane;GO:0030054//cell junction;GO:0030175//filopodium;GO:0030424//axon;GO:003042…	GO:0003674//molecular_function;GO:0003779//actin binding;GO:0005102//receptor binding;GO:0005178//integrin binding;GO:0005488//binding;GO:0005506//iron ion binding;GO:0005515//protein binding;GO:0005524//ATP binding;GO:0008092//cytoskeletal protein binding;GO:0008270//zinc ion binding;GO:0009055//electron carrier activity;GO:0017166//vinculin binding;GO:0019899//enzyme binding;GO:0019900//kinase …	GO:0001952//regulation of cell-matrix adhesion;GO:0001954//positive regulation of cell-matrix adhesion;GO:0002028//regulation of sodium ion transport;GO:0003008//system process;GO:0003012//muscle system process;GO:0006936//muscle contraction;GO:0007059//chromosome segregation;GO:0007275//multicellular organism development;GO:0007517//muscle organ development;GO:0007528//neuromuscular junction dev…
ncbi_105069069	13235.9	11835.4	11987.5	8439.95	7656.86	7896.94	12352.9	7997.91	-0.627158	4.47026e-21	1.57949e-19	IDH2	XP_010953379.1 PREDICTED: isocitrate dehydrogenase [NADP], mitochondrial [Camelus bactrianus]	Metabolism;Metabolism;Metabolism;Cellular Processes;Metabolism;Metabolism;Metabolism	Global and overview maps;Global and overview maps;Global and overview maps;Transport and catabolism;Metabolism of other amino acids;Carbohydrate metabolism;Global and overview maps	ko01100//Metabolic pathways;ko01200//Carbon metabolism;ko01230//Biosynthesis of amino acids;ko04146//Peroxisome;ko00480//Glutathione metabolism;ko00020//Citrate cycle (TCA cycle);ko01210//2-Oxocarboxylic acid metabolism	K00031;K00031;K00031;K00031;K00031;K00031;K00031	GO:0005575//cellular_component;GO:0005622//intracellular;GO:0005623//cell;GO:0005737//cytoplasm;GO:0005739//mitochondrion;GO:0005740//mitochondrial envelope;GO:0005743//mitochondrial inner membrane;GO:0005759//mitochondrial matrix;GO:0005777//peroxisome;GO:0005829//cytosol;GO:0005962//mitochondrial isocitrate dehydrogenase complex (NAD+);GO:0016020//membrane;GO:0019866//organelle inner membrane;G…	GO:0000166//nucleotide binding;GO:0000287//magnesium ion binding;GO:0003674//molecular_function;GO:0003824//catalytic activity;GO:0003862//3-isopropylmalate dehydrogenase activity;GO:0004448//isocitrate dehydrogenase activity;GO:0004449//isocitrate dehydrogenase (NAD+) activity;GO:0004450//isocitrate dehydrogenase (NADP+) activity;GO:0005488//binding;GO:0016491//oxidoreductase activity;GO:0016614…	GO:0002791//regulation of peptide secretion;GO:0002792//negative regulation of peptide secretion;GO:0005975//carbohydrate metabolic process;GO:0006081//cellular aldehyde metabolic process;GO:0006082//organic acid metabolic process;GO:0006091//generation of precursor metabolites and energy;GO:0006097//glyoxylate cycle;GO:0006099//tricarboxylic acid cycle;GO:0006101//citrate metabolic process;GO:00…
ncbi_105078835	44998.1	37630.5	37726.2	5025.36	4379.34	4788.19	40118.3	4730.96	-3.08405	4.52615e-21	1.59095e-19	OGN	XP_006190069.1 mimecan [Camelus ferus]	-	-	-	-	GO:0000323//lytic vacuole;GO:0005575//cellular_component;GO:0005576//extracellular region;GO:0005615//extracellular space;GO:0005622//intracellular;GO:0005623//cell;GO:0005737//cytoplasm;GO:0005764//lysosome;GO:0005773//vacuole;GO:0005775//vacuolar lumen;GO:0005794//Golgi apparatus;GO:0005796//Golgi lumen;GO:0012505//endomembrane system;GO:0031974//membrane-enclosed lumen;GO:0043202//lysosomal lu…	GO:0003674//molecular_function;GO:0005102//receptor binding;GO:0005488//binding;GO:0005515//protein binding;GO:0008083//growth factor activity;GO:0030545//receptor regulator activity;GO:0048018//receptor agonist activity;GO:0098772//molecular function regulator	GO:0000902//cell morphogenesis;GO:0000904//cell morphogenesis involved in differentiation;GO:0006022//aminoglycan metabolic process;GO:0006023//aminoglycan biosynthetic process;GO:0006024//glycosaminoglycan biosynthetic process;GO:0006026//aminoglycan catabolic process;GO:0006027//glycosaminoglycan catabolic process;GO:0006082//organic acid metabolic process;GO:0006790//sulfur compound metabolic …
ncbi_105069150	3296.23	3016.13	2934.47	572.893	585.698	530.365	3082.27	562.985	-2.45283	4.76826e-21	1.66742e-19	CRABP1	NP_001121964.1 cellular retinoic acid-binding protein 1 [Sus scrofa]	-	-	-	-	GO:0005575//cellular_component;GO:0005622//intracellular;GO:0005623//cell;GO:0005737//cytoplasm;GO:0005829//cytosol;GO:0030424//axon;GO:0032991//macromolecular complex;GO:0042995//cell projection;GO:0043005//neuron projection;GO:0044424//intracellular part;GO:0044444//cytoplasmic part;GO:0044464//cell part;GO:0070852//cell body fiber;GO:0097458//neuron part	GO:0001972//retinoic acid binding;GO:0003674//molecular_function;GO:0005488//binding;GO:0005501//retinoid binding;GO:0005515//protein binding;GO:0008289//lipid binding;GO:0016918//retinal binding;GO:0019840//isoprenoid binding;GO:0019841//retinol binding;GO:0019842//vitamin binding;GO:0031406//carboxylic acid binding;GO:0033293//monocarboxylic acid binding;GO:0036094//small molecule binding;GO:00…	GO:0001523//retinoid metabolic process;GO:0006082//organic acid metabolic process;GO:0006629//lipid metabolic process;GO:0006720//isoprenoid metabolic process;GO:0006721//terpenoid metabolic process;GO:0006766//vitamin metabolic process;GO:0006775//fat-soluble vitamin metabolic process;GO:0007154//cell communication;GO:0007165//signal transduction;GO:0007275//multicellular organism development;GO…
ncbi_105066623	282.589	205.91	230.626	716.004	686.767	659.182	239.709	687.318	1.51969	5.23705e-21	1.82196e-19	MME	XP_010950319.1 PREDICTED: neprilysin [Camelus bactrianus]	Human Diseases;Organismal Systems;Organismal Systems;Organismal Systems	Neurodegenerative disease;Digestive system;Immune system;Endocrine system	ko05010//Alzheimer disease;ko04974//Protein digestion and absorption;ko04640//Hematopoietic cell lineage;ko04614//Renin-angiotensin system	K01389;K01389;K01389;K01389	GO:0005575//cellular_component;GO:0005622//intracellular;GO:0005623//cell;GO:0005737//cytoplasm;GO:0005886//plasma membrane;GO:0005887//integral component of plasma membrane;GO:0005903//brush border;GO:0008021//synaptic vesicle;GO:0012505//endomembrane system;GO:0012506//vesicle membrane;GO:0016020//membrane;GO:0016021//integral component of membrane;GO:0030133//transport vesicle;GO:0030141//secr…	GO:0003674//molecular_function;GO:0003824//catalytic activity;GO:0004175//endopeptidase activity;GO:0004222//metalloendopeptidase activity;GO:0005488//binding;GO:0008233//peptidase activity;GO:0008237//metallopeptidase activity;GO:0008238//exopeptidase activity;GO:0008270//zinc ion binding;GO:0016787//hydrolase activity;GO:0033218//amide binding;GO:0042277//peptide binding;GO:0043167//ion binding…	GO:0001655//urogenital system development;GO:0001775//cell activation;GO:0001822//kidney development;GO:0001990//regulation of systemic arterial blood pressure by hormone;GO:0001991//regulation of systemic arterial blood pressure by circulatory renin-angiotensin;GO:0002002//regulation of angiotensin levels in blood;GO:0002003//angiotensin maturation;GO:0002252//immune effector process;GO:0002263/…
ncbi_105064365	5082.87	4571.51	4819.86	6256.69	6032.96	6122.04	4824.75	6137.23	0.347134	6.71513e-21	2.32426e-19	IQGAP2	XP_010947578.1 PREDICTED: ras GTPase-activating-like protein IQGAP2 [Camelus bactrianus]	Cellular Processes	Cell motility	ko04810//Regulation of actin cytoskeleton	K05767	GO:0005575//cellular_component;GO:0005622//intracellular;GO:0005623//cell;GO:0005737//cytoplasm;GO:0005829//cytosol;GO:0005856//cytoskeleton;GO:0005874//microtubule;GO:0005884//actin filament;GO:0005886//plasma membrane;GO:0005902//microvillus;GO:0009986//cell surface;GO:0012505//endomembrane system;GO:0012506//vesicle membrane;GO:0015629//actin cytoskeleton;GO:0015630//microtubule cytoskeleton;G…	GO:0003674//molecular_function;GO:0003779//actin binding;GO:0004857//enzyme inhibitor activity;GO:0005095//GTPase inhibitor activity;GO:0005488//binding;GO:0005515//protein binding;GO:0005516//calmodulin binding;GO:0005543//phospholipid binding;GO:0005547//phosphatidylinositol-3,4,5-trisphosphate binding;GO:0008092//cytoskeletal protein binding;GO:0008289//lipid binding;GO:0017016//Ras GTPase bin…	GO:0001775//cell activation;GO:0002252//immune effector process;GO:0002263//cell activation involved in immune response;GO:0002274//myeloid leukocyte activation;GO:0002275//myeloid cell activation involved in immune response;GO:0002283//neutrophil activation involved in immune response;GO:0002366//leukocyte activation involved in immune response;GO:0002376//immune system process;GO:0002443//leuko…
ncbi_105063065	124272	110742	115093	64180	58771	64125.9	116702	62359	-0.904161	6.86977e-21	2.36571e-19	AKR1B1	NP_001306804.1 aldo-keto reductase family 1 member B1 [Camelus dromedarius]	Metabolism;Metabolism;Metabolism;Metabolism;Metabolism;Metabolism	Global and overview maps;Lipid metabolism;Carbohydrate metabolism;Carbohydrate metabolism;Metabolism of cofactors and vitamins;Carbohydrate metabolism	ko01100//Metabolic pathways;ko00561//Glycerolipid metabolism;ko00051//Fructose and mannose metabolism;ko00052//Galactose metabolism;ko00790//Folate biosynthesis;ko00040//Pentose and glucuronate interconversions	K00011;K00011;K00011;K00011;K00011;K00011	GO:0000323//lytic vacuole;GO:0005575//cellular_component;GO:0005576//extracellular region;GO:0005615//extracellular space;GO:0005622//intracellular;GO:0005623//cell;GO:0005634//nucleus;GO:0005654//nucleoplasm;GO:0005737//cytoplasm;GO:0005764//lysosome;GO:0005773//vacuole;GO:0005829//cytosol;GO:0005902//microvillus;GO:0005911//cell-cell junction;GO:0030054//cell junction;GO:0031974//membrane-enclo…	GO:0003674//molecular_function;GO:0003824//catalytic activity;GO:0004032//alditol:NADP+ 1-oxidoreductase activity;GO:0004033//aldo-keto reductase (NADP) activity;GO:0008106//alcohol dehydrogenase (NADP+) activity;GO:0009055//electron carrier activity;GO:0016229//steroid dehydrogenase activity;GO:0016491//oxidoreductase activity;GO:0016614//oxidoreductase activity, acting on CH-OH group of donors;…	GO:0000003//reproduction;GO:0000302//response to reactive oxygen species;GO:0001101//response to acid chemical;GO:0001655//urogenital system development;GO:0001822//kidney development;GO:0001894//tissue homeostasis;GO:0003008//system process;GO:0003014//renal system process;GO:0003091//renal water homeostasis;GO:0005975//carbohydrate metabolic process;GO:0005996//monosaccharide metabolic process;…
ncbi_105076611	1625.7	1604.47	1548.09	2011	2033.67	2168.81	1592.75	2071.16	0.378919	7.572e-21	2.58929e-19	COPB1	XP_002923349.1 PREDICTED: coatomer subunit beta [Ailuropoda melanoleuca]	-	-	-	-	GO:0000139//Golgi membrane;GO:0005575//cellular_component;GO:0005622//intracellular;GO:0005623//cell;GO:0005737//cytoplasm;GO:0005783//endoplasmic reticulum;GO:0005789//endoplasmic reticulum membrane;GO:0005793//endoplasmic reticulum-Golgi intermediate compartment;GO:0005794//Golgi apparatus;GO:0005798//Golgi-associated vesicle;GO:0005829//cytosol;GO:0005886//plasma membrane;GO:0012505//endomembr…	GO:0003674//molecular_function;GO:0005198//structural molecule activity;GO:0005515//protein binding	GO:0000902//cell morphogenesis;GO:0001775//cell activation;GO:0002252//immune effector process;GO:0002263//cell activation involved in immune response;GO:0002274//myeloid leukocyte activation;GO:0002275//myeloid cell activation involved in immune response;GO:0002283//neutrophil activation involved in immune response;GO:0002366//leukocyte activation involved in immune response;GO:0002376//immune s…
ncbi_105071747	1761.08	1597.06	1597.82	173.415	199.344	172.072	1651.99	181.61	-3.18528	7.59536e-21	2.58929e-19	ECM1	XP_006186669.2 extracellular matrix protein 1 isoform X1 [Camelus ferus]	-	-	-	-	GO:0005575//cellular_component;GO:0005576//extracellular region;GO:0005615//extracellular space;GO:0005622//intracellular;GO:0005623//cell;GO:0005737//cytoplasm;GO:0012505//endomembrane system;GO:0030141//secretory granule;GO:0031012//extracellular matrix;GO:0031089//platelet dense granule lumen;GO:0031410//cytoplasmic vesicle;GO:0031974//membrane-enclosed lumen;GO:0031982//vesicle;GO:0031983//ve…	GO:0002020//protease binding;GO:0003674//molecular_function;GO:0005102//receptor binding;GO:0005126//cytokine receptor binding;GO:0005134//interleukin-2 receptor binding;GO:0005488//binding;GO:0005515//protein binding;GO:0008022//protein C-terminus binding;GO:0019899//enzyme binding;GO:0043236//laminin binding;GO:0050840//extracellular matrix binding;GO:0070851//growth factor receptor binding	GO:0001503//ossification;GO:0001525//angiogenesis;GO:0001568//blood vessel development;GO:0001936//regulation of endothelial cell proliferation;GO:0001938//positive regulation of endothelial cell proliferation;GO:0001944//vasculature development;GO:0001959//regulation of cytokine-mediated signaling pathway;GO:0001960//negative regulation of cytokine-mediated signaling pathway;GO:0002576//platelet…
ncbi_105062116	301.319	290.487	313.2	108.741	121.394	125.879	301.668	118.671	-1.34599	8.49304e-21	2.88084e-19	STAT6	XP_010944586.1 PREDICTED: LOW QUALITY PROTEIN: signal transducer and activator of transcription 6 [Camelus bactrianus]	Human Diseases;Cellular Processes;Human Diseases;Organismal Systems;Environmental Information Processing;Organismal Systems;Human Diseases	Cancer: overview;Cell growth and death;Infectious disease: viral;Immune system;Signal transduction;Immune system;Immune disease	ko05200//Pathways in cancer;ko04217//Necroptosis;ko05161//Hepatitis B;ko04659//Th17 cell differentiation;ko04630//JAK-STAT signaling pathway;ko04658//Th1 and Th2 cell differentiation;ko05321//Inflammatory bowel disease	K11225;K11225;K11225;K11225;K11225;K11225;K11225	GO:0000228//nuclear chromosome;GO:0000785//chromatin;GO:0000790//nuclear chromatin;GO:0005575//cellular_component;GO:0005622//intracellular;GO:0005623//cell;GO:0005634//nucleus;GO:0005635//nuclear envelope;GO:0005654//nucleoplasm;GO:0005694//chromosome;GO:0005737//cytoplasm;GO:0005829//cytosol;GO:0005886//plasma membrane;GO:0009898//cytoplasmic side of plasma membrane;GO:0012505//endomembrane sys…	GO:0000976//transcription regulatory region sequence-specific DNA binding;GO:0000977//RNA polymerase II regulatory region sequence-specific DNA binding;GO:0000978//RNA polymerase II core promoter proximal region sequence-specific DNA binding;GO:0000981//RNA polymerase II transcription factor activity, sequence-specific DNA binding;GO:0000982//transcription factor activity, RNA polymerase II core …	GO:0000003//reproduction;GO:0000018//regulation of DNA recombination;GO:0000122//negative regulation of transcription from RNA polymerase II promoter;GO:0000302//response to reactive oxygen species;GO:0000902//cell morphogenesis;GO:0000904//cell morphogenesis involved in differentiation;GO:0001654//eye development;GO:0001667//ameboidal-type cell migration;GO:0001672//regulation of chromatin assem…
ncbi_105074581	78.7702	90.9122	94.4879	440.587	457.146	410.941	88.0568	436.225	2.30857	9.35507e-21	3.15745e-19	GNPNAT1	NP_001069027.1 glucosamine 6-phosphate N-acetyltransferase [Bos taurus]	Metabolism;Metabolism	Global and overview maps;Carbohydrate metabolism	ko01100//Metabolic pathways;ko00520//Amino sugar and nucleotide sugar metabolism	K00621;K00621	GO:0000139//Golgi membrane;GO:0005575//cellular_component;GO:0005622//intracellular;GO:0005623//cell;GO:0005634//nucleus;GO:0005737//cytoplasm;GO:0005768//endosome;GO:0005770//late endosome;GO:0005783//endoplasmic reticulum;GO:0005789//endoplasmic reticulum membrane;GO:0005793//endoplasmic reticulum-Golgi intermediate compartment;GO:0005794//Golgi apparatus;GO:0005829//cytosol;GO:0010008//endosom…	GO:0003674//molecular_function;GO:0003824//catalytic activity;GO:0004343//glucosamine 6-phosphate N-acetyltransferase activity;GO:0005488//binding;GO:0005515//protein binding;GO:0008080//N-acetyltransferase activity;GO:0008999//ribosomal-protein-alanine N-acetyltransferase activity;GO:0016407//acetyltransferase activity;GO:0016410//N-acyltransferase activity;GO:0016740//transferase activity;GO:00…	GO:0001889//liver development;GO:0006040//amino sugar metabolic process;GO:0006041//glucosamine metabolic process;GO:0006044//N-acetylglucosamine metabolic process;GO:0006047//UDP-N-acetylglucosamine metabolic process;GO:0006048//UDP-N-acetylglucosamine biosynthetic process;GO:0006139//nucleobase-containing compound metabolic process;GO:0006464//cellular protein modification process;GO:0006725//c…
ncbi_105074461	311.629	356.751	331.757	524.323	557.144	516.186	333.379	532.551	0.675756	9.43682e-21	3.16928e-19	PITRM1	XP_032329747.1 presequence protease, mitochondrial isoform X3 [Camelus ferus]	-	-	-	-	GO:0005575//cellular_component;GO:0005622//intracellular;GO:0005623//cell;GO:0005737//cytoplasm;GO:0005739//mitochondrion;GO:0005740//mitochondrial envelope;GO:0005758//mitochondrial intermembrane space;GO:0005759//mitochondrial matrix;GO:0031967//organelle envelope;GO:0031970//organelle envelope lumen;GO:0031974//membrane-enclosed lumen;GO:0031975//envelope;GO:0043226//organelle;GO:0043227//memb…	GO:0003674//molecular_function;GO:0003824//catalytic activity;GO:0004175//endopeptidase activity;GO:0004222//metalloendopeptidase activity;GO:0005488//binding;GO:0008047//enzyme activator activity;GO:0008233//peptidase activity;GO:0008237//metallopeptidase activity;GO:0008270//zinc ion binding;GO:0016787//hydrolase activity;GO:0030234//enzyme regulator activity;GO:0043167//ion binding;GO:0043169/…	GO:0006289//nucleotide-excision repair;GO:0006508//proteolysis;GO:0006605//protein targeting;GO:0006626//protein targeting to mitochondrion;GO:0006627//protein processing involved in protein targeting to mitochondrion;GO:0006807//nitrogen compound metabolic process;GO:0006810//transport;GO:0006839//mitochondrial transport;GO:0006886//intracellular protein transport;GO:0006996//organelle organizat…
ncbi_105079633	6169.27	5194.52	4974.27	365.015	360.483	406.421	5446.02	377.306	-3.85139	1.24689e-20	4.16696e-19	OLFML3	XP_010966710.1 PREDICTED: olfactomedin-like protein 3 [Camelus bactrianus]	-	-	-	-	GO:0005575//cellular_component;GO:0005576//extracellular region;GO:0016272//prefoldin complex	GO:0003714//transcription corepressor activity;GO:0005524//ATP binding;GO:0051082//unfolded protein binding	GO:0006457//protein folding;GO:0007059//chromosome segregation;GO:0007094//mitotic spindle assembly checkpoint;GO:0007275//multicellular organism development;GO:0008150//biological_process;GO:0030261//chromosome condensation;GO:0032501//multicellular organismal process;GO:0032502//developmental process;GO:0048856//anatomical structure development
ncbi_105065442	912.736	844.241	784.741	388.873	359.253	366.474	847.239	371.533	-1.18928	1.55032e-20	5.15559e-19	AUH	XP_010948824.1 PREDICTED: methylglutaconyl-CoA hydratase, mitochondrial [Camelus bactrianus]	Metabolism;Metabolism	Global and overview maps;Amino acid metabolism	ko01100//Metabolic pathways;ko00280//Valine, leucine and isoleucine degradation	K05607;K05607	GO:0005575//cellular_component;GO:0005622//intracellular;GO:0005623//cell;GO:0005737//cytoplasm;GO:0005739//mitochondrion;GO:0005759//mitochondrial matrix;GO:0016507//mitochondrial fatty acid beta-oxidation multienzyme complex;GO:0031974//membrane-enclosed lumen;GO:0043226//organelle;GO:0043227//membrane-bounded organelle;GO:0043229//intracellular organelle;GO:0043231//intracellular membrane-boun…	GO:0003674//molecular_function;GO:0003676//nucleic acid binding;GO:0003723//RNA binding;GO:0003729//mRNA binding;GO:0003730//mRNA 3'-UTR binding;GO:0003824//catalytic activity;GO:0003857//3-hydroxyacyl-CoA dehydrogenase activity;GO:0003860//3-hydroxyisobutyryl-CoA hydrolase activity;GO:0004165//dodecenoyl-CoA delta-isomerase activity;GO:0004300//enoyl-CoA hydratase activity;GO:0004490//methylglut…	GO:0000288//nuclear-transcribed mRNA catabolic process, deadenylation-dependent decay;GO:0000956//nuclear-transcribed mRNA catabolic process;GO:0006082//organic acid metabolic process;GO:0006139//nucleobase-containing compound metabolic process;GO:0006401//RNA catabolic process;GO:0006402//mRNA catabolic process;GO:0006465//signal peptide processing;GO:0006520//cellular amino acid metabolic proce…
ncbi_105077372	10763.3	10342.5	10652.5	2052.02	2152.97	1941.31	10586.1	2048.77	-2.36934	1.68221e-20	5.56688e-19	PLG	XP_006179057.2 plasminogen [Camelus ferus]	Human Diseases;Organismal Systems;Human Diseases;Environmental Information Processing	Infectious disease: viral;Immune system;Infectious disease: bacterial;Signaling molecules and interaction	ko05164//Influenza A;ko04610//Complement and coagulation cascades;ko05150//Staphylococcus aureus infection;ko04080//Neuroactive ligand-receptor interaction	K01315;K01315;K01315;K01315	GO:0005575//cellular_component;GO:0005576//extracellular region;GO:0005615//extracellular space;GO:0005622//intracellular;GO:0005623//cell;GO:0005886//plasma membrane;GO:0009897//external side of plasma membrane;GO:0009986//cell surface;GO:0016020//membrane;GO:0019897//extrinsic component of plasma membrane;GO:0019898//extrinsic component of membrane;GO:0031232//extrinsic component of external si…	GO:0003674//molecular_function;GO:0003823//antigen binding;GO:0003824//catalytic activity;GO:0004175//endopeptidase activity;GO:0004252//serine-type endopeptidase activity;GO:0005102//receptor binding;GO:0005488//binding;GO:0005515//protein binding;GO:0008233//peptidase activity;GO:0008236//serine-type peptidase activity;GO:0016787//hydrolase activity;GO:0017171//serine hydrolase activity;GO:0019…	GO:0000003//reproduction;GO:0001568//blood vessel development;GO:0001701//in utero embryonic development;GO:0001890//placenta development;GO:0001892//embryonic placenta development;GO:0001944//vasculature development;GO:0002376//immune system process;GO:0003006//developmental process involved in reproduction;GO:0006508//proteolysis;GO:0006807//nitrogen compound metabolic process;GO:0006928//movem…
ncbi_105062286	2501.49	2126.32	2203.73	3958.74	3722.65	4007.42	2277.18	3896.27	0.774846	1.97134e-20	6.49202e-19	CMAS	XP_010944813.1 PREDICTED: N-acylneuraminate cytidylyltransferase [Camelus bactrianus]	Metabolism;Metabolism	Global and overview maps;Carbohydrate metabolism	ko01100//Metabolic pathways;ko00520//Amino sugar and nucleotide sugar metabolism	K21749;K21749	GO:0005575//cellular_component;GO:0005622//intracellular;GO:0005623//cell;GO:0005634//nucleus;GO:0005654//nucleoplasm;GO:0005737//cytoplasm;GO:0005794//Golgi apparatus;GO:0005802//trans-Golgi network;GO:0012505//endomembrane system;GO:0031974//membrane-enclosed lumen;GO:0031981//nuclear lumen;GO:0031984//organelle subcompartment;GO:0043226//organelle;GO:0043227//membrane-bounded organelle;GO:0043…	GO:0003674//molecular_function;GO:0003824//catalytic activity;GO:0008690//3-deoxy-manno-octulosonate cytidylyltransferase activity;GO:0008781//N-acylneuraminate cytidylyltransferase activity;GO:0008967//phosphoglycolate phosphatase activity;GO:0016740//transferase activity;GO:0016772//transferase activity, transferring phosphorus-containing groups;GO:0016779//nucleotidyltransferase activity;GO:00…	GO:0006040//amino sugar metabolic process;GO:0006054//N-acetylneuraminate metabolic process;GO:0006055//CMP-N-acetylneuraminate biosynthetic process;GO:0006082//organic acid metabolic process;GO:0006139//nucleobase-containing compound metabolic process;GO:0006725//cellular aromatic compound metabolic process;GO:0006793//phosphorus metabolic process;GO:0006807//nitrogen compound metabolic process;…
ncbi_105061899	231.541	236.653	230.64	17.0225	20.0754	22.4889	232.945	19.8623	-3.55189	2.13389e-20	6.9934e-19	MB	XP_006183931.1 myoglobin [Camelus ferus]	-	-	-	-	GO:0005575//cellular_component;GO:0005622//intracellular;GO:0005623//cell;GO:0005737//cytoplasm;GO:0005829//cytosol;GO:0044424//intracellular part;GO:0044444//cytoplasmic part;GO:0044464//cell part	GO:0003674//molecular_function;GO:0005344//oxygen transporter activity;GO:0005488//binding;GO:0008144//drug binding;GO:0019825//oxygen binding;GO:0020037//heme binding;GO:0036094//small molecule binding;GO:0043167//ion binding;GO:0043169//cation binding;GO:0046872//metal ion binding;GO:0046906//tetrapyrrole binding;GO:0048037//cofactor binding;GO:0097159//organic cyclic compound binding;GO:190136…	GO:0000302//response to reactive oxygen species;GO:0001568//blood vessel development;GO:0001570//vasculogenesis;GO:0001666//response to hypoxia;GO:0001944//vasculature development;GO:0002262//myeloid cell homeostasis;GO:0002376//immune system process;GO:0002520//immune system development;GO:0003008//system process;GO:0003009//skeletal muscle contraction;GO:0003010//voluntary skeletal muscle contr…
ncbi_105063919	602.239	568.642	529.271	1328.72	1204.3	1172.71	566.717	1235.24	1.12409	2.40632e-20	7.8483e-19	DOCK5	XP_010946924.1 PREDICTED: dedicator of cytokinesis protein 5 [Camelus bactrianus]	-	-	-	-	GO:0005575//cellular_component;GO:0005622//intracellular;GO:0005623//cell;GO:0005737//cytoplasm;GO:0005829//cytosol;GO:0005886//plasma membrane;GO:0016020//membrane;GO:0044424//intracellular part;GO:0044444//cytoplasmic part;GO:0044464//cell part;GO:0071944//cell periphery	GO:0003674//molecular_function;GO:0005085//guanyl-nucleotide exchange factor activity;GO:0005488//binding;GO:0005515//protein binding;GO:0019899//enzyme binding;GO:0051020//GTPase binding;GO:0098772//molecular function regulator	GO:0003008//system process;GO:0003013//circulatory system process;GO:0003018//vascular process in circulatory system;GO:0003056//regulation of vascular smooth muscle contraction;GO:0006937//regulation of muscle contraction;GO:0006940//regulation of smooth muscle contraction;GO:0007154//cell communication;GO:0007165//signal transduction;GO:0007264//small GTPase mediated signal transduction;GO:0008…
ncbi_105063135	6509.33	5934	6103.33	14839.5	13686.1	14032.4	6182.22	14186	1.19827	3.26239e-20	1.05895e-18	FAM3C	XP_006202293.1 protein FAM3C [Vicugna pacos]	-	-	-	-	GO:0005575//cellular_component;GO:0005576//extracellular region;GO:0005622//intracellular;GO:0005623//cell;GO:0005737//cytoplasm;GO:0005794//Golgi apparatus;GO:0012505//endomembrane system;GO:0030141//secretory granule;GO:0031089//platelet dense granule lumen;GO:0031410//cytoplasmic vesicle;GO:0031974//membrane-enclosed lumen;GO:0031982//vesicle;GO:0031983//vesicle lumen;GO:0034774//secretory gra…	GO:0003674//molecular_function;GO:0005102//receptor binding;GO:0005125//cytokine activity;GO:0005488//binding;GO:0005515//protein binding;GO:0030545//receptor regulator activity;GO:0048018//receptor agonist activity;GO:0098772//molecular function regulator	GO:0002576//platelet degranulation;GO:0006810//transport;GO:0006887//exocytosis;GO:0007275//multicellular organism development;GO:0008150//biological_process;GO:0009966//regulation of signal transduction;GO:0009987//cellular process;GO:0010469//regulation of receptor activity;GO:0010646//regulation of cell communication;GO:0016192//vesicle-mediated transport;GO:0023051//regulation of signaling;GO…
ncbi_105069334	807.117	741.226	810.47	237.08	215.619	241.961	786.271	231.553	-1.76368	3.47736e-20	1.12335e-18	SUSD2	XP_010953746.1 PREDICTED: LOW QUALITY PROTEIN: sushi domain-containing protein 2 [Camelus bactrianus]	-	-	-	-	GO:0005575//cellular_component;GO:0005623//cell;GO:0005886//plasma membrane;GO:0005911//cell-cell junction;GO:0005918//septate junction;GO:0005920//smooth septate junction;GO:0016020//membrane;GO:0016021//integral component of membrane;GO:0016328//lateral plasma membrane;GO:0030054//cell junction;GO:0031224//intrinsic component of membrane;GO:0043296//apical junction complex;GO:0044425//membrane …	GO:0001871//pattern binding;GO:0003674//molecular_function;GO:0005044//scavenger receptor activity;GO:0005488//binding;GO:0005515//protein binding;GO:0030246//carbohydrate binding;GO:0030247//polysaccharide binding;GO:0038024//cargo receptor activity	GO:0002376//immune system process;GO:0006810//transport;GO:0006897//endocytosis;GO:0006898//receptor-mediated endocytosis;GO:0006955//immune response;GO:0007043//cell-cell junction assembly;GO:0007155//cell adhesion;GO:0007160//cell-matrix adhesion;GO:0008150//biological_process;GO:0009987//cellular process;GO:0010564//regulation of cell cycle process;GO:0010948//negative regulation of cell cycle…
ncbi_105079461	53.0092	52.6299	60.9087	240.019	242.199	242.457	55.5159	241.558	2.1214	3.96436e-20	1.27461e-18	FMO5	XP_010966508.1 PREDICTED: dimethylaniline monooxygenase [N-oxide-forming] 5 isoform X1 [Camelus bactrianus]	Metabolism	Xenobiotics biodegradation and metabolism	ko00982//Drug metabolism - cytochrome P450	K00485	GO:0005575//cellular_component;GO:0005622//intracellular;GO:0005623//cell;GO:0005737//cytoplasm;GO:0005783//endoplasmic reticulum;GO:0005789//endoplasmic reticulum membrane;GO:0005829//cytosol;GO:0009342//glutamate synthase complex (NADPH);GO:0012505//endomembrane system;GO:0016020//membrane;GO:0016021//integral component of membrane;GO:0031090//organelle membrane;GO:0031224//intrinsic component …	GO:0000166//nucleotide binding;GO:0003674//molecular_function;GO:0003824//catalytic activity;GO:0004355//glutamate synthase (NADPH) activity;GO:0004497//monooxygenase activity;GO:0004499//N,N-dimethylaniline monooxygenase activity;GO:0004791//thioredoxin-disulfide reductase activity;GO:0005488//binding;GO:0015036//disulfide oxidoreductase activity;GO:0016491//oxidoreductase activity;GO:0016668//o…	GO:0006537//glutamate biosynthetic process;GO:0006790//sulfur compound metabolic process;GO:0006805//xenobiotic metabolic process;GO:0008150//biological_process;GO:0008152//metabolic process;GO:0009228//thiamine biosynthetic process;GO:0009398//FMN biosynthetic process;GO:0055114//oxidation-reduction process
ncbi_105071312	1395.85	1433.76	1251.75	434.75	470.475	374.065	1360.45	426.43	-1.67371	4.28708e-20	1.37186e-18	CISD1	XP_006191059.1 CDGSH iron-sulfur domain-containing protein 1 isoform X1 [Camelus ferus]	-	-	-	-	GO:0005575//cellular_component;GO:0005622//intracellular;GO:0005623//cell;GO:0005737//cytoplasm;GO:0005739//mitochondrion;GO:0005740//mitochondrial envelope;GO:0005741//mitochondrial outer membrane;GO:0005783//endoplasmic reticulum;GO:0005789//endoplasmic reticulum membrane;GO:0012505//endomembrane system;GO:0016020//membrane;GO:0016021//integral component of membrane;GO:0019867//outer membrane;G…	GO:0003674//molecular_function;GO:0005488//binding;GO:0005506//iron ion binding;GO:0005515//protein binding;GO:0042802//identical protein binding;GO:0043167//ion binding;GO:0043169//cation binding;GO:0046872//metal ion binding;GO:0046914//transition metal ion binding;GO:0048037//cofactor binding;GO:0051536//iron-sulfur cluster binding;GO:0051537//2 iron, 2 sulfur cluster binding;GO:0051540//metal…	GO:0008150//biological_process;GO:0019222//regulation of metabolic process;GO:0031323//regulation of cellular metabolic process;GO:0043457//regulation of cellular respiration;GO:0043467//regulation of generation of precursor metabolites and energy;GO:0050789//regulation of biological process;GO:0050794//regulation of cellular process;GO:0065007//biological regulation
ncbi_105080761	132.993	114.887	130.765	330.782	343.519	319.116	126.215	331.139	1.39156	4.44024e-20	1.4142e-18	SHTN1	XP_010968156.1 PREDICTED: shootin-1 isoform X1 [Camelus bactrianus]	-	-	-	-	-	-	-
ncbi_105065546	515.59	484.93	542.981	165.649	152.609	169.638	514.5	162.632	-1.66156	5.18337e-20	1.64318e-18	PYCR1	XP_010948947.1 PREDICTED: pyrroline-5-carboxylate reductase 1, mitochondrial [Camelus bactrianus]	Metabolism;Metabolism;Metabolism	Global and overview maps;Global and overview maps;Amino acid metabolism	ko01100//Metabolic pathways;ko01230//Biosynthesis of amino acids;ko00330//Arginine and proline metabolism	K00286;K00286;K00286	GO:0000786//nucleosome;GO:0005575//cellular_component;GO:0005622//intracellular;GO:0005623//cell;GO:0005737//cytoplasm;GO:0005739//mitochondrion;GO:0005759//mitochondrial matrix;GO:0031974//membrane-enclosed lumen;GO:0043226//organelle;GO:0043227//membrane-bounded organelle;GO:0043229//intracellular organelle;GO:0043231//intracellular membrane-bounded organelle;GO:0043233//organelle lumen;GO:0044…	GO:0003674//molecular_function;GO:0003677//DNA binding;GO:0003824//catalytic activity;GO:0004735//pyrroline-5-carboxylate reductase activity;GO:0005488//binding;GO:0005515//protein binding;GO:0016491//oxidoreductase activity;GO:0016616//oxidoreductase activity, acting on the CH-OH group of donors, NAD or NADP as acceptor;GO:0016645//oxidoreductase activity, acting on the CH-NH group of donors;GO:…	GO:0006082//organic acid metabolic process;GO:0006334//nucleosome assembly;GO:0006520//cellular amino acid metabolic process;GO:0006560//proline metabolic process;GO:0006561//proline biosynthetic process;GO:0006807//nitrogen compound metabolic process;GO:0006950//response to stress;GO:0006979//response to oxidative stress;GO:0008150//biological_process;GO:0008152//metabolic process;GO:0008652//ce…
ncbi_105078063	180.497	166.539	159.235	503.092	507.588	494.659	168.757	501.78	1.57211	6.42145e-20	2.02619e-18	CBSL	XP_010964864.1 PREDICTED: cystathionine beta-synthase [Camelus bactrianus]	Metabolism;Metabolism;Metabolism;Metabolism	Global and overview maps;Global and overview maps;Amino acid metabolism;Amino acid metabolism	ko01100//Metabolic pathways;ko01230//Biosynthesis of amino acids;ko00270//Cysteine and methionine metabolism;ko00260//Glycine, serine and threonine metabolism	K01697;K01697;K01697;K01697	GO:0005575//cellular_component;GO:0005622//intracellular;GO:0005623//cell;GO:0005634//nucleus;GO:0005737//cytoplasm;GO:0005739//mitochondrion;GO:0005829//cytosol;GO:0010494//cytoplasmic stress granule;GO:0032991//macromolecular complex;GO:0035770//ribonucleoprotein granule;GO:0036464//cytoplasmic ribonucleoprotein granule;GO:0043226//organelle;GO:0043227//membrane-bounded organelle;GO:0043228//no…	GO:0003674//molecular_function;GO:0003676//nucleic acid binding;GO:0003723//RNA binding;GO:0003729//mRNA binding;GO:0003824//catalytic activity;GO:0003938//IMP dehydrogenase activity;GO:0004122//cystathionine beta-synthase activity;GO:0004124//cysteine synthase activity;GO:0004794//L-threonine ammonia-lyase activity;GO:0004795//threonine synthase activity;GO:0005488//binding;GO:0005515//protein b…	GO:0000003//reproduction;GO:0000096//sulfur amino acid metabolic process;GO:0000097//sulfur amino acid biosynthetic process;GO:0000098//sulfur amino acid catabolic process;GO:0001101//response to acid chemical;GO:0001501//skeletal system development;GO:0001503//ossification;GO:0001666//response to hypoxia;GO:0001932//regulation of protein phosphorylation;GO:0001958//endochondral ossification;GO:0…
ncbi_105072299	1281.22	1248.83	1205.62	1727.9	1867.01	1793.71	1245.22	1796.2	0.528547	6.70693e-20	2.10647e-18	EIF4G1	XP_010957465.1 PREDICTED: eukaryotic translation initiation factor 4 gamma 1 [Camelus bactrianus]	Genetic Information Processing;Human Diseases	Translation;Cardiovascular disease	ko03013//Nucleocytoplasmic transport;ko05416//Viral myocarditis	K03260;K03260	GO:0005575//cellular_component;GO:0005622//intracellular;GO:0005623//cell;GO:0005634//nucleus;GO:0005737//cytoplasm;GO:0005829//cytosol;GO:0005844//polysome;GO:0016281//eukaryotic translation initiation factor 4F complex;GO:0032991//macromolecular complex;GO:0043226//organelle;GO:0043227//membrane-bounded organelle;GO:0043229//intracellular organelle;GO:0043231//intracellular membrane-bounded org…	GO:0000166//nucleotide binding;GO:0003674//molecular_function;GO:0003676//nucleic acid binding;GO:0003723//RNA binding;GO:0003729//mRNA binding;GO:0003743//translation initiation factor activity;GO:0005198//structural molecule activity;GO:0005488//binding;GO:0005515//protein binding;GO:0005524//ATP binding;GO:0008135//translation factor activity, RNA binding;GO:0008144//drug binding;GO:0008190//e…	GO:0000184//nuclear-transcribed mRNA catabolic process, nonsense-mediated decay;GO:0000956//nuclear-transcribed mRNA catabolic process;GO:0001558//regulation of cell growth;GO:0001662//behavioral fear response;GO:0001932//regulation of protein phosphorylation;GO:0001933//negative regulation of protein phosphorylation;GO:0001934//positive regulation of protein phosphorylation;GO:0002181//cytoplasm…
ncbi_105070726	516.067	580.977	562.038	236.193	256.357	276.144	553.027	256.231	-1.1099	7.66786e-20	2.39718e-18	TNC	XP_010955496.1 PREDICTED: LOW QUALITY PROTEIN: tenascin [Camelus bactrianus]	Human Diseases;Environmental Information Processing;Cellular Processes;Human Diseases;Environmental Information Processing	Infectious disease: viral;Signal transduction;Cellular community - eukaryotes;Cancer: overview;Signaling molecules and interaction	ko05165//Human papillomavirus infection;ko04151//PI3K-Akt signaling pathway;ko04510//Focal adhesion;ko05206//MicroRNAs in cancer;ko04512//ECM-receptor interaction	K06252;K06252;K06252;K06252;K06252	GO:0005575//cellular_component;GO:0005576//extracellular region;GO:0005604//basement membrane;GO:0005614//interstitial matrix;GO:0005622//intracellular;GO:0005623//cell;GO:0005737//cytoplasm;GO:0005783//endoplasmic reticulum;GO:0005788//endoplasmic reticulum lumen;GO:0012505//endomembrane system;GO:0031012//extracellular matrix;GO:0031974//membrane-enclosed lumen;GO:0043226//organelle;GO:0043227/…	GO:0001968//fibronectin binding;GO:0003674//molecular_function;GO:0003993//acid phosphatase activity;GO:0005488//binding;GO:0005515//protein binding;GO:0043394//proteoglycan binding;GO:0045545//syndecan binding;GO:0046872//metal ion binding;GO:0097367//carbohydrate derivative binding	GO:0000003//reproduction;GO:0001101//response to acid chemical;GO:0001655//urogenital system development;GO:0001763//morphogenesis of a branching structure;GO:0002009//morphogenesis of an epithelium;GO:0003006//developmental process involved in reproduction;GO:0003401//axis elongation;GO:0006464//cellular protein modification process;GO:0006807//nitrogen compound metabolic process;GO:0006950//res…
ncbi_105082250	1256.9	1249.53	1246.26	1887.92	1841.47	1817.58	1250.9	1848.99	0.563776	7.77621e-20	2.4199e-18	CNDP2	XP_010970092.1 PREDICTED: cytosolic non-specific dipeptidase [Camelus bactrianus]	Metabolism;Metabolism;Metabolism;Metabolism	Global and overview maps;Amino acid metabolism;Metabolism of other amino acids;Amino acid metabolism	ko01100//Metabolic pathways;ko00330//Arginine and proline metabolism;ko00410//beta-Alanine metabolism;ko00340//Histidine metabolism	K08660;K08660;K08660;K08660	GO:0005575//cellular_component;GO:0005576//extracellular region;GO:0005622//intracellular;GO:0005623//cell;GO:0005634//nucleus;GO:0005654//nucleoplasm;GO:0005737//cytoplasm;GO:0005739//mitochondrion;GO:0005829//cytosol;GO:0031012//extracellular matrix;GO:0031974//membrane-enclosed lumen;GO:0031981//nuclear lumen;GO:0043226//organelle;GO:0043227//membrane-bounded organelle;GO:0043229//intracellula…	GO:0003674//molecular_function;GO:0003824//catalytic activity;GO:0004180//carboxypeptidase activity;GO:0004222//metalloendopeptidase activity;GO:0005488//binding;GO:0008233//peptidase activity;GO:0008235//metalloexopeptidase activity;GO:0008237//metallopeptidase activity;GO:0008238//exopeptidase activity;GO:0008242//omega peptidase activity;GO:0008777//acetylornithine deacetylase activity;GO:0009…	GO:0006508//proteolysis;GO:0006518//peptide metabolic process;GO:0006575//cellular modified amino acid metabolic process;GO:0006592//ornithine biosynthetic process;GO:0006749//glutathione metabolic process;GO:0006750//glutathione biosynthetic process;GO:0006751//glutathione catabolic process;GO:0006790//sulfur compound metabolic process;GO:0006807//nitrogen compound metabolic process;GO:0008150//…
ncbi_105081957	1503.24	1417.56	1379.02	2044.02	2041.67	2126.61	1433.27	2070.76	0.53085	8.38125e-20	2.59627e-18	COBLL1	XP_032335488.1 cordon-bleu protein-like 1 isoform X8 [Camelus ferus]	-	-	-	-	GO:0005575//cellular_component	GO:0003674//molecular_function;GO:0003779//actin binding;GO:0003785//actin monomer binding;GO:0005488//binding;GO:0005515//protein binding;GO:0008092//cytoskeletal protein binding	GO:0006996//organelle organization;GO:0007010//cytoskeleton organization;GO:0007015//actin filament organization;GO:0007165//signal transduction;GO:0008150//biological_process;GO:0008154//actin polymerization or depolymerization;GO:0009987//cellular process;GO:0016043//cellular component organization;GO:0022607//cellular component assembly;GO:0030029//actin filament-based process;GO:0030036//acti…
ncbi_105075542	1610.09	1514.73	1688.93	3371.92	3189.18	3241.32	1604.58	3267.48	1.02598	9.46004e-20	2.91713e-18	CTH	XP_010961715.1 PREDICTED: cystathionine gamma-lyase isoform X1 [Camelus bactrianus]	Metabolism;Metabolism;Metabolism;Metabolism;Metabolism	Global and overview maps;Global and overview maps;Amino acid metabolism;Amino acid metabolism;Metabolism of other amino acids	ko01100//Metabolic pathways;ko01230//Biosynthesis of amino acids;ko00270//Cysteine and methionine metabolism;ko00260//Glycine, serine and threonine metabolism;ko00450//Selenocompound metabolism	K01758;K01758;K01758;K01758;K01758	GO:0005575//cellular_component;GO:0005622//intracellular;GO:0005623//cell;GO:0005634//nucleus;GO:0005737//cytoplasm;GO:0005829//cytosol;GO:0043226//organelle;GO:0043227//membrane-bounded organelle;GO:0043229//intracellular organelle;GO:0043231//intracellular membrane-bounded organelle;GO:0044424//intracellular part;GO:0044444//cytoplasmic part;GO:0044464//cell part	GO:0003674//molecular_function;GO:0003824//catalytic activity;GO:0003961//O-acetylhomoserine aminocarboxypropyltransferase activity;GO:0003962//cystathionine gamma-synthase activity;GO:0004121//cystathionine beta-lyase activity;GO:0004123//cystathionine gamma-lyase activity;GO:0004124//cysteine synthase activity;GO:0004375//glycine dehydrogenase (decarboxylating) activity;GO:0004400//histidinol-p…	GO:0000096//sulfur amino acid metabolic process;GO:0000097//sulfur amino acid biosynthetic process;GO:0000098//sulfur amino acid catabolic process;GO:0000105//histidine biosynthetic process;GO:0001558//regulation of cell growth;GO:0006082//organic acid metabolic process;GO:0006355//regulation of transcription, DNA-templated;GO:0006464//cellular protein modification process;GO:0006518//peptide met…
ncbi_105071412	17698.2	16204	16408	7910.98	7616.7	8077.46	16770	7868.38	-1.09175	1.14477e-19	3.51408e-18	MYL9	XP_004275975.1 PREDICTED: myosin regulatory light polypeptide 9 isoform X1 [Orcinus orca]	Human Diseases;Human Diseases;Cellular Processes;Cellular Processes;Cellular Processes;Organismal Systems;Organismal Systems;Organismal Systems	Infectious disease: bacterial;Infectious disease: bacterial;Cell motility;Cellular community - eukaryotes;Cellular community - eukaryotes;Development and regeneration;Immune system;Immune system	ko05132//Salmonella infection;ko05131//Shigellosis;ko04810//Regulation of actin cytoskeleton;ko04510//Focal adhesion;ko04530//Tight junction;ko04360//Axon guidance;ko04611//Platelet activation;ko04670//Leukocyte transendothelial migration	K12757;K12757;K12757;K12757;K12757;K12757;K12757;K12757	GO:0001725//stress fiber;GO:0005575//cellular_component;GO:0005622//intracellular;GO:0005623//cell;GO:0005737//cytoplasm;GO:0005829//cytosol;GO:0005856//cytoskeleton;GO:0015629//actin cytoskeleton;GO:0016020//membrane;GO:0016459//myosin complex;GO:0016460//myosin II complex;GO:0030016//myofibril;GO:0030017//sarcomere;GO:0030018//Z disc;GO:0031674//I band;GO:0032432//actin filament bundle;GO:00329…	GO:0003674//molecular_function;GO:0003824//catalytic activity;GO:0005102//receptor binding;GO:0005488//binding;GO:0005509//calcium ion binding;GO:0005515//protein binding;GO:0016462//pyrophosphatase activity;GO:0016787//hydrolase activity;GO:0016817//hydrolase activity, acting on acid anhydrides;GO:0016818//hydrolase activity, acting on acid anhydrides, in phosphorus-containing anhydrides;GO:0016…	GO:0003008//system process;GO:0003012//muscle system process;GO:0006936//muscle contraction;GO:0006996//organelle organization;GO:0007010//cytoskeleton organization;GO:0008104//protein localization;GO:0008150//biological_process;GO:0008360//regulation of cell shape;GO:0009987//cellular process;GO:0016043//cellular component organization;GO:0022603//regulation of anatomical structure morphogenesis…
ncbi_105071413	17698.2	16204	16408	7910.98	7616.7	8077.46	16770	7868.38	-1.09175	1.14477e-19	3.51408e-18	MYL12B	XP_004606052.1 PREDICTED: myosin regulatory light chain 12B isoform X1 [Sorex araneus]	Human Diseases;Human Diseases;Cellular Processes;Cellular Processes;Cellular Processes;Organismal Systems;Organismal Systems;Organismal Systems	Infectious disease: bacterial;Infectious disease: bacterial;Cell motility;Cellular community - eukaryotes;Cellular community - eukaryotes;Development and regeneration;Immune system;Immune system	ko05132//Salmonella infection;ko05131//Shigellosis;ko04810//Regulation of actin cytoskeleton;ko04510//Focal adhesion;ko04530//Tight junction;ko04360//Axon guidance;ko04611//Platelet activation;ko04670//Leukocyte transendothelial migration	K12757;K12757;K12757;K12757;K12757;K12757;K12757;K12757	GO:0001725//stress fiber;GO:0005575//cellular_component;GO:0005622//intracellular;GO:0005623//cell;GO:0005737//cytoplasm;GO:0005829//cytosol;GO:0005856//cytoskeleton;GO:0005903//brush border;GO:0005938//cell cortex;GO:0015629//actin cytoskeleton;GO:0016459//myosin complex;GO:0016460//myosin II complex;GO:0030016//myofibril;GO:0030017//sarcomere;GO:0030018//Z disc;GO:0031674//I band;GO:0032432//ac…	GO:0003674//molecular_function;GO:0005488//binding;GO:0005509//calcium ion binding;GO:0005515//protein binding;GO:0008092//cytoskeletal protein binding;GO:0017022//myosin binding;GO:0032036//myosin heavy chain binding;GO:0043167//ion binding;GO:0043169//cation binding;GO:0046872//metal ion binding;GO:0051287//NAD binding	GO:0003008//system process;GO:0003012//muscle system process;GO:0006936//muscle contraction;GO:0008150//biological_process;GO:0008360//regulation of cell shape;GO:0022603//regulation of anatomical structure morphogenesis;GO:0022604//regulation of cell morphogenesis;GO:0032501//multicellular organismal process;GO:0050789//regulation of biological process;GO:0050793//regulation of developmental pro…
ncbi_105062509	240.421	240.326	246.96	367.952	366.506	332.659	242.569	355.705	0.552289	1.18689e-19	3.62697e-18	TRAPPC8	XP_010945105.1 PREDICTED: trafficking protein particle complex subunit 8 isoform X1 [Camelus bactrianus]	-	-	-	-	GO:0000407//pre-autophagosomal structure;GO:0005575//cellular_component;GO:0005622//intracellular;GO:0005623//cell;GO:0005737//cytoplasm;GO:0005794//Golgi apparatus;GO:0005829//cytosol;GO:0012505//endomembrane system;GO:0030008//TRAPP complex;GO:0031410//cytoplasmic vesicle;GO:0031982//vesicle;GO:0032991//macromolecular complex;GO:0043226//organelle;GO:0043227//membrane-bounded organelle;GO:00432…	GO:0003674//molecular_function;GO:0005085//guanyl-nucleotide exchange factor activity;GO:0005088//Ras guanyl-nucleotide exchange factor activity;GO:0005488//binding;GO:0005515//protein binding;GO:0017016//Ras GTPase binding;GO:0017112//Rab guanyl-nucleotide exchange factor activity;GO:0017137//Rab GTPase binding;GO:0019899//enzyme binding;GO:0031267//small GTPase binding;GO:0051020//GTPase bindin…	GO:0000003//reproduction;GO:0000045//autophagosome assembly;GO:0006810//transport;GO:0006888//ER to Golgi vesicle-mediated transport;GO:0006914//autophagy;GO:0006996//organelle organization;GO:0007030//Golgi organization;GO:0007033//vacuole organization;GO:0007049//cell cycle;GO:0008104//protein localization;GO:0008150//biological_process;GO:0008152//metabolic process;GO:0009056//catabolic proces…
ncbi_105067740	1849.18	1583.32	1690.06	962.701	877.799	919.12	1707.52	919.873	-0.892394	1.7091e-19	5.19934e-18	ACSL1	XP_006178405.1 long-chain-fatty-acid--CoA ligase 1 isoform X1 [Camelus ferus]	Metabolism;Organismal Systems;Cellular Processes;Organismal Systems;Metabolism;Organismal Systems;Cellular Processes;Metabolism;Metabolism	Global and overview maps;Environmental adaptation;Transport and catabolism;Endocrine system;Global and overview maps;Endocrine system;Cell growth and death;Lipid metabolism;Lipid metabolism	ko01100//Metabolic pathways;ko04714//Thermogenesis;ko04146//Peroxisome;ko03320//PPAR signaling pathway;ko01212//Fatty acid metabolism;ko04920//Adipocytokine signaling pathway;ko04216//Ferroptosis;ko00071//Fatty acid degradation;ko00061//Fatty acid biosynthesis	K01897;K01897;K01897;K01897;K01897;K01897;K01897;K01897;K01897	GO:0005575//cellular_component;GO:0005622//intracellular;GO:0005623//cell;GO:0005737//cytoplasm;GO:0005739//mitochondrion;GO:0005740//mitochondrial envelope;GO:0005741//mitochondrial outer membrane;GO:0005777//peroxisome;GO:0005778//peroxisomal membrane;GO:0005783//endoplasmic reticulum;GO:0005789//endoplasmic reticulum membrane;GO:0005886//plasma membrane;GO:0012505//endomembrane system;GO:00160…	GO:0000166//nucleotide binding;GO:0003674//molecular_function;GO:0003824//catalytic activity;GO:0003987//acetate-CoA ligase activity;GO:0004043//L-aminoadipate-semialdehyde dehydrogenase activity;GO:0004467//long-chain fatty acid-CoA ligase activity;GO:0005488//binding;GO:0005524//ATP binding;GO:0008144//drug binding;GO:0008668//(2,3-dihydroxybenzoyl)adenylate synthase activity;GO:0008756//o-succ…	GO:0001101//response to acid chemical;GO:0001676//long-chain fatty acid metabolic process;GO:0001932//regulation of protein phosphorylation;GO:0001934//positive regulation of protein phosphorylation;GO:0006082//organic acid metabolic process;GO:0006139//nucleobase-containing compound metabolic process;GO:0006163//purine nucleotide metabolic process;GO:0006164//purine nucleotide biosynthetic proce…
ncbi_105064062	608.087	567.732	566.697	1817.11	1763.66	1825.59	580.839	1802.12	1.63349	2.55883e-19	7.7496e-18	MOGAT1	XP_010947158.1 PREDICTED: 2-acylglycerol O-acyltransferase 1 [Camelus bactrianus]	Metabolism	Lipid metabolism	ko00561//Glycerolipid metabolism	K14458	GO:0005575//cellular_component;GO:0005622//intracellular;GO:0005623//cell;GO:0005737//cytoplasm;GO:0005783//endoplasmic reticulum;GO:0005789//endoplasmic reticulum membrane;GO:0012505//endomembrane system;GO:0016020//membrane;GO:0016021//integral component of membrane;GO:0031224//intrinsic component of membrane;GO:0031984//organelle subcompartment;GO:0042175//nuclear outer membrane-endoplasmic re…	GO:0003674//molecular_function;GO:0003824//catalytic activity;GO:0003846//2-acylglycerol O-acyltransferase activity;GO:0004144//diacylglycerol O-acyltransferase activity;GO:0008374//O-acyltransferase activity;GO:0016411//acylglycerol O-acyltransferase activity;GO:0016740//transferase activity;GO:0016746//transferase activity, transferring acyl groups;GO:0016747//transferase activity, transferring…	GO:0005975//carbohydrate metabolic process;GO:0006066//alcohol metabolic process;GO:0006071//glycerol metabolic process;GO:0006629//lipid metabolic process;GO:0006638//neutral lipid metabolic process;GO:0006639//acylglycerol metabolic process;GO:0006641//triglyceride metabolic process;GO:0006651//diacylglycerol biosynthetic process;GO:0008150//biological_process;GO:0008152//metabolic process;GO:0…
ncbi_105066622	1268.93	1145.61	1249.12	2540.68	2311.74	2399.33	1221.22	2417.25	0.985047	2.87134e-19	8.65742e-18	CPNE3	XP_010950321.1 PREDICTED: copine-3 [Camelus bactrianus]	-	-	-	-	GO:0000323//lytic vacuole;GO:0005575//cellular_component;GO:0005622//intracellular;GO:0005623//cell;GO:0005634//nucleus;GO:0005730//nucleolus;GO:0005737//cytoplasm;GO:0005739//mitochondrion;GO:0005764//lysosome;GO:0005765//lysosomal membrane;GO:0005766//primary lysosome;GO:0005773//vacuole;GO:0005774//vacuolar membrane;GO:0005829//cytosol;GO:0005886//plasma membrane;GO:0005912//adherens junction;…	GO:0003674//molecular_function;GO:0003824//catalytic activity;GO:0004672//protein kinase activity;GO:0004674//protein serine/threonine kinase activity;GO:0005102//receptor binding;GO:0005215//transporter activity;GO:0005488//binding;GO:0005515//protein binding;GO:0005543//phospholipid binding;GO:0005544//calcium-dependent phospholipid binding;GO:0008289//lipid binding;GO:0016301//kinase activity;…	GO:0001775//cell activation;GO:0002252//immune effector process;GO:0002263//cell activation involved in immune response;GO:0002274//myeloid leukocyte activation;GO:0002275//myeloid cell activation involved in immune response;GO:0002283//neutrophil activation involved in immune response;GO:0002366//leukocyte activation involved in immune response;GO:0002376//immune system process;GO:0002443//leuko…
ncbi_105078646	315.431	273.865	320.931	154.946	163.659	159.335	303.409	159.313	-0.929399	3.87579e-19	1.16342e-17	SORL1	XP_032328417.1 LOW QUALITY PROTEIN: sortilin-related receptor [Camelus ferus]	-	-	-	-	GO:0005575//cellular_component;GO:0005576//extracellular region;GO:0005615//extracellular space;GO:0005622//intracellular;GO:0005623//cell;GO:0005737//cytoplasm;GO:0005768//endosome;GO:0005886//plasma membrane;GO:0010008//endosome membrane;GO:0012505//endomembrane system;GO:0016020//membrane;GO:0016021//integral component of membrane;GO:0031090//organelle membrane;GO:0031224//intrinsic component …	GO:0003993//acid phosphatase activity;GO:0005515//protein binding;GO:0046872//metal ion binding	GO:0000003//reproduction;GO:0003006//developmental process involved in reproduction;GO:0003008//system process;GO:0006066//alcohol metabolic process;GO:0006629//lipid metabolic process;GO:0006810//transport;GO:0006869//lipid transport;GO:0006897//endocytosis;GO:0007275//multicellular organism development;GO:0007276//gamete generation;GO:0007281//germ cell development;GO:0007292//female gamete gen…
ncbi_105072011	313.583	324.464	306.331	68.8882	63.767	61.6263	314.793	64.7605	-2.28122	4.54092e-19	1.35707e-17	ACSS3	XP_010957113.1 PREDICTED: acyl-CoA synthetase short-chain family member 3, mitochondrial, partial [Camelus bactrianus]	Metabolism;Metabolism	Global and overview maps;Carbohydrate metabolism	ko01100//Metabolic pathways;ko00640//Propanoate metabolism	K01908;K01908	GO:0005575//cellular_component;GO:0005622//intracellular;GO:0005623//cell;GO:0005737//cytoplasm;GO:0005739//mitochondrion;GO:0005759//mitochondrial matrix;GO:0031974//membrane-enclosed lumen;GO:0043226//organelle;GO:0043227//membrane-bounded organelle;GO:0043229//intracellular organelle;GO:0043231//intracellular membrane-bounded organelle;GO:0043233//organelle lumen;GO:0044422//organelle part;GO:…	GO:0000166//nucleotide binding;GO:0003674//molecular_function;GO:0003824//catalytic activity;GO:0003987//acetate-CoA ligase activity;GO:0004043//L-aminoadipate-semialdehyde dehydrogenase activity;GO:0005488//binding;GO:0005524//ATP binding;GO:0008144//drug binding;GO:0008668//(2,3-dihydroxybenzoyl)adenylate synthase activity;GO:0008756//o-succinylbenzoate-CoA ligase activity;GO:0015645//fatty aci…	GO:0006082//organic acid metabolic process;GO:0006091//generation of precursor metabolites and energy;GO:0006629//lipid metabolic process;GO:0006631//fatty acid metabolic process;GO:0006633//fatty acid biosynthetic process;GO:0008150//biological_process;GO:0008152//metabolic process;GO:0008610//lipid biosynthetic process;GO:0009058//biosynthetic process;GO:0009234//menaquinone biosynthetic proces…
ncbi_105073834	735.679	696.279	737.818	1470	1296.22	1349.8	723.259	1372.01	0.923706	4.56125e-19	1.35717e-17	Acad9	XP_010959512.1 PREDICTED: acyl-CoA dehydrogenase family member 9, mitochondrial [Camelus bactrianus]	-	-	-	-	GO:0005575//cellular_component;GO:0005622//intracellular;GO:0005623//cell;GO:0005634//nucleus;GO:0005737//cytoplasm;GO:0005739//mitochondrion;GO:0005740//mitochondrial envelope;GO:0005743//mitochondrial inner membrane;GO:0016020//membrane;GO:0019866//organelle inner membrane;GO:0030425//dendrite;GO:0031090//organelle membrane;GO:0031966//mitochondrial membrane;GO:0031967//organelle envelope;GO:00…	GO:0000166//nucleotide binding;GO:0003674//molecular_function;GO:0003824//catalytic activity;GO:0003995//acyl-CoA dehydrogenase activity;GO:0004466//long-chain-acyl-CoA dehydrogenase activity;GO:0005488//binding;GO:0008741//ribulokinase activity;GO:0016491//oxidoreductase activity;GO:0016627//oxidoreductase activity, acting on the CH-CH group of donors;GO:0018515//pimeloyl-CoA dehydrogenase activ…	GO:0001654//eye development;GO:0001676//long-chain fatty acid metabolic process;GO:0001745//compound eye morphogenesis;GO:0006082//organic acid metabolic process;GO:0006629//lipid metabolic process;GO:0006631//fatty acid metabolic process;GO:0006635//fatty acid beta-oxidation;GO:0006790//sulfur compound metabolic process;GO:0006950//response to stress;GO:0006996//organelle organization;GO:0007005…
ncbi_105064958	497.217	428.488	492.191	1206.22	1087.11	1223.25	472.632	1172.2	1.31042	4.92529e-19	1.45909e-17	SPTLC3	XP_010948296.1 PREDICTED: serine palmitoyltransferase 3-like, partial [Camelus bactrianus]	Metabolism;Environmental Information Processing;Metabolism	Global and overview maps;Signal transduction;Lipid metabolism	ko01100//Metabolic pathways;ko04071//Sphingolipid signaling pathway;ko00600//Sphingolipid metabolism	K00654;K00654;K00654	GO:0002178//palmitoyltransferase complex;GO:0005575//cellular_component;GO:0005622//intracellular;GO:0005623//cell;GO:0005737//cytoplasm;GO:0005783//endoplasmic reticulum;GO:0005789//endoplasmic reticulum membrane;GO:0012505//endomembrane system;GO:0016020//membrane;GO:0016021//integral component of membrane;GO:0017059//serine C-palmitoyltransferase complex;GO:0031211//endoplasmic reticulum palmi…	GO:0003674//molecular_function;GO:0003824//catalytic activity;GO:0003870//5-aminolevulinate synthase activity;GO:0004758//serine C-palmitoyltransferase activity;GO:0005488//binding;GO:0008144//drug binding;GO:0008710//8-amino-7-oxononanoate synthase activity;GO:0008890//glycine C-acetyltransferase activity;GO:0016408//C-acyltransferase activity;GO:0016409//palmitoyltransferase activity;GO:0016454…	GO:0006520//cellular amino acid metabolic process;GO:0006567//threonine catabolic process;GO:0006629//lipid metabolic process;GO:0006643//membrane lipid metabolic process;GO:0006665//sphingolipid metabolic process;GO:0006783//heme biosynthetic process;GO:0006807//nitrogen compound metabolic process;GO:0008150//biological_process;GO:0008152//metabolic process;GO:0008610//lipid biosynthetic process…
ncbi_105077261	486.756	516.184	455.196	1165.38	1118.02	1203.11	486.045	1162.17	1.25766	6.83506e-19	2.01604e-17	Map7	XP_010963927.1 PREDICTED: ensconsin isoform X2 [Camelus bactrianus]	-	-	-	-	GO:0005575//cellular_component;GO:0005622//intracellular;GO:0005623//cell;GO:0005737//cytoplasm;GO:0005829//cytosol;GO:0005856//cytoskeleton;GO:0005874//microtubule;GO:0005875//microtubule associated complex;GO:0005886//plasma membrane;GO:0015630//microtubule cytoskeleton;GO:0016020//membrane;GO:0016323//basolateral plasma membrane;GO:0030424//axon;GO:0031237//intrinsic component of periplasmic s…	GO:0003674//molecular_function;GO:0005102//receptor binding;GO:0005198//structural molecule activity;GO:0005215//transporter activity;GO:0005488//binding;GO:0005515//protein binding	GO:0000003//reproduction;GO:0000226//microtubule cytoskeleton organization;GO:0000902//cell morphogenesis;GO:0001101//response to acid chemical;GO:0001578//microtubule bundle formation;GO:0002064//epithelial cell development;GO:0003006//developmental process involved in reproduction;GO:0006629//lipid metabolic process;GO:0006643//membrane lipid metabolic process;GO:0006664//glycolipid metabolic p…
ncbi_105070819	1879.29	1695.91	1751.52	185.241	186.594	181.075	1775.57	184.303	-3.26813	6.89108e-19	2.02377e-17	C7	XP_010955628.1 PREDICTED: complement component C7 [Camelus bactrianus]	Human Diseases;Organismal Systems;Human Diseases	Immune disease;Immune system;Neurodegenerative disease	ko05322//Systemic lupus erythematosus;ko04610//Complement and coagulation cascades;ko05020//Prion disease	K03996;K03996;K03996	GO:0005575//cellular_component;GO:0005576//extracellular region;GO:0005579//membrane attack complex;GO:0005623//cell;GO:0005886//plasma membrane;GO:0005887//integral component of plasma membrane;GO:0016020//membrane;GO:0016021//integral component of membrane;GO:0031224//intrinsic component of membrane;GO:0031226//intrinsic component of plasma membrane;GO:0032991//macromolecular complex;GO:0044425…	GO:0005515//protein binding	GO:0002250//adaptive immune response;GO:0002252//immune effector process;GO:0002253//activation of immune response;GO:0002376//immune system process;GO:0002443//leukocyte mediated immunity;GO:0002449//lymphocyte mediated immunity;GO:0002455//humoral immune response mediated by circulating immunoglobulin;GO:0002460//adaptive immune response based on somatic recombination of immune receptors built …
ncbi_105072255	357.571	378.074	359.386	636.183	627.132	634.77	365.01	632.695	0.793575	7.27482e-19	2.12726e-17	RETSAT	XP_010957426.1 PREDICTED: all-trans-retinol 13,14-reductase [Camelus bactrianus]	Metabolism	Metabolism of cofactors and vitamins	ko00830//Retinol metabolism	K09516	GO:0005575//cellular_component;GO:0005622//intracellular;GO:0005623//cell;GO:0005634//nucleus;GO:0005635//nuclear envelope;GO:0005640//nuclear outer membrane;GO:0005737//cytoplasm;GO:0005783//endoplasmic reticulum;GO:0005789//endoplasmic reticulum membrane;GO:0009331//glycerol-3-phosphate dehydrogenase complex;GO:0009342//glutamate synthase complex (NADPH);GO:0012505//endomembrane system;GO:00160…	GO:0003674//molecular_function;GO:0003824//catalytic activity;GO:0004148//dihydrolipoyl dehydrogenase activity;GO:0004355//glutamate synthase (NADPH) activity;GO:0004362//glutathione-disulfide reductase activity;GO:0004368//glycerol-3-phosphate dehydrogenase activity;GO:0004729//oxygen-dependent protoporphyrinogen oxidase activity;GO:0004791//thioredoxin-disulfide reductase activity;GO:0005092//G…	GO:0001523//retinoid metabolic process;GO:0006066//alcohol metabolic process;GO:0006071//glycerol metabolic process;GO:0006096//glycolytic process;GO:0006400//tRNA modification;GO:0006537//glutamate biosynthetic process;GO:0006629//lipid metabolic process;GO:0006631//fatty acid metabolic process;GO:0006720//isoprenoid metabolic process;GO:0006721//terpenoid metabolic process;GO:0006744//ubiquinon…
ncbi_105081804	211.224	206.167	207.15	589.95	568.122	553.964	208.18	570.679	1.45484	7.45156e-19	2.16959e-17	ALDH18A1	XP_031317325.1 delta-1-pyrroline-5-carboxylate synthase isoform X1 [Camelus dromedarius]	Metabolism;Metabolism;Metabolism	Global and overview maps;Global and overview maps;Amino acid metabolism	ko01100//Metabolic pathways;ko01230//Biosynthesis of amino acids;ko00330//Arginine and proline metabolism	K12657;K12657;K12657	GO:0005575//cellular_component;GO:0005622//intracellular;GO:0005623//cell;GO:0005634//nucleus;GO:0005737//cytoplasm;GO:0005739//mitochondrion;GO:0005740//mitochondrial envelope;GO:0005743//mitochondrial inner membrane;GO:0005829//cytosol;GO:0016020//membrane;GO:0019866//organelle inner membrane;GO:0031090//organelle membrane;GO:0031966//mitochondrial membrane;GO:0031967//organelle envelope;GO:003…	GO:0000166//nucleotide binding;GO:0003674//molecular_function;GO:0003824//catalytic activity;GO:0003991//acetylglutamate kinase activity;GO:0004349//glutamate 5-kinase activity;GO:0004350//glutamate-5-semialdehyde dehydrogenase activity;GO:0004491//methylmalonate-semialdehyde dehydrogenase (acylating) activity;GO:0005488//binding;GO:0005515//protein binding;GO:0005524//ATP binding;GO:0008144//dru…	GO:0000052//citrulline metabolic process;GO:0006082//organic acid metabolic process;GO:0006355//regulation of transcription, DNA-templated;GO:0006520//cellular amino acid metabolic process;GO:0006536//glutamate metabolic process;GO:0006560//proline metabolic process;GO:0006561//proline biosynthetic process;GO:0006574//valine catabolic process;GO:0006591//ornithine metabolic process;GO:0006592//or…
ncbi_105069338	1012.2	874.929	774.811	81.5041	80.3903	87.9967	887.314	83.2971	-3.41311	8.3215e-19	2.41252e-17	Gstt3	XP_010953754.1 PREDICTED: glutathione S-transferase theta-2 isoform X2 [Camelus bactrianus]	Metabolism;Human Diseases;Human Diseases;Human Diseases;Organismal Systems;Human Diseases;Metabolism;Metabolism;Human Diseases;Metabolism;Metabolism	Global and overview maps;Cancer: overview;Cancer: specific types;Cardiovascular disease;Aging;Drug resistance: antineoplastic;Xenobiotics biodegradation and metabolism;Metabolism of other amino acids;Cancer: overview;Xenobiotics biodegradation and metabolism;Xenobiotics biodegradation and metabolism	ko01100//Metabolic pathways;ko05200//Pathways in cancer;ko05225//Hepatocellular carcinoma;ko05418//Fluid shear stress and atherosclerosis;ko04212//Longevity regulating pathway - worm;ko01524//Platinum drug resistance;ko00983//Drug metabolism - other enzymes;ko00480//Glutathione metabolism;ko05204//Chemical carcinogenesis - DNA adducts;ko00980//Metabolism of xenobiotics by cytochrome P450;ko00982/…	K00799;K00799;K00799;K00799;K00799;K00799;K00799;K00799;K00799;K00799;K00799	GO:0005575//cellular_component;GO:0005622//intracellular;GO:0005623//cell;GO:0005737//cytoplasm;GO:0044424//intracellular part;GO:0044464//cell part	GO:0003674//molecular_function;GO:0003824//catalytic activity;GO:0004364//glutathione transferase activity;GO:0005515//protein binding;GO:0016034//maleylacetoacetate isomerase activity;GO:0016740//transferase activity;GO:0016765//transferase activity, transferring alkyl or aryl (other than methyl) groups	GO:0006518//peptide metabolic process;GO:0006559//L-phenylalanine catabolic process;GO:0006572//tyrosine catabolic process;GO:0006575//cellular modified amino acid metabolic process;GO:0006749//glutathione metabolic process;GO:0006790//sulfur compound metabolic process;GO:0006807//nitrogen compound metabolic process;GO:0008150//biological_process;GO:0008152//metabolic process;GO:0009987//cellular…
ncbi_105068673	3273.75	2890.35	3142	4325.6	4061.85	4144.07	3102.03	4177.17	0.429313	8.65694e-19	2.49909e-17	UGGT1	XP_032335133.1 LOW QUALITY PROTEIN: UDP-glucose:glycoprotein glucosyltransferase 1 [Camelus ferus]	Genetic Information Processing	Folding, sorting and degradation	ko04141//Protein processing in endoplasmic reticulum	K11718	GO:0005575//cellular_component;GO:0005622//intracellular;GO:0005623//cell;GO:0005737//cytoplasm;GO:0005783//endoplasmic reticulum;GO:0005788//endoplasmic reticulum lumen;GO:0005793//endoplasmic reticulum-Golgi intermediate compartment;GO:0012505//endomembrane system;GO:0031974//membrane-enclosed lumen;GO:0032991//macromolecular complex;GO:0043226//organelle;GO:0043227//membrane-bounded organelle;…	GO:0003674//molecular_function;GO:0003824//catalytic activity;GO:0003980//UDP-glucose:glycoprotein glucosyltransferase activity;GO:0005488//binding;GO:0005515//protein binding;GO:0008194//UDP-glycosyltransferase activity;GO:0016740//transferase activity;GO:0016757//transferase activity, transferring glycosyl groups;GO:0016758//transferase activity, transferring hexosyl groups;GO:0035251//UDP-gluc…	GO:0006011//UDP-glucose metabolic process;GO:0006139//nucleobase-containing compound metabolic process;GO:0006457//protein folding;GO:0006458//'de novo' protein folding;GO:0006464//cellular protein modification process;GO:0006486//protein glycosylation;GO:0006487//protein N-linked glycosylation;GO:0006508//proteolysis;GO:0006515//misfolded or incompletely synthesized protein catabolic process;GO:…
ncbi_105066338	100.961	105.705	109.922	245.229	255.7	237.675	105.529	246.201	1.22219	8.88647e-19	2.55448e-17	SGPL1	XP_010949947.1 PREDICTED: sphingosine-1-phosphate lyase 1 [Camelus bactrianus]	Metabolism;Environmental Information Processing;Metabolism	Global and overview maps;Signal transduction;Lipid metabolism	ko01100//Metabolic pathways;ko04071//Sphingolipid signaling pathway;ko00600//Sphingolipid metabolism	K01634;K01634;K01634	GO:0005575//cellular_component;GO:0005622//intracellular;GO:0005623//cell;GO:0005737//cytoplasm;GO:0005783//endoplasmic reticulum;GO:0005789//endoplasmic reticulum membrane;GO:0005938//cell cortex;GO:0012505//endomembrane system;GO:0016020//membrane;GO:0016021//integral component of membrane;GO:0030176//integral component of endoplasmic reticulum membrane;GO:0031224//intrinsic component of membra…	GO:0003674//molecular_function;GO:0003824//catalytic activity;GO:0004351//glutamate decarboxylase activity;GO:0004837//tyrosine decarboxylase activity;GO:0004838//L-tyrosine:2-oxoglutarate aminotransferase activity;GO:0005488//binding;GO:0008117//sphinganine-1-phosphate aldolase activity;GO:0008144//drug binding;GO:0016740//transferase activity;GO:0016829//lyase activity;GO:0016830//carbon-carbon…	GO:0000003//reproduction;GO:0001501//skeletal system development;GO:0001553//luteinization;GO:0001568//blood vessel development;GO:0001570//vasculogenesis;GO:0001655//urogenital system development;GO:0001667//ameboidal-type cell migration;GO:0001822//kidney development;GO:0001944//vasculature development;GO:0002376//immune system process;GO:0002520//immune system development;GO:0003006//developme…
ncbi_105062613	543.963	610.565	604.675	201.395	211.602	209.27	586.401	207.422	-1.49932	9.13081e-19	2.61365e-17	FTL	XP_006208544.1 ferritin light chain [Vicugna pacos]	Human Diseases;Human Diseases;Human Diseases;Human Diseases;Human Diseases;Human Diseases;Genetic Information Processing;Human Diseases;Human Diseases;Human Diseases;Human Diseases;Human Diseases;Human Diseases;Human Diseases;Human Diseases;Human Diseases;Cellular Processes;Human Diseases;Human Diseases;Human Diseases;Cellular Processes;Human Diseases;Environmental Information Processing;Human Di…	Cancer: overview;Infectious disease: viral;Neurodegenerative disease;Infectious disease: bacterial;Infectious disease: bacterial;Infectious disease: bacterial;Folding, sorting and degradation;Infectious disease: viral;Infectious disease: viral;Cancer: overview;Infectious disease: viral;Infectious disease: viral;Infectious disease: viral;Endocrine and metabolic disease;Infectious disease: bacteria…	ko05200//Pathways in cancer;ko05165//Human papillomavirus infection;ko05016//Huntington disease;ko05132//Salmonella infection;ko05131//Shigellosis;ko05130//Pathogenic Escherichia coli infection;ko04141//Protein processing in endoplasmic reticulum;ko05170//Human immunodeficiency virus 1 infection;ko05163//Human cytomegalovirus infection;ko05203//Viral carcinogenesis;ko05169//Epstein-Barr virus inf…	K02159;K02159;K02159;K02159;K02159;K02159;K02159;K02159;K02159;K02159;K02159;K02159;K02159;K02159;K02159;K02159;K02159;K02159;K02159;K02159;K02159;K02159;K02159;K02159;K02159;K02159;K02159;K02159;K02159;K02159;K02159;K02159;K02159;K02159;K02159;K02159;K02159;K02159;K02159;K02159;K02159;K02159;K02159;K02159;K02159;K02159;K02159	GO:0000323//lytic vacuole;GO:0005575//cellular_component;GO:0005576//extracellular region;GO:0005622//intracellular;GO:0005623//cell;GO:0005737//cytoplasm;GO:0005764//lysosome;GO:0005766//primary lysosome;GO:0005767//secondary lysosome;GO:0005773//vacuole;GO:0005775//vacuolar lumen;GO:0005776//autophagosome;GO:0005829//cytosol;GO:0008043//intracellular ferritin complex;GO:0012505//endomembrane sy…	GO:0003674//molecular_function;GO:0005488//binding;GO:0005506//iron ion binding;GO:0005515//protein binding;GO:0008199//ferric iron binding;GO:0042802//identical protein binding;GO:0043167//ion binding;GO:0043169//cation binding;GO:0046872//metal ion binding;GO:0046914//transition metal ion binding	GO:0000041//transition metal ion transport;GO:0001775//cell activation;GO:0002252//immune effector process;GO:0002263//cell activation involved in immune response;GO:0002274//myeloid leukocyte activation;GO:0002275//myeloid cell activation involved in immune response;GO:0002283//neutrophil activation involved in immune response;GO:0002366//leukocyte activation involved in immune response;GO:00023…
ncbi_105075908	1801.37	1826.24	1735.2	885.45	946.888	960.793	1787.6	931.044	-0.941106	1.26526e-18	3.60453e-17	SUOX	XP_010962185.1 PREDICTED: sulfite oxidase, mitochondrial [Camelus bactrianus]	Metabolism;Metabolism	Global and overview maps;Energy metabolism	ko01100//Metabolic pathways;ko00920//Sulfur metabolism	K00387;K00387	GO:0005575//cellular_component;GO:0005622//intracellular;GO:0005623//cell;GO:0005737//cytoplasm;GO:0005739//mitochondrion;GO:0005740//mitochondrial envelope;GO:0005758//mitochondrial intermembrane space;GO:0005759//mitochondrial matrix;GO:0005829//cytosol;GO:0031967//organelle envelope;GO:0031970//organelle envelope lumen;GO:0031974//membrane-enclosed lumen;GO:0031975//envelope;GO:0043226//organe…	GO:0003674//molecular_function;GO:0003824//catalytic activity;GO:0005488//binding;GO:0008482//sulfite oxidase activity;GO:0008940//nitrate reductase activity;GO:0016491//oxidoreductase activity;GO:0016661//oxidoreductase activity, acting on other nitrogenous compounds as donors;GO:0016667//oxidoreductase activity, acting on a sulfur group of donors;GO:0016670//oxidoreductase activity, acting on a…	GO:0006082//organic acid metabolic process;GO:0006790//sulfur compound metabolic process;GO:0006807//nitrogen compound metabolic process;GO:0007584//response to nutrient;GO:0008150//biological_process;GO:0008152//metabolic process;GO:0009605//response to external stimulus;GO:0009987//cellular process;GO:0009991//response to extracellular stimulus;GO:0019418//sulfide oxidation;GO:0031667//response…
ncbi_105071376	226.085	249.19	240.813	434.426	438.871	395.759	238.696	423.019	0.825548	1.26987e-18	3.60453e-17	LAMA3	XP_010956344.1 PREDICTED: laminin subunit alpha-3 isoform X2 [Camelus bactrianus]	Human Diseases;Human Diseases;Environmental Information Processing;Cellular Processes;Human Diseases;Human Diseases;Human Diseases;Environmental Information Processing	Cancer: overview;Infectious disease: viral;Signal transduction;Cellular community - eukaryotes;Infectious disease: parasitic;Infectious disease: parasitic;Cancer: specific types;Signaling molecules and interaction	ko05200//Pathways in cancer;ko05165//Human papillomavirus infection;ko04151//PI3K-Akt signaling pathway;ko04510//Focal adhesion;ko05145//Toxoplasmosis;ko05146//Amoebiasis;ko05222//Small cell lung cancer;ko04512//ECM-receptor interaction	K06240;K06240;K06240;K06240;K06240;K06240;K06240;K06240	GO:0005575//cellular_component;GO:0005576//extracellular region;GO:0005604//basement membrane;GO:0005605//basal lamina;GO:0005608//laminin-3 complex;GO:0005610//laminin-5 complex;GO:0005622//intracellular;GO:0005623//cell;GO:0005737//cytoplasm;GO:0005783//endoplasmic reticulum;GO:0005911//cell-cell junction;GO:0005912//adherens junction;GO:0005913//cell-cell adherens junction;GO:0012505//endomemb…	GO:0003674//molecular_function;GO:0005102//receptor binding;GO:0005198//structural molecule activity;GO:0005488//binding;GO:0005515//protein binding;GO:0005524//ATP binding	GO:0001704//formation of primary germ layer;GO:0001706//endoderm formation;GO:0007044//cell-substrate junction assembly;GO:0007059//chromosome segregation;GO:0007155//cell adhesion;GO:0007275//multicellular organism development;GO:0007369//gastrulation;GO:0007492//endoderm development;GO:0008150//biological_process;GO:0008544//epidermis development;GO:0009653//anatomical structure morphogenesis;G…
ncbi_105067278	9466.47	8695.18	9358.97	17101.5	16350.6	16857.9	9173.54	16770	0.870332	1.46807e-18	4.14973e-17	ANXA1	XP_006193913.1 annexin A1 [Camelus ferus]	-	-	-	-	GO:0000323//lytic vacuole;GO:0001533//cornified envelope;GO:0001891//phagocytic cup;GO:0005575//cellular_component;GO:0005576//extracellular region;GO:0005615//extracellular space;GO:0005622//intracellular;GO:0005623//cell;GO:0005634//nucleus;GO:0005654//nucleoplasm;GO:0005737//cytoplasm;GO:0005739//mitochondrion;GO:0005740//mitochondrial envelope;GO:0005764//lysosome;GO:0005768//endosome;GO:0005…	GO:0003674//molecular_function;GO:0003676//nucleic acid binding;GO:0003677//DNA binding;GO:0003697//single-stranded DNA binding;GO:0003723//RNA binding;GO:0003727//single-stranded RNA binding;GO:0003824//catalytic activity;GO:0004857//enzyme inhibitor activity;GO:0004859//phospholipase inhibitor activity;GO:0005102//receptor binding;GO:0005198//structural molecule activity;GO:0005488//binding;GO:…	GO:0000003//reproduction;GO:0000302//response to reactive oxygen species;GO:0001655//urogenital system development;GO:0001775//cell activation;GO:0001776//leukocyte homeostasis;GO:0001780//neutrophil homeostasis;GO:0001817//regulation of cytokine production;GO:0001818//negative regulation of cytokine production;GO:0001819//positive regulation of cytokine production;GO:0001889//liver development;G…
ncbi_105078976	381.57	483.358	414.501	877.626	942.508	934.977	426.476	918.37	1.10661	1.98086e-18	5.57599e-17	Atl2	XP_010965968.1 PREDICTED: atlastin-2 isoform X2 [Camelus bactrianus]	-	-	-	-	GO:0005575//cellular_component;GO:0005622//intracellular;GO:0005623//cell;GO:0005737//cytoplasm;GO:0005783//endoplasmic reticulum;GO:0005789//endoplasmic reticulum membrane;GO:0012505//endomembrane system;GO:0016020//membrane;GO:0016021//integral component of membrane;GO:0031224//intrinsic component of membrane;GO:0031984//organelle subcompartment;GO:0042175//nuclear outer membrane-endoplasmic re…	GO:0000166//nucleotide binding;GO:0001882//nucleoside binding;GO:0001883//purine nucleoside binding;GO:0003674//molecular_function;GO:0003824//catalytic activity;GO:0003924//GTPase activity;GO:0005488//binding;GO:0005515//protein binding;GO:0005525//GTP binding;GO:0016462//pyrophosphatase activity;GO:0016787//hydrolase activity;GO:0016817//hydrolase activity, acting on acid anhydrides;GO:0016818/…	GO:0006996//organelle organization;GO:0007029//endoplasmic reticulum organization;GO:0007030//Golgi organization;GO:0008150//biological_process;GO:0009987//cellular process;GO:0010256//endomembrane system organization;GO:0016043//cellular component organization;GO:0022607//cellular component assembly;GO:0043933//macromolecular complex subunit organization;GO:0044085//cellular component biogenesis…
ncbi_105083313	298.402	301.833	274.552	580.67	573.389	576.563	291.596	576.874	0.984287	2.29298e-18	6.42791e-17	PGM2L1	XP_010971430.1 PREDICTED: glucose 1,6-bisphosphate synthase [Camelus bactrianus]	Metabolism;Metabolism	Global and overview maps;Carbohydrate metabolism	ko01100//Metabolic pathways;ko00500//Starch and sucrose metabolism	K11809;K11809	GO:0005575//cellular_component;GO:0005622//intracellular;GO:0005623//cell;GO:0005737//cytoplasm;GO:0005829//cytosol;GO:0044424//intracellular part;GO:0044444//cytoplasmic part;GO:0044464//cell part	GO:0003674//molecular_function;GO:0003824//catalytic activity;GO:0004614//phosphoglucomutase activity;GO:0005488//binding;GO:0008966//phosphoglucosamine mutase activity;GO:0016301//kinase activity;GO:0016740//transferase activity;GO:0016772//transferase activity, transferring phosphorus-containing groups;GO:0016773//phosphotransferase activity, alcohol group as acceptor;GO:0016853//isomerase acti…	GO:0000271//polysaccharide biosynthetic process;GO:0000272//polysaccharide catabolic process;GO:0005975//carbohydrate metabolic process;GO:0005976//polysaccharide metabolic process;GO:0005977//glycogen metabolic process;GO:0005978//glycogen biosynthetic process;GO:0005980//glycogen catabolic process;GO:0005996//monosaccharide metabolic process;GO:0006006//glucose metabolic process;GO:0006007//glu…
ncbi_105079875	482.445	514.741	516.367	791.04	847.117	811.267	504.517	816.475	0.694504	2.37734e-18	6.637e-17	GOLGA5	XP_010967015.1 PREDICTED: golgin subfamily A member 5 [Camelus bactrianus]	-	-	-	-	GO:0000137//Golgi cis cisterna;GO:0000138//Golgi trans cisterna;GO:0000139//Golgi membrane;GO:0005575//cellular_component;GO:0005577//fibrinogen complex;GO:0005622//intracellular;GO:0005623//cell;GO:0005737//cytoplasm;GO:0005794//Golgi apparatus;GO:0005795//Golgi stack;GO:0005797//Golgi medial cisterna;GO:0005798//Golgi-associated vesicle;GO:0005801//cis-Golgi network;GO:0012505//endomembrane sys…	GO:0003674//molecular_function;GO:0005102//receptor binding;GO:0005488//binding;GO:0005515//protein binding;GO:0005524//ATP binding;GO:0017016//Ras GTPase binding;GO:0017137//Rab GTPase binding;GO:0019899//enzyme binding;GO:0030674//protein binding, bridging;GO:0031267//small GTPase binding;GO:0042802//identical protein binding;GO:0042803//protein homodimerization activity;GO:0046983//protein dim…	GO:0000301//retrograde transport, vesicle recycling within Golgi;GO:0006810//transport;GO:0006891//intra-Golgi vesicle-mediated transport;GO:0006996//organelle organization;GO:0007030//Golgi organization;GO:0007059//chromosome segregation;GO:0008150//biological_process;GO:0009987//cellular process;GO:0010256//endomembrane system organization;GO:0016043//cellular component organization;GO:0016192/…
ncbi_105067715	483.842	451.953	461.755	1319.53	1351.83	1289.06	465.85	1320.14	1.50275	2.5145e-18	6.99115e-17	AGPAT5	XP_010951643.1 PREDICTED: 1-acyl-sn-glycerol-3-phosphate acyltransferase epsilon [Camelus bactrianus]	Metabolism;Environmental Information Processing;Metabolism;Metabolism	Global and overview maps;Signal transduction;Lipid metabolism;Lipid metabolism	ko01100//Metabolic pathways;ko04072//Phospholipase D signaling pathway;ko00564//Glycerophospholipid metabolism;ko00561//Glycerolipid metabolism	K19007;K19007;K19007;K19007	GO:0005575//cellular_component;GO:0005622//intracellular;GO:0005623//cell;GO:0005634//nucleus;GO:0005635//nuclear envelope;GO:0005737//cytoplasm;GO:0005739//mitochondrion;GO:0005740//mitochondrial envelope;GO:0005741//mitochondrial outer membrane;GO:0005783//endoplasmic reticulum;GO:0005789//endoplasmic reticulum membrane;GO:0012505//endomembrane system;GO:0016020//membrane;GO:0016021//integral c…	GO:0003674//molecular_function;GO:0003824//catalytic activity;GO:0003841//1-acylglycerol-3-phosphate O-acyltransferase activity;GO:0008374//O-acyltransferase activity;GO:0016411//acylglycerol O-acyltransferase activity;GO:0016740//transferase activity;GO:0016746//transferase activity, transferring acyl groups;GO:0016747//transferase activity, transferring acyl groups other than amino-acyl groups;…	GO:0002244//hematopoietic progenitor cell differentiation;GO:0002376//immune system process;GO:0002520//immune system development;GO:0006139//nucleobase-containing compound metabolic process;GO:0006220//pyrimidine nucleotide metabolic process;GO:0006221//pyrimidine nucleotide biosynthetic process;GO:0006629//lipid metabolic process;GO:0006638//neutral lipid metabolic process;GO:0006639//acylglyce…
ncbi_105066211	325.416	330.304	352.262	76.3772	99.9069	78.5998	335.994	84.9613	-1.98356	2.97607e-18	8.24067e-17	DCLK1	XP_010949805.1 PREDICTED: serine/threonine-protein kinase DCLK1 [Camelus bactrianus]	-	-	-	-	GO:0005575//cellular_component;GO:0005622//intracellular;GO:0005623//cell;GO:0005886//plasma membrane;GO:0005887//integral component of plasma membrane;GO:0014069//postsynaptic density;GO:0016020//membrane;GO:0016021//integral component of membrane;GO:0030424//axon;GO:0030426//growth cone;GO:0030427//site of polarized growth;GO:0031224//intrinsic component of membrane;GO:0031226//intrinsic compon…	GO:0000166//nucleotide binding;GO:0003674//molecular_function;GO:0003824//catalytic activity;GO:0004672//protein kinase activity;GO:0004674//protein serine/threonine kinase activity;GO:0005488//binding;GO:0005524//ATP binding;GO:0008144//drug binding;GO:0016301//kinase activity;GO:0016740//transferase activity;GO:0016772//transferase activity, transferring phosphorus-containing groups;GO:0016773/…	GO:0000902//cell morphogenesis;GO:0000904//cell morphogenesis involved in differentiation;GO:0001764//neuron migration;GO:0006464//cellular protein modification process;GO:0006468//protein phosphorylation;GO:0006793//phosphorus metabolic process;GO:0006796//phosphate-containing compound metabolic process;GO:0006807//nitrogen compound metabolic process;GO:0006810//transport;GO:0006928//movement of…
ncbi_105078266	797.68	661.239	719.077	340.154	359.242	373.659	725.999	357.685	-1.02128	3.46504e-18	9.55564e-17	PTER	XP_010965089.1 PREDICTED: phosphotriesterase-related protein isoform X1 [Camelus bactrianus]	-	-	-	-	GO:0005575//cellular_component	GO:0003674//molecular_function;GO:0003824//catalytic activity;GO:0004190//aspartic-type endopeptidase activity;GO:0005488//binding;GO:0008270//zinc ion binding;GO:0016787//hydrolase activity;GO:0016788//hydrolase activity, acting on ester bonds;GO:0043167//ion binding;GO:0043169//cation binding;GO:0046872//metal ion binding;GO:0046914//transition metal ion binding	GO:0008150//biological_process;GO:0008152//metabolic process;GO:0009056//catabolic process;GO:0009888//tissue development;GO:0009987//cellular process;GO:0030154//cell differentiation;GO:0030855//epithelial cell differentiation;GO:0032502//developmental process;GO:0048856//anatomical structure development;GO:0048869//cellular developmental process;GO:0060429//epithelium development
ncbi_105080706	80561.3	73043.7	70105.9	144466	157680	147619	74570.3	149922	1.00753	3.75989e-18	1.03268e-16	HPD	XP_014409099.2 4-hydroxyphenylpyruvate dioxygenase [Camelus ferus]	Metabolism;Metabolism;Metabolism;Metabolism	Global and overview maps;Amino acid metabolism;Amino acid metabolism;Metabolism of cofactors and vitamins	ko01100//Metabolic pathways;ko00350//Tyrosine metabolism;ko00360//Phenylalanine metabolism;ko00130//Ubiquinone and other terpenoid-quinone biosynthesis	K00457;K00457;K00457;K00457	GO:0000139//Golgi membrane;GO:0005575//cellular_component;GO:0005622//intracellular;GO:0005623//cell;GO:0005737//cytoplasm;GO:0005783//endoplasmic reticulum;GO:0005789//endoplasmic reticulum membrane;GO:0005794//Golgi apparatus;GO:0005829//cytosol;GO:0012505//endomembrane system;GO:0016020//membrane;GO:0031090//organelle membrane;GO:0031984//organelle subcompartment;GO:0042175//nuclear outer memb…	GO:0003674//molecular_function;GO:0003824//catalytic activity;GO:0003868//4-hydroxyphenylpyruvate dioxygenase activity;GO:0004462//lactoylglutathione lyase activity;GO:0005488//binding;GO:0016491//oxidoreductase activity;GO:0016701//oxidoreductase activity, acting on single donors with incorporation of molecular oxygen;GO:0016702//oxidoreductase activity, acting on single donors with incorporatio…	GO:0005975//carbohydrate metabolic process;GO:0006082//organic acid metabolic process;GO:0006520//cellular amino acid metabolic process;GO:0006558//L-phenylalanine metabolic process;GO:0006559//L-phenylalanine catabolic process;GO:0006570//tyrosine metabolic process;GO:0006572//tyrosine catabolic process;GO:0006725//cellular aromatic compound metabolic process;GO:0006807//nitrogen compound metabo…
ncbi_105065177	454.46	465.074	483.575	82.7573	98.4998	89.5673	467.703	90.2748	-2.3732	3.89447e-18	1.06532e-16	ASPA	XP_010948533.1 PREDICTED: aspartoacylase isoform X1 [Camelus bactrianus]	Metabolism;Metabolism;Metabolism	Global and overview maps;Amino acid metabolism;Amino acid metabolism	ko01100//Metabolic pathways;ko00250//Alanine, aspartate and glutamate metabolism;ko00340//Histidine metabolism	K01437;K01437;K01437	GO:0005575//cellular_component;GO:0005622//intracellular;GO:0005623//cell;GO:0005634//nucleus;GO:0005737//cytoplasm;GO:0005829//cytosol;GO:0043226//organelle;GO:0043227//membrane-bounded organelle;GO:0043229//intracellular organelle;GO:0043231//intracellular membrane-bounded organelle;GO:0044424//intracellular part;GO:0044444//cytoplasmic part;GO:0044464//cell part	GO:0003674//molecular_function;GO:0003824//catalytic activity;GO:0004046//aminoacylase activity;GO:0005488//binding;GO:0005515//protein binding;GO:0009017//succinylglutamate desuccinylase activity;GO:0016787//hydrolase activity;GO:0016788//hydrolase activity, acting on ester bonds;GO:0016810//hydrolase activity, acting on carbon-nitrogen (but not peptide) bonds;GO:0016811//hydrolase activity, act…	GO:0006082//organic acid metabolic process;GO:0006083//acetate metabolic process;GO:0006520//cellular amino acid metabolic process;GO:0006527//arginine catabolic process;GO:0006531//aspartate metabolic process;GO:0006533//aspartate catabolic process;GO:0006807//nitrogen compound metabolic process;GO:0007272//ensheathment of neurons;GO:0007275//multicellular organism development;GO:0007399//nervou…
ncbi_105081915	1165.57	1075.99	1109.16	1953.04	1912.01	1951.03	1116.91	1938.69	0.795574	4.42651e-18	1.206e-16	GARS1	XP_003134854.3 glycine--tRNA ligase [Sus scrofa]	Genetic Information Processing	Translation	ko00970//Aminoacyl-tRNA biosynthesis	K01880	GO:0005575//cellular_component;GO:0005576//extracellular region;GO:0005615//extracellular space;GO:0005622//intracellular;GO:0005623//cell;GO:0005737//cytoplasm;GO:0005739//mitochondrion;GO:0005759//mitochondrial matrix;GO:0005768//endosome;GO:0005794//Golgi apparatus;GO:0005802//trans-Golgi network;GO:0005829//cytosol;GO:0009345//glycine-tRNA ligase complex;GO:0012505//endomembrane system;GO:003…	GO:0000166//nucleotide binding;GO:0003674//molecular_function;GO:0003824//catalytic activity;GO:0004081//bis(5'-nucleosyl)-tetraphosphatase (asymmetrical) activity;GO:0004551//nucleotide diphosphatase activity;GO:0004812//aminoacyl-tRNA ligase activity;GO:0004820//glycine-tRNA ligase activity;GO:0004827//proline-tRNA ligase activity;GO:0004829//threonine-tRNA ligase activity;GO:0005488//binding;G…	GO:0000902//cell morphogenesis;GO:0000904//cell morphogenesis involved in differentiation;GO:0000959//mitochondrial RNA metabolic process;GO:0002164//larval development;GO:0002181//cytoplasmic translation;GO:0002376//immune system process;GO:0002520//immune system development;GO:0006082//organic acid metabolic process;GO:0006139//nucleobase-containing compound metabolic process;GO:0006399//tRNA m…
ncbi_105072998	2252.09	2255.95	2078.98	251.086	261.97	292.566	2195.67	268.541	-3.03145	4.76628e-18	1.29338e-16	COL3A1	XP_010958438.1 PREDICTED: collagen alpha-1(III) chain [Camelus bactrianus]	Organismal Systems;Organismal Systems;Human Diseases;Human Diseases;Organismal Systems	Immune system;Endocrine system;Endocrine and metabolic disease;Infectious disease: parasitic;Digestive system	ko04611//Platelet activation;ko04926//Relaxin signaling pathway;ko04933//AGE-RAGE signaling pathway in diabetic complications;ko05146//Amoebiasis;ko04974//Protein digestion and absorption	K19720;K19720;K19720;K19720;K19720	-	GO:0005201//extracellular matrix structural constituent;GO:0005515//protein binding	-
ncbi_105072098	1124.73	1091.08	1084.61	634.463	673.394	655.29	1100.14	654.382	-0.749482	5.60717e-18	1.5155e-16	CAPG	KAB1256711.1 Macrophage-capping protein [Camelus dromedarius]	-	-	-	-	GO:0005575//cellular_component;GO:0005622//intracellular;GO:0005623//cell;GO:0005634//nucleus;GO:0005654//nucleoplasm;GO:0005730//nucleolus;GO:0005737//cytoplasm;GO:0005814//centriole;GO:0005815//microtubule organizing center;GO:0005819//spindle;GO:0005856//cytoskeleton;GO:0008290//F-actin capping protein complex;GO:0015629//actin cytoskeleton;GO:0015630//microtubule cytoskeleton;GO:0030496//midb…	GO:0003674//molecular_function;GO:0003779//actin binding;GO:0005488//binding;GO:0005515//protein binding;GO:0008092//cytoskeletal protein binding;GO:0019904//protein domain specific binding;GO:0044877//macromolecular complex binding;GO:0051015//actin filament binding	GO:0008064//regulation of actin polymerization or depolymerization;GO:0008150//biological_process;GO:0009987//cellular process;GO:0010639//negative regulation of organelle organization;GO:0016043//cellular component organization;GO:0022607//cellular component assembly;GO:0030832//regulation of actin filament length;GO:0030833//regulation of actin filament polymerization;GO:0030834//regulation of …
ncbi_105082716	601.912	642.268	596.44	967.477	966.05	929.673	613.54	954.4	0.637437	5.81442e-18	1.56528e-16	Hip1	XP_006181002.2 huntingtin-interacting protein 1 isoform X1 [Camelus ferus]	Human Diseases	Neurodegenerative disease	ko05016//Huntington disease	K04559	GO:0005575//cellular_component;GO:0005622//intracellular;GO:0005623//cell;GO:0005634//nucleus;GO:0005737//cytoplasm;GO:0005794//Golgi apparatus;GO:0005829//cytosol;GO:0005856//cytoskeleton;GO:0005886//plasma membrane;GO:0005905//coated pit;GO:0009898//cytoplasmic side of plasma membrane;GO:0012505//endomembrane system;GO:0012506//vesicle membrane;GO:0016020//membrane;GO:0019897//extrinsic compone…	GO:0003674//molecular_function;GO:0003779//actin binding;GO:0005102//receptor binding;GO:0005154//epidermal growth factor receptor binding;GO:0005198//structural molecule activity;GO:0005200//structural constituent of cytoskeleton;GO:0005488//binding;GO:0005515//protein binding;GO:0005524//ATP binding;GO:0005543//phospholipid binding;GO:0008092//cytoskeletal protein binding;GO:0008289//lipid bind…	GO:0006139//nucleobase-containing compound metabolic process;GO:0006351//transcription, DNA-templated;GO:0006355//regulation of transcription, DNA-templated;GO:0006725//cellular aromatic compound metabolic process;GO:0006807//nitrogen compound metabolic process;GO:0006810//transport;GO:0006886//intracellular protein transport;GO:0006897//endocytosis;GO:0006898//receptor-mediated endocytosis;GO:00…
ncbi_105071121	1678.29	1512.54	1512.7	3968.21	3967.47	3967.28	1567.84	3967.65	1.3395	6.32609e-18	1.69629e-16	FUCA1	XP_010956054.1 PREDICTED: tissue alpha-L-fucosidase [Camelus bactrianus]	Cellular Processes;Metabolism	Transport and catabolism;Glycan biosynthesis and metabolism	ko04142//Lysosome;ko00511//Other glycan degradation	K01206;K01206	GO:0000323//lytic vacuole;GO:0005575//cellular_component;GO:0005576//extracellular region;GO:0005622//intracellular;GO:0005623//cell;GO:0005737//cytoplasm;GO:0005764//lysosome;GO:0005766//primary lysosome;GO:0005773//vacuole;GO:0005775//vacuolar lumen;GO:0012505//endomembrane system;GO:0030141//secretory granule;GO:0031410//cytoplasmic vesicle;GO:0031974//membrane-enclosed lumen;GO:0031982//vesic…	GO:0003674//molecular_function;GO:0003824//catalytic activity;GO:0004553//hydrolase activity, hydrolyzing O-glycosyl compounds;GO:0004560//alpha-L-fucosidase activity;GO:0005488//binding;GO:0015928//fucosidase activity;GO:0016787//hydrolase activity;GO:0016798//hydrolase activity, acting on glycosyl bonds;GO:0030246//carbohydrate binding	GO:0001775//cell activation;GO:0002252//immune effector process;GO:0002263//cell activation involved in immune response;GO:0002274//myeloid leukocyte activation;GO:0002275//myeloid cell activation involved in immune response;GO:0002283//neutrophil activation involved in immune response;GO:0002366//leukocyte activation involved in immune response;GO:0002376//immune system process;GO:0002443//leuko…
ncbi_105082139	356.745	333.412	268.691	764.209	759.387	693.513	319.616	739.036	1.20931	6.7378e-18	1.79958e-16	MACROH2A1	XP_006212851.1 core histone macro-H2A.1 isoform X1 [Vicugna pacos]	Cellular Processes;Human Diseases;Human Diseases	Cell growth and death;Substance dependence;Immune disease	ko04217//Necroptosis;ko05034//Alcoholism;ko05322//Systemic lupus erythematosus	K11251;K11251;K11251	GO:0000228//nuclear chromosome;GO:0000775//chromosome, centromeric region;GO:0000785//chromatin;GO:0000786//nucleosome;GO:0000790//nuclear chromatin;GO:0000792//heterochromatin;GO:0000793//condensed chromosome;GO:0000803//sex chromosome;GO:0000805//X chromosome;GO:0001739//sex chromatin;GO:0001740//Barr body;GO:0005575//cellular_component;GO:0005622//intracellular;GO:0005623//cell;GO:0005634//nuc…	GO:0000182//rDNA binding;GO:0000976//transcription regulatory region sequence-specific DNA binding;GO:0000977//RNA polymerase II regulatory region sequence-specific DNA binding;GO:0000979//RNA polymerase II core promoter sequence-specific DNA binding;GO:0001012//RNA polymerase II regulatory region DNA binding;GO:0001046//core promoter sequence-specific DNA binding;GO:0001047//core promoter bindin…	GO:0000122//negative regulation of transcription from RNA polymerase II promoter;GO:0001932//regulation of protein phosphorylation;GO:0001933//negative regulation of protein phosphorylation;GO:0006323//DNA packaging;GO:0006325//chromatin organization;GO:0006333//chromatin assembly or disassembly;GO:0006334//nucleosome assembly;GO:0006342//chromatin silencing;GO:0006355//regulation of transcriptio…
ncbi_105072736	323.333	307.397	260.797	87.6662	77.9981	87.1958	297.176	84.2867	-1.81794	7.14125e-18	1.89985e-16	P3H1	XP_006173141.2 prolyl 3-hydroxylase 1 isoform X1 [Camelus ferus]	-	-	-	-	GO:0005575//cellular_component;GO:0005576//extracellular region;GO:0005604//basement membrane;GO:0005622//intracellular;GO:0005623//cell;GO:0005634//nucleus;GO:0005737//cytoplasm;GO:0005783//endoplasmic reticulum;GO:0005788//endoplasmic reticulum lumen;GO:0005886//plasma membrane;GO:0012505//endomembrane system;GO:0016020//membrane;GO:0019867//outer membrane;GO:0031012//extracellular matrix;GO:00…	GO:0003674//molecular_function;GO:0003824//catalytic activity;GO:0005198//structural molecule activity;GO:0005488//binding;GO:0005506//iron ion binding;GO:0005515//protein binding;GO:0016491//oxidoreductase activity;GO:0016705//oxidoreductase activity, acting on paired donors, with incorporation or reduction of molecular oxygen;GO:0016706//oxidoreductase activity, acting on paired donors, with in…	GO:0001501//skeletal system development;GO:0001558//regulation of cell growth;GO:0002791//regulation of peptide secretion;GO:0006457//protein folding;GO:0006461//protein complex assembly;GO:0006464//cellular protein modification process;GO:0006807//nitrogen compound metabolic process;GO:0007275//multicellular organism development;GO:0007399//nervous system development;GO:0008150//biological_proce…
ncbi_105081752	1301.31	1111.29	1144.99	324.607	354.579	331.49	1185.86	336.892	-1.81558	7.41558e-18	1.96513e-16	FKBP9	XP_006187811.2 LOW QUALITY PROTEIN: peptidyl-prolyl cis-trans isomerase FKBP9 [Camelus ferus]	-	-	-	-	GO:0005575//cellular_component;GO:0005622//intracellular;GO:0005623//cell;GO:0005737//cytoplasm;GO:0005783//endoplasmic reticulum;GO:0005788//endoplasmic reticulum lumen;GO:0005854//nascent polypeptide-associated complex;GO:0012505//endomembrane system;GO:0031974//membrane-enclosed lumen;GO:0043226//organelle;GO:0043227//membrane-bounded organelle;GO:0043229//intracellular organelle;GO:0043231//i…	GO:0003674//molecular_function;GO:0003755//peptidyl-prolyl cis-trans isomerase activity;GO:0003824//catalytic activity;GO:0005488//binding;GO:0005509//calcium ion binding;GO:0005527//macrolide binding;GO:0005528//FK506 binding;GO:0008144//drug binding;GO:0016853//isomerase activity;GO:0016859//cis-trans isomerase activity;GO:0043167//ion binding;GO:0043169//cation binding;GO:0046872//metal ion bi…	GO:0000413//protein peptidyl-prolyl isomerization;GO:0006457//protein folding;GO:0006464//cellular protein modification process;GO:0006807//nitrogen compound metabolic process;GO:0008150//biological_process;GO:0008152//metabolic process;GO:0009987//cellular process;GO:0018193//peptidyl-amino acid modification;GO:0018208//peptidyl-proline modification;GO:0019538//protein metabolic process;GO:00362…
ncbi_105064575	15541.7	16636.2	16758.4	75242.9	82441.8	68617.2	16312.1	75433.9	2.20927	9.66561e-18	2.55142e-16	GLRX	XP_006194565.1 glutaredoxin-1 [Camelus ferus]	-	-	-	-	GO:0005575//cellular_component;GO:0005622//intracellular;GO:0005623//cell;GO:0005737//cytoplasm;GO:0044424//intracellular part;GO:0044464//cell part	GO:0003674//molecular_function;GO:0003824//catalytic activity;GO:0005515//protein binding;GO:0009055//electron carrier activity;GO:0015035//protein disulfide oxidoreductase activity;GO:0015036//disulfide oxidoreductase activity;GO:0016491//oxidoreductase activity;GO:0016667//oxidoreductase activity, acting on a sulfur group of donors	GO:0006091//generation of precursor metabolites and energy;GO:0006749//glutathione metabolic process;GO:0008150//biological_process;GO:0008152//metabolic process;GO:0009987//cellular process;GO:0019725//cellular homeostasis;GO:0022900//electron transport chain;GO:0042592//homeostatic process;GO:0044237//cellular metabolic process;GO:0045454//cell redox homeostasis;GO:0050789//regulation of biolog…
ncbi_105071204	924.892	988.981	962.01	1860.19	1927.85	1772.93	958.628	1853.66	0.951333	1.04319e-17	2.74302e-16	PTPN6	XP_010956135.1 PREDICTED: tyrosine-protein phosphatase non-receptor type 6-like [Camelus bactrianus]	Human Diseases;Human Diseases;Organismal Systems;Cellular Processes;Organismal Systems;Human Diseases;Organismal Systems;Human Diseases;Environmental Information Processing	Infectious disease: bacterial;Cancer: overview;Immune system;Cellular community - eukaryotes;Immune system;Cancer: overview;Immune system;Infectious disease: parasitic;Signal transduction	ko05130//Pathogenic Escherichia coli infection;ko05205//Proteoglycans in cancer;ko04660//T cell receptor signaling pathway;ko04520//Adherens junction;ko04650//Natural killer cell mediated cytotoxicity;ko05235//PD-L1 expression and PD-1 checkpoint pathway in cancer;ko04662//B cell receptor signaling pathway;ko05140//Leishmaniasis;ko04630//JAK-STAT signaling pathway	K05697;K05697;K05697;K05697;K05697;K05697;K05697;K05697;K05697	GO:0005575//cellular_component;GO:0005576//extracellular region;GO:0005622//intracellular;GO:0005623//cell;GO:0005634//nucleus;GO:0005654//nucleoplasm;GO:0005730//nucleolus;GO:0005737//cytoplasm;GO:0005829//cytosol;GO:0005886//plasma membrane;GO:0005911//cell-cell junction;GO:0012505//endomembrane system;GO:0016020//membrane;GO:0030054//cell junction;GO:0030141//secretory granule;GO:0031410//cyto…	GO:0001784//phosphotyrosine binding;GO:0003674//molecular_function;GO:0003824//catalytic activity;GO:0004721//phosphoprotein phosphatase activity;GO:0004725//protein tyrosine phosphatase activity;GO:0004888//transmembrane signaling receptor activity;GO:0005001//transmembrane receptor protein tyrosine phosphatase activity;GO:0005102//receptor binding;GO:0005488//binding;GO:0005515//protein binding…	GO:0000278//mitotic cell cycle;GO:0000902//cell morphogenesis;GO:0000904//cell morphogenesis involved in differentiation;GO:0001501//skeletal system development;GO:0001775//cell activation;GO:0001906//cell killing;GO:0001909//leukocyte mediated cytotoxicity;GO:0001932//regulation of protein phosphorylation;GO:0001933//negative regulation of protein phosphorylation;GO:0001959//regulation of cytoki…
ncbi_105079780	3337.96	3136.79	2958.69	7099.72	6408.09	6655.97	3144.48	6721.26	1.09591	1.39203e-17	3.64615e-16	ECI2	XP_032318318.1 enoyl-CoA delta isomerase 2, mitochondrial isoform X1 [Camelus ferus]	Cellular Processes;Metabolism	Transport and catabolism;Lipid metabolism	ko04146//Peroxisome;ko00071//Fatty acid degradation	K13239;K13239	GO:0005575//cellular_component;GO:0005622//intracellular;GO:0005623//cell;GO:0005634//nucleus;GO:0005654//nucleoplasm;GO:0005737//cytoplasm;GO:0005739//mitochondrion;GO:0005777//peroxisome;GO:0005782//peroxisomal matrix;GO:0005829//cytosol;GO:0031907//microbody lumen;GO:0031974//membrane-enclosed lumen;GO:0031981//nuclear lumen;GO:0042579//microbody;GO:0043226//organelle;GO:0043227//membrane-boun…	GO:0000062//fatty-acyl-CoA binding;GO:0000166//nucleotide binding;GO:0003674//molecular_function;GO:0003824//catalytic activity;GO:0003857//3-hydroxyacyl-CoA dehydrogenase activity;GO:0003860//3-hydroxyisobutyryl-CoA hydrolase activity;GO:0004165//dodecenoyl-CoA delta-isomerase activity;GO:0004300//enoyl-CoA hydratase activity;GO:0005102//receptor binding;GO:0005488//binding;GO:0005515//protein b…	GO:0006082//organic acid metabolic process;GO:0006605//protein targeting;GO:0006625//protein targeting to peroxisome;GO:0006629//lipid metabolic process;GO:0006631//fatty acid metabolic process;GO:0006635//fatty acid beta-oxidation;GO:0006810//transport;GO:0006886//intracellular protein transport;GO:0006996//organelle organization;GO:0007031//peroxisome organization;GO:0008104//protein localizati…
ncbi_105081433	13947.4	12649.4	12555.5	7104.33	6836.33	7096.72	13050.7	7012.46	-0.89614	1.47265e-17	3.84249e-16	VCAN	XP_010968905.1 PREDICTED: versican core protein isoform X1 [Camelus bactrianus]	Environmental Information Processing	Signaling molecules and interaction	ko04514//Cell adhesion molecules	K06793	GO:0000323//lytic vacuole;GO:0005575//cellular_component;GO:0005576//extracellular region;GO:0005622//intracellular;GO:0005623//cell;GO:0005737//cytoplasm;GO:0005764//lysosome;GO:0005773//vacuole;GO:0005775//vacuolar lumen;GO:0005783//endoplasmic reticulum;GO:0005788//endoplasmic reticulum lumen;GO:0005794//Golgi apparatus;GO:0005796//Golgi lumen;GO:0009986//cell surface;GO:0012505//endomembrane …	GO:0003674//molecular_function;GO:0005198//structural molecule activity;GO:0005201//extracellular matrix structural constituent;GO:0005488//binding;GO:0005509//calcium ion binding;GO:0005515//protein binding;GO:0005539//glycosaminoglycan binding;GO:0005540//hyaluronic acid binding;GO:0019899//enzyme binding;GO:0019902//phosphatase binding;GO:0019903//protein phosphatase binding;GO:0030169//low-de…	GO:0001501//skeletal system development;GO:0001655//urogenital system development;GO:0001657//ureteric bud development;GO:0001822//kidney development;GO:0001823//mesonephros development;GO:0006022//aminoglycan metabolic process;GO:0006023//aminoglycan biosynthetic process;GO:0006024//glycosaminoglycan biosynthetic process;GO:0006026//aminoglycan catabolic process;GO:0006027//glycosaminoglycan cat…
ncbi_105071669	580.659	536.822	573.279	80.5547	73.9558	69.5317	563.586	74.6807	-2.91583	1.88203e-17	4.88602e-16	C8B	XP_006187672.2 complement component C8 beta chain [Camelus ferus]	Human Diseases;Human Diseases;Organismal Systems;Human Diseases	Immune disease;Infectious disease: parasitic;Immune system;Neurodegenerative disease	ko05322//Systemic lupus erythematosus;ko05146//Amoebiasis;ko04610//Complement and coagulation cascades;ko05020//Prion disease	K03998;K03998;K03998;K03998	GO:0005575//cellular_component;GO:0005576//extracellular region;GO:0005579//membrane attack complex;GO:0005615//extracellular space;GO:0005623//cell;GO:0005886//plasma membrane;GO:0005887//integral component of plasma membrane;GO:0016020//membrane;GO:0016021//integral component of membrane;GO:0031224//intrinsic component of membrane;GO:0031226//intrinsic component of plasma membrane;GO:0032991//m…	GO:0003674//molecular_function;GO:0005488//binding;GO:0005515//protein binding;GO:0044877//macromolecular complex binding	GO:0002250//adaptive immune response;GO:0002252//immune effector process;GO:0002253//activation of immune response;GO:0002376//immune system process;GO:0002443//leukocyte mediated immunity;GO:0002449//lymphocyte mediated immunity;GO:0002455//humoral immune response mediated by circulating immunoglobulin;GO:0002460//adaptive immune response based on somatic recombination of immune receptors built …
ncbi_105073922	727.42	655.317	608.138	1187.44	1179.49	1133.97	663.625	1166.97	0.814324	1.88699e-17	4.88602e-16	NARS	XP_006182835.1 asparagine--tRNA ligase, cytoplasmic isoform X1 [Camelus ferus]	Genetic Information Processing	Translation	ko00970//Aminoacyl-tRNA biosynthesis	K01893	GO:0005575//cellular_component;GO:0005622//intracellular;GO:0005623//cell;GO:0005737//cytoplasm;GO:0005829//cytosol;GO:0044424//intracellular part;GO:0044444//cytoplasmic part;GO:0044464//cell part	GO:0000166//nucleotide binding;GO:0003674//molecular_function;GO:0003676//nucleic acid binding;GO:0003824//catalytic activity;GO:0004812//aminoacyl-tRNA ligase activity;GO:0004815//aspartate-tRNA ligase activity;GO:0004816//asparagine-tRNA ligase activity;GO:0004824//lysine-tRNA ligase activity;GO:0005488//binding;GO:0005524//ATP binding;GO:0008144//drug binding;GO:0016874//ligase activity;GO:001…	GO:0000122//negative regulation of transcription from RNA polymerase II promoter;GO:0002181//cytoplasmic translation;GO:0006082//organic acid metabolic process;GO:0006139//nucleobase-containing compound metabolic process;GO:0006355//regulation of transcription, DNA-templated;GO:0006357//regulation of transcription from RNA polymerase II promoter;GO:0006399//tRNA metabolic process;GO:0006412//tran…
ncbi_105069746	665.145	671.93	670.758	252.968	258.931	244.53	669.278	252.143	-1.40836	2.39138e-17	6.16848e-16	Abo	XP_010954246.1 PREDICTED: histo-blood group ABO system transferase 2-like [Camelus bactrianus]	Metabolism;Metabolism	Global and overview maps;Glycan biosynthesis and metabolism	ko01100//Metabolic pathways;ko00601//Glycosphingolipid biosynthesis - lacto and neolacto series	K00709;K00709	GO:0016020//membrane	GO:0016758//transferase activity, transferring hexosyl groups	GO:0005975//carbohydrate metabolic process
ncbi_105084023	895.852	798.495	808.911	499.595	509.627	503.109	834.419	504.11	-0.727034	2.82905e-17	7.26979e-16	PARP1	XP_010972367.1 PREDICTED: poly [ADP-ribose] polymerase 1 [Camelus bactrianus]	Cellular Processes;Cellular Processes;Organismal Systems;Environmental Information Processing;Cellular Processes;Genetic Information Processing	Cell growth and death;Cell growth and death;Aging;Signal transduction;Cell growth and death;Replication and repair	ko04217//Necroptosis;ko04210//Apoptosis;ko04212//Longevity regulating pathway - worm;ko04064//NF-kappa B signaling pathway;ko04214//Apoptosis - fly;ko03410//Base excision repair	K24070;K24070;K24070;K24070;K24070;K24070	GO:0000228//nuclear chromosome;GO:0000785//chromatin;GO:0000790//nuclear chromatin;GO:0000791//euchromatin;GO:0005575//cellular_component;GO:0005622//intracellular;GO:0005623//cell;GO:0005634//nucleus;GO:0005635//nuclear envelope;GO:0005654//nucleoplasm;GO:0005667//transcription factor complex;GO:0005694//chromosome;GO:0005700//polytene chromosome;GO:0005703//polytene chromosome puff;GO:0005719//…	GO:0000166//nucleotide binding;GO:0000976//transcription regulatory region sequence-specific DNA binding;GO:0000977//RNA polymerase II regulatory region sequence-specific DNA binding;GO:0000981//RNA polymerase II transcription factor activity, sequence-specific DNA binding;GO:0001012//RNA polymerase II regulatory region DNA binding;GO:0001067//regulatory region nucleic acid binding;GO:0001228//tr…	GO:0000002//mitochondrial genome maintenance;GO:0000003//reproduction;GO:0000122//negative regulation of transcription from RNA polymerase II promoter;GO:0000302//response to reactive oxygen species;GO:0000303//response to superoxide;GO:0000305//response to oxygen radical;GO:0000715//nucleotide-excision repair, DNA damage recognition;GO:0000723//telomere maintenance;GO:0000724//double-strand brea…
ncbi_105082858	2039.71	1933.56	2062.1	174.766	191.761	193.793	2011.79	186.773	-3.42912	3.24801e-17	8.3149e-16	PON1	XP_010970850.1 PREDICTED: serum paraoxonase/arylesterase 1 [Camelus bactrianus]	-	-	-	-	GO:0005575//cellular_component;GO:0005576//extracellular region;GO:0005615//extracellular space;GO:0005622//intracellular;GO:0005623//cell;GO:0032991//macromolecular complex;GO:0032994//protein-lipid complex;GO:0034358//plasma lipoprotein particle;GO:0034364//high-density lipoprotein particle;GO:0034366//spherical high-density lipoprotein particle;GO:0043226//organelle;GO:0043227//membrane-bounde…	GO:0003674//molecular_function;GO:0003824//catalytic activity;GO:0004063//aryldialkylphosphatase activity;GO:0004064//arylesterase activity;GO:0005488//binding;GO:0005509//calcium ion binding;GO:0005515//protein binding;GO:0005543//phospholipid binding;GO:0008035//high-density lipoprotein particle binding;GO:0008289//lipid binding;GO:0016209//antioxidant activity;GO:0016787//hydrolase activity;GO…	GO:0001101//response to acid chemical;GO:0003008//system process;GO:0003013//circulatory system process;GO:0006066//alcohol metabolic process;GO:0006082//organic acid metabolic process;GO:0006629//lipid metabolic process;GO:0006631//fatty acid metabolic process;GO:0006644//phospholipid metabolic process;GO:0006650//glycerophospholipid metabolic process;GO:0006690//icosanoid metabolic process;GO:0…
ncbi_105062216	4971.78	4568.24	5044.09	771.507	805.716	829.465	4861.37	802.229	-2.59928	3.42252e-17	8.72871e-16	FMOD	XP_010944723.1 PREDICTED: fibromodulin [Camelus bactrianus]	Environmental Information Processing	Signal transduction	ko04350//TGF-beta signaling pathway	K08121	GO:0000323//lytic vacuole;GO:0005575//cellular_component;GO:0005576//extracellular region;GO:0005615//extracellular space;GO:0005622//intracellular;GO:0005623//cell;GO:0005737//cytoplasm;GO:0005764//lysosome;GO:0005773//vacuole;GO:0005775//vacuolar lumen;GO:0005794//Golgi apparatus;GO:0005796//Golgi lumen;GO:0012505//endomembrane system;GO:0031012//extracellular matrix;GO:0031974//membrane-enclos…	GO:0005515//protein binding	GO:0006022//aminoglycan metabolic process;GO:0006023//aminoglycan biosynthetic process;GO:0006024//glycosaminoglycan biosynthetic process;GO:0006026//aminoglycan catabolic process;GO:0006027//glycosaminoglycan catabolic process;GO:0006082//organic acid metabolic process;GO:0006790//sulfur compound metabolic process;GO:0006807//nitrogen compound metabolic process;GO:0006950//response to stress;GO:…
ncbi_105078362	504.151	461.722	467.355	707.643	705.503	735.367	477.743	716.171	0.58407	4.22983e-17	1.07472e-15	AP3D1	XP_010965215.1 PREDICTED: AP-3 complex subunit delta-1 [Camelus bactrianus]	Cellular Processes	Transport and catabolism	ko04142//Lysosome	K12396	GO:0000139//Golgi membrane;GO:0000221//vacuolar proton-transporting V-type ATPase, V1 domain;GO:0005575//cellular_component;GO:0005622//intracellular;GO:0005623//cell;GO:0005737//cytoplasm;GO:0005768//endosome;GO:0005770//late endosome;GO:0005783//endoplasmic reticulum;GO:0005794//Golgi apparatus;GO:0005795//Golgi stack;GO:0005798//Golgi-associated vesicle;GO:0005802//trans-Golgi network;GO:00058…	GO:0003674//molecular_function;GO:0005215//transporter activity;GO:0005488//binding;GO:0005515//protein binding;GO:0008565//protein transporter activity	GO:0000041//transition metal ion transport;GO:0002376//immune system process;GO:0002475//antigen processing and presentation via MHC class Ib;GO:0002682//regulation of immune system process;GO:0002684//positive regulation of immune system process;GO:0002694//regulation of leukocyte activation;GO:0002696//positive regulation of leukocyte activation;GO:0006605//protein targeting;GO:0006623//protein…
ncbi_105075087	1836.09	1840.54	1660.92	139.348	206.607	159.667	1779.18	168.54	-3.40005	5.06069e-17	1.28104e-15	AGT	XP_010961139.1 PREDICTED: angiotensinogen [Camelus bactrianus]	Human Diseases;Environmental Information Processing;Organismal Systems;Organismal Systems;Human Diseases;Human Diseases;Human Diseases;Organismal Systems;Human Diseases;Human Diseases;Organismal Systems;Organismal Systems;Environmental Information Processing;Organismal Systems	Cancer: overview;Signal transduction;Circulatory system;Circulatory system;Endocrine and metabolic disease;Endocrine and metabolic disease;Endocrine and metabolic disease;Endocrine system;Cardiovascular disease;Cardiovascular disease;Endocrine system;Endocrine system;Signaling molecules and interaction;Endocrine system	ko05200//Pathways in cancer;ko04072//Phospholipase D signaling pathway;ko04261//Adrenergic signaling in cardiomyocytes;ko04270//Vascular smooth muscle contraction;ko04933//AGE-RAGE signaling pathway in diabetic complications;ko04934//Cushing syndrome;ko04931//Insulin resistance;ko04925//Aldosterone synthesis and secretion;ko05414//Dilated cardiomyopathy;ko05410//Hypertrophic cardiomyopathy;ko0492…	K09821;K09821;K09821;K09821;K09821;K09821;K09821;K09821;K09821;K09821;K09821;K09821;K09821;K09821	GO:0005575//cellular_component;GO:0005576//extracellular region;GO:0005615//extracellular space;GO:0005622//intracellular;GO:0005623//cell;GO:0005737//cytoplasm;GO:0005829//cytosol;GO:0044421//extracellular region part;GO:0044424//intracellular part;GO:0044444//cytoplasmic part;GO:0044464//cell part	GO:0001664//G-protein coupled receptor binding;GO:0003674//molecular_function;GO:0004857//enzyme inhibitor activity;GO:0004866//endopeptidase inhibitor activity;GO:0004867//serine-type endopeptidase inhibitor activity;GO:0005102//receptor binding;GO:0005179//hormone activity;GO:0005488//binding;GO:0005515//protein binding;GO:0008047//enzyme activator activity;GO:0008083//growth factor activity;GO…	GO:0000003//reproduction;GO:0000165//MAPK cascade;GO:0001505//regulation of neurotransmitter levels;GO:0001542//ovulation from ovarian follicle;GO:0001543//ovarian follicle rupture;GO:0001558//regulation of cell growth;GO:0001568//blood vessel development;GO:0001655//urogenital system development;GO:0001657//ureteric bud development;GO:0001658//branching involved in ureteric bud morphogenesis;GO:…
ction;GO:1903789//regulation of amino acid transmembrane transport;GO:1903793//positive regulation of anion transport;GO:1903959//regulation of anion transmembrane transport;GO:1903961//positive regulation of anion transmembrane transport;GO:1904062//regulation of cation transmembrane transport;GO:1904063//negative regulation of cation transmembrane transport;GO:1904064//positive regulation of ca…
ncbi_105075789	3433.65	3219.97	3362.15	4977.62	4510.7	4810.56	3338.59	4766.3	0.513631	5.4641e-17	1.37801e-15	PCYOX1	XP_006192828.1 prenylcysteine oxidase 1 [Camelus ferus]	Metabolism	Metabolism of terpenoids and polyketides	ko00900//Terpenoid backbone biosynthesis	K05906	GO:0000323//lytic vacuole;GO:0005575//cellular_component;GO:0005576//extracellular region;GO:0005615//extracellular space;GO:0005622//intracellular;GO:0005623//cell;GO:0005737//cytoplasm;GO:0005764//lysosome;GO:0005773//vacuole;GO:0005774//vacuolar membrane;GO:0005886//plasma membrane;GO:0016020//membrane;GO:0031090//organelle membrane;GO:0032991//macromolecular complex;GO:0032994//protein-lipid …	GO:0001735//prenylcysteine oxidase activity;GO:0003674//molecular_function;GO:0003824//catalytic activity;GO:0004729//oxygen-dependent protoporphyrinogen oxidase activity;GO:0004791//thioredoxin-disulfide reductase activity;GO:0005215//transporter activity;GO:0008509//anion transmembrane transporter activity;GO:0008555//chloride-transporting ATPase activity;GO:0015075//ion transmembrane transport…	GO:0000096//sulfur amino acid metabolic process;GO:0000098//sulfur amino acid catabolic process;GO:0006082//organic acid metabolic process;GO:0006508//proteolysis;GO:0006520//cellular amino acid metabolic process;GO:0006575//cellular modified amino acid metabolic process;GO:0006744//ubiquinone biosynthetic process;GO:0006779//porphyrin-containing compound biosynthetic process;GO:0006790//sulfur c…
ncbi_105070486	748.913	750.13	752.416	449.234	390.179	414.449	750.486	417.954	-0.844482	7.67411e-17	1.92819e-15	TRPV6	XP_006185432.1 transient receptor potential cation channel subfamily V member 6 [Camelus ferus]	Organismal Systems;Organismal Systems	Digestive system;Digestive system	ko04970//Salivary secretion;ko04978//Mineral absorption	K04975;K04975	GO:0005575//cellular_component;GO:0005623//cell;GO:0005886//plasma membrane;GO:0005887//integral component of plasma membrane;GO:0016020//membrane;GO:0016021//integral component of membrane;GO:0016324//apical plasma membrane;GO:0031224//intrinsic component of membrane;GO:0031226//intrinsic component of plasma membrane;GO:0044425//membrane part;GO:0044459//plasma membrane part;GO:0044464//cell par…	GO:0003674//molecular_function;GO:0005215//transporter activity;GO:0005216//ion channel activity;GO:0005227//calcium activated cation channel activity;GO:0005261//cation channel activity;GO:0005262//calcium channel activity;GO:0005488//binding;GO:0005515//protein binding;GO:0005516//calmodulin binding;GO:0008324//cation transmembrane transporter activity;GO:0015075//ion transmembrane transporter …	GO:0003008//system process;GO:0006810//transport;GO:0006811//ion transport;GO:0006812//cation transport;GO:0006816//calcium ion transport;GO:0006873//cellular ion homeostasis;GO:0006874//cellular calcium ion homeostasis;GO:0006875//cellular metal ion homeostasis;GO:0007154//cell communication;GO:0007204//positive regulation of cytosolic calcium ion concentration;GO:0007267//cell-cell signaling;GO…
ncbi_105077179	183.567	189.121	168.263	57.9282	63.3314	48.958	180.317	56.7392	-1.66812	7.82658e-17	1.95924e-15	GJA1	XP_006189627.1 gap junction alpha-1 protein [Camelus ferus]	Human Diseases;Cellular Processes;Human Diseases	Infectious disease: bacterial;Cellular community - eukaryotes;Cardiovascular disease	ko05131//Shigellosis;ko04540//Gap junction;ko05412//Arrhythmogenic right ventricular cardiomyopathy	K07372;K07372;K07372	GO:0000139//Golgi membrane;GO:0000323//lytic vacuole;GO:0005575//cellular_component;GO:0005622//intracellular;GO:0005623//cell;GO:0005634//nucleus;GO:0005654//nucleoplasm;GO:0005737//cytoplasm;GO:0005739//mitochondrion;GO:0005740//mitochondrial envelope;GO:0005741//mitochondrial outer membrane;GO:0005764//lysosome;GO:0005768//endosome;GO:0005769//early endosome;GO:0005770//late endosome;GO:000577…	GO:0003674//molecular_function;GO:0005102//receptor binding;GO:0005215//transporter activity;GO:0005243//gap junction channel activity;GO:0005488//binding;GO:0005515//protein binding;GO:0008092//cytoskeletal protein binding;GO:0015075//ion transmembrane transporter activity;GO:0015267//channel activity;GO:0015631//tubulin binding;GO:0017124//SH3 domain binding;GO:0019899//enzyme binding;GO:001990…	GO:0000003//reproduction;GO:0000902//cell morphogenesis;GO:0001101//response to acid chemical;GO:0001503//ossification;GO:0001508//action potential;GO:0001558//regulation of cell growth;GO:0001568//blood vessel development;GO:0001649//osteoblast differentiation;GO:0001654//eye development;GO:0001701//in utero embryonic development;GO:0001764//neuron migration;GO:0001837//epithelial to mesenchymal…
ncbi_105079674	1769.53	1405.66	1362.39	3420.8	3253.68	3459.05	1512.53	3377.84	1.15914	7.98929e-17	1.99262e-15	HPRT1	XP_016053503.1 PREDICTED: hypoxanthine-guanine phosphoribosyltransferase [Miniopterus natalensis]	Metabolism;Metabolism;Metabolism	Global and overview maps;Nucleotide metabolism;Xenobiotics biodegradation and metabolism	ko01100//Metabolic pathways;ko00230//Purine metabolism;ko00983//Drug metabolism - other enzymes	K00760;K00760;K00760	GO:0005575//cellular_component;GO:0005622//intracellular;GO:0005623//cell;GO:0005737//cytoplasm;GO:0044424//intracellular part;GO:0044464//cell part	GO:0000166//nucleotide binding;GO:0000287//magnesium ion binding;GO:0000310//xanthine phosphoribosyltransferase activity;GO:0003674//molecular_function;GO:0003824//catalytic activity;GO:0003999//adenine phosphoribosyltransferase activity;GO:0004422//hypoxanthine phosphoribosyltransferase activity;GO:0004588//orotate phosphoribosyltransferase activity;GO:0004749//ribose phosphate diphosphokinase a…	GO:0006139//nucleobase-containing compound metabolic process;GO:0006144//purine nucleobase metabolic process;GO:0006152//purine nucleoside catabolic process;GO:0006163//purine nucleotide metabolic process;GO:0006164//purine nucleotide biosynthetic process;GO:0006166//purine ribonucleoside salvage;GO:0006178//guanine salvage;GO:0006188//IMP biosynthetic process;GO:0006195//purine nucleotide catabo…
ncbi_105063040	370.725	394.136	438.361	637.347	745.822	709.298	401.074	697.489	0.798302	9.04384e-17	2.24738e-15	ZC3HAV1	XP_010945784.1 PREDICTED: zinc finger CCCH-type antiviral protein 1 [Camelus bactrianus]	-	-	-	-	-	GO:0003950//NAD+ ADP-ribosyltransferase activity	-
[truncated: 6,747 more rows]

## Sheet: Total BP data-RAW
GO ID	Description	Early-estrus-vs-Peak-estrus (1607)	All (6604)	pvalue	p.adjust	Genes
GO:0072376	protein activation cascade	47	53	3.96171e-23	3.92804e-19	ncbi_105062036(F12);ncbi_105062185(A2M);ncbi_105063875(CLU);ncbi_105064388(PHB);ncbi_105065267(C5);ncbi_105065282(C5);ncbi_105066131(Cpb2);ncbi_105066914(F10);ncbi_105066936(SERPING1);ncbi_105067238(CFH);ncbi_105067666(KLKB1);ncbi_105067955(Cfi);ncbi_105068596(C8G);ncbi_105068898(SERPINC1);ncbi_105070023(F13B);ncbi_105070384(CD81);ncbi_105070724(C9);ncbi_105070819(C7);ncbi_105070840(C6);ncbi_1050…
[truncated: 9,917 more rows]

## Sheet: BP related information
id	num	qvalue	per	ratio	class	ID	Descrption	Pvalue	Qvalue	Up	Down	fg_num	bg_num
[truncated: 13,711 more rows]

## Sheet: Total Pathway data-RAW
KEGG_A_class	KEGG_B_class	Pathway	Early-estrus-vs-Peak-estrus (878)	All (3512)	Pvalue	Qvalue	Pathway ID	Proteins	K_IDs
[truncated: 340 more rows]

## Sheet: Pathway related information
id	num	qvalue	per	ratio	class	ID	Descrption	Pvalue	Qvalue	Up	Down	fg_num	bg_num
[truncated: 340 more rows]
