# Supplementary material for: Multi-Omics Profiling Identifies Apolipoprotein E as an Important Regulator of Steroidogenesis in Bactrian Camel Poll Glands During the Breeding Season
Source: Animals (Basel). 2025 Oct 30;15(21):3147. doi: 10.3390/ani15213147 (PMC12607609; doi:10.3390/ani15213147)
Supplement: Supplementary file 1 [file animals-15-03147-s001.zip › Supplementary Materials/Table S2 (GO DEPs RAW Data ).xlsx]

## Sheet: Steroid related BP information 
GO ID	Description	Early-estrus-vs-Peak-estrus (1607)	All (6604)	pvalue	p.adjust	Genes
GO:0008202	steroid metabolic process	62	162	4.6e-05	0.0049544	ncbi_105062107(HSD17B6);ncbi_105062447(LIPE);ncbi_105062503(APOE);ncbi_105062883(STARD3NL);ncbi_105062962(APOB);ncbi_105063065(AKR1B1);ncbi_105063866(EPHX2);ncbi_105064304(ACACA);ncbi_105064358(PDE8B);ncbi_105064506(HSD11B1);ncbi_105064733(DECR1);ncbi_105065479(FGF1);ncbi_105065481(NR3C1);ncbi_105065535(FASN);ncbi_105065892(PCTP);ncbi_105066078(SEC14L2);ncbi_105066338(SGPL1);ncbi_105067332(GBA2);…
GO:0006694	steroid biosynthetic process	42	111	0.000975137	0.0485854	ncbi_105062107(HSD17B6);ncbi_105062503(APOE);ncbi_105062883(STARD3NL);ncbi_105062962(APOB);ncbi_105063065(AKR1B1);ncbi_105064304(ACACA);ncbi_105064358(PDE8B);ncbi_105064506(HSD11B1);ncbi_105064733(DECR1);ncbi_105065479(FGF1);ncbi_105065481(NR3C1);ncbi_105065535(FASN);ncbi_105066078(SEC14L2);ncbi_105067841(APOA1);ncbi_105067842(APOA4);ncbi_105068152(FDPS);ncbi_105068703(DBI);ncbi_105069428(AMACR);…
GO:0045940	positive regulation of steroid metabolic process	10	17	0.00246511	0.0876042	ncbi_105062503(APOE);ncbi_105065479(FGF1);ncbi_105066078(SEC14L2);ncbi_105067841(APOA1);ncbi_105067842(APOA4);ncbi_105068152(FDPS);ncbi_105069553(APOA2);ncbi_105070732(DAB2);ncbi_105075087(AGT);ncbi_105082711(POR)
GO:0019218	regulation of steroid metabolic process	25	61	0.00290378	0.0999876	ncbi_105062503(APOE);ncbi_105062962(APOB);ncbi_105063866(EPHX2);ncbi_105064304(ACACA);ncbi_105064358(PDE8B);ncbi_105065479(FGF1);ncbi_105065481(NR3C1);ncbi_105065535(FASN);ncbi_105066078(SEC14L2);ncbi_105067841(APOA1);ncbi_105067842(APOA4);ncbi_105068152(FDPS);ncbi_105069553(APOA2);ncbi_105070732(DAB2);ncbi_105072505(CYP51A1);ncbi_105072753(NFYC);ncbi_105072946(ACADL);ncbi_105073041(TSPO);ncbi_10…
GO:0050810	regulation of steroid biosynthetic process	19	47	0.0105163	0.232745	ncbi_105062503(APOE);ncbi_105062962(APOB);ncbi_105064304(ACACA);ncbi_105064358(PDE8B);ncbi_105065479(FGF1);ncbi_105065481(NR3C1);ncbi_105065535(FASN);ncbi_105066078(SEC14L2);ncbi_105068152(FDPS);ncbi_105070732(DAB2);ncbi_105072505(CYP51A1);ncbi_105072753(NFYC);ncbi_105073041(TSPO);ncbi_105074510(IDI1);ncbi_105075675(MVK);ncbi_105077838(HMGCS1);ncbi_105079018(MBTPS1);ncbi_105079444(MVD);ncbi_10508…
GO:0034433	steroid esterification	5	8	0.0242709	0.33656	ncbi_105062503(APOE);ncbi_105067841(APOA1);ncbi_105067842(APOA4);ncbi_105069553(APOA2);ncbi_105075087(AGT)
GO:0005496	steroid binding	19	47	0.00971005	0.205866	ncbi_105062503(APOE);ncbi_105062883(STARD3NL);ncbi_105064506(HSD11B1);ncbi_105065481(NR3C1);ncbi_105067277(ALDH1A1);ncbi_105067841(APOA1);ncbi_105067842(APOA4);ncbi_105069553(APOA2);ncbi_105070121(SCGB1A1);ncbi_105072162(PROM2);ncbi_105072374(APOD);ncbi_105073041(TSPO);ncbi_105073295(OSBPL7);ncbi_105076944(STARD9);ncbi_105079893(SERPINA10);ncbi_105079894(SERPINA6);ncbi_105080395(GC);ncbi_10508089…

## Sheet: Steroid Screen 
GO ID	GO:0008202	GO:0006694	GO:0045940	GO:0019218	GO:0050810	GO:0034433	GO:0005496
Description	steroid metabolic process	steroid biosynthetic process	positive regulation of steroid metabolic process	regulation of steroid metabolic process	regulation of steroid biosynthetic process	steroid esterification	steroid binding
	HSD17B6	HSD17B6	APOE	APOE	APOE	APOE	APOE
	LIPE	APOE	FGF1	APOB	APOB	APOA1	STARD3NL
	APOE	STARD3NL	SEC14L2	EPHX2	ACACA	APOA4	HSD11B1
	STARD3NL	APOB	APOA1	ACACA	PDE8B	APOA2	NR3C1
	APOB	AKR1B1	APOA4	PDE8B	FGF1	AGT	ALDH1A1
	AKR1B1	ACACA	FDPS	FGF1	NR3C1		APOA1
	EPHX2	PDE8B	APOA2	NR3C1	FASN		APOA4
	ACACA	HSD11B1	DAB2	FASN	SEC14L2		APOA2
	PDE8B	DECR1	AGT	SEC14L2	FDPS		SCGB1A1
	HSD11B1	FGF1	POR	APOA1	DAB2		PROM2
	DECR1	NR3C1		APOA4	CYP51A1		APOD
	FGF1	FASN		FDPS	NFYC		TSPO
	NR3C1	SEC14L2		APOA2	TSPO		OSBPL7
	FASN	APOA1		DAB2	IDI1		STARD9
	PCTP	APOA4		CYP51A1	MVK		SERPINA10
	SEC14L2	FDPS		NFYC	HMGCS1		SERPINA6
	SGPL1	DBI		ACADL	MBTPS1		GC
	GBA2	AMACR		TSPO	MVD		ANXA6
	FGL1	CYB5R1		IDI1	POR		AR
	APOA1	DAB2		AGT
	APOA4	GALE		MVK
	CYP2U1	CYP51A1		HMGCS1
	FDPS	NFYC		MBTPS1
	DBI	TSPO		MVD
	AMACR	OSBPL7		POR
	APOA2	ACAA2
	CYB5R1	IDI1
	COMT	HSD17B6
	DAB2	MVK
	GALE	G6PD
	CYP51A1	CYP2R1
	NFYC	ADM
	ACADL	ACAT2
	TSPO	HSD17B11
	OSBPL7	HMGCS1
	ACAA2	MBTPS1
	IDI1	HSDL1
	AGT	EBP
	HSD17B6	MVD
	MVK	ACLY
	G6PD	POR
	CAT	PLPP6
	CYP2R1
	ADM
	ACAT2
	PDGFRA
	HSD17B11
	HMGCS1
	SORL1
	WWOX
	CYP1B1
	MBTPS1
	HSDL1
	EBP
	MVD
	LGMN
	SERPINA6
	ACLY
	GC
	POR
	PON1
	PLPP6

## Sheet: Protein information
Symbol	id	Control1	Control2	Control3	Experimental1	Experimental2	Experimental3	Early-estrus_mean	Peak-estrus_mean	log2(fc)	PValue	FDR	Description	KEGG_A_class	KEGG_B_class	Pathway	K_ID	GO Component	GO Function	GO Process
ACAA2	ncbi_105073958	802.189	721.327	779.633	370.971	340.611	346.185	767.716	352.589	-1.12258	1.9623e-12	3.01865e-11	XP_010959686.1 PREDICTED: 3-ketoacyl-CoA thiolase, mitochondrial [Camelus bactrianus]	Metabolism;Metabolism;Metabolism;Metabolism;Metabolism	Global and overview maps;Amino acid metabolism;Global and overview maps;Lipid metabolism;Lipid metabolism	ko01100//Metabolic pathways;ko00280//Valine, leucine and isoleucine degradation;ko01212//Fatty acid metabolism;ko00071//Fatty acid degradation;ko00062//Fatty acid elongation	K07508;K07508;K07508;K07508;K07508	GO:0005575//cellular_component;GO:0005622//intracellular;GO:0005623//cell;GO:0005737//cytoplasm;GO:0005739//mitochondrion;GO:0005759//mitochondrial matrix;GO:0031974//membrane-enclosed lumen;GO:0043226//organelle;GO:0043227//membrane-bounded organelle;GO:0043229//intracellular organelle;GO:0043231//intracellular membrane-bounded organelle;GO:0043233//organelle lumen;GO:0044422//organelle part;GO:…	GO:0003674//molecular_function;GO:0003824//catalytic activity;GO:0003985//acetyl-CoA C-acetyltransferase activity;GO:0003988//acetyl-CoA C-acyltransferase activity;GO:0016408//C-acyltransferase activity;GO:0016740//transferase activity;GO:0016746//transferase activity, transferring acyl groups;GO:0016747//transferase activity, transferring acyl groups other than amino-acyl groups;GO:0033817//beta…	GO:0001666//response to hypoxia;GO:0006066//alcohol metabolic process;GO:0006082//organic acid metabolic process;GO:0006084//acetyl-CoA metabolic process;GO:0006139//nucleobase-containing compound metabolic process;GO:0006163//purine nucleotide metabolic process;GO:0006629//lipid metabolic process;GO:0006631//fatty acid metabolic process;GO:0006633//fatty acid biosynthetic process;GO:0006635//fat…
ACACA	ncbi_105064304	297.478	295.378	307.779	130.514	145.275	135.296	300.212	137.028	-1.13151	2.08136e-15	4.56956e-14	XP_010947490.1 PREDICTED: acetyl-CoA carboxylase 1 isoform X3 [Camelus bactrianus]	Metabolism;Organismal Systems;Environmental Information Processing;Organismal Systems;Metabolism;Metabolism;Metabolism;Metabolism	Global and overview maps;Endocrine system;Signal transduction;Endocrine system;Global and overview maps;Carbohydrate metabolism;Carbohydrate metabolism;Lipid metabolism	ko01100//Metabolic pathways;ko04910//Insulin signaling pathway;ko04152//AMPK signaling pathway;ko04922//Glucagon signaling pathway;ko01212//Fatty acid metabolism;ko00620//Pyruvate metabolism;ko00640//Propanoate metabolism;ko00061//Fatty acid biosynthesis	K11262;K11262;K11262;K11262;K11262;K11262;K11262;K11262	GO:0001650//fibrillar center;GO:0005575//cellular_component;GO:0005622//intracellular;GO:0005623//cell;GO:0005634//nucleus;GO:0005730//nucleolus;GO:0005737//cytoplasm;GO:0005829//cytosol;GO:0005856//cytoskeleton;GO:0005951//carbamoyl-phosphate synthase complex;GO:0009317//acetyl-CoA carboxylase complex;GO:0009320//phosphoribosylaminoimidazole carboxylase complex;GO:0015629//actin cytoskeleton;GO:…	GO:0000166//nucleotide binding;GO:0000976//transcription regulatory region sequence-specific DNA binding;GO:0000977//RNA polymerase II regulatory region sequence-specific DNA binding;GO:0000978//RNA polymerase II core promoter proximal region sequence-specific DNA binding;GO:0000987//core promoter proximal region sequence-specific DNA binding;GO:0001012//RNA polymerase II regulatory region DNA bi…	GO:0001101//response to acid chemical;GO:0001894//tissue homeostasis;GO:0006082//organic acid metabolic process;GO:0006084//acetyl-CoA metabolic process;GO:0006094//gluconeogenesis;GO:0006139//nucleobase-containing compound metabolic process;GO:0006163//purine nucleotide metabolic process;GO:0006164//purine nucleotide biosynthetic process;GO:0006355//regulation of transcription, DNA-templated;GO:…
ACADL	ncbi_105072946	88.6783	98.1558	92.8208	21.3821	29.6602	31.4481	93.2183	27.4968	-1.76135	3.44913e-07	2.47084e-06	XP_032335841.1 long-chain specific acyl-CoA dehydrogenase, mitochondrial isoform X1 [Camelus ferus]	Metabolism;Organismal Systems;Metabolism;Metabolism	Global and overview maps;Endocrine system;Global and overview maps;Lipid metabolism	ko01100//Metabolic pathways;ko03320//PPAR signaling pathway;ko01212//Fatty acid metabolism;ko00071//Fatty acid degradation	K00255;K00255;K00255;K00255	GO:0005575//cellular_component;GO:0005622//intracellular;GO:0005623//cell;GO:0005737//cytoplasm;GO:0005739//mitochondrion;GO:0005740//mitochondrial envelope;GO:0005759//mitochondrial matrix;GO:0016020//membrane;GO:0031090//organelle membrane;GO:0031966//mitochondrial membrane;GO:0031967//organelle envelope;GO:0031974//membrane-enclosed lumen;GO:0031975//envelope;GO:0043226//organelle;GO:0043227//…	GO:0000062//fatty-acyl-CoA binding;GO:0000166//nucleotide binding;GO:0003674//molecular_function;GO:0003824//catalytic activity;GO:0003995//acyl-CoA dehydrogenase activity;GO:0003997//acyl-CoA oxidase activity;GO:0004466//long-chain-acyl-CoA dehydrogenase activity;GO:0005488//binding;GO:0016401//palmitoyl-CoA oxidase activity;GO:0016491//oxidoreductase activity;GO:0016627//oxidoreductase activity…	GO:0001659//temperature homeostasis;GO:0001676//long-chain fatty acid metabolic process;GO:0006082//organic acid metabolic process;GO:0006575//cellular modified amino acid metabolic process;GO:0006577//amino-acid betaine metabolic process;GO:0006579//amino-acid betaine catabolic process;GO:0006629//lipid metabolic process;GO:0006631//fatty acid metabolic process;GO:0006635//fatty acid beta-oxidat…
ACAT2	ncbi_105077364	289.473	341.595	354.51	139.436	165.206	128.812	328.526	144.485	-1.18509	2.24765e-06	1.39634e-05	XP_010964072.1 PREDICTED: acetyl-CoA acetyltransferase, cytosolic [Camelus bactrianus]	Metabolism;Metabolism;Metabolism;Metabolism;Metabolism;Metabolism;Metabolism;Metabolism;Metabolism;Metabolism;Metabolism;Metabolism;Metabolism	Global and overview maps;Global and overview maps;Amino acid metabolism;Global and overview maps;Carbohydrate metabolism;Lipid metabolism;Carbohydrate metabolism;Amino acid metabolism;Amino acid metabolism;Carbohydrate metabolism;Carbohydrate metabolism;Metabolism of terpenoids and polyketides;Lipid metabolism	ko01100//Metabolic pathways;ko01200//Carbon metabolism;ko00280//Valine, leucine and isoleucine degradation;ko01212//Fatty acid metabolism;ko00620//Pyruvate metabolism;ko00071//Fatty acid degradation;ko00640//Propanoate metabolism;ko00310//Lysine degradation;ko00380//Tryptophan metabolism;ko00630//Glyoxylate and dicarboxylate metabolism;ko00650//Butanoate metabolism;ko00900//Terpenoid backbone bio…	K00626;K00626;K00626;K00626;K00626;K00626;K00626;K00626;K00626;K00626;K00626;K00626;K00626	GO:0005575//cellular_component;GO:0005622//intracellular;GO:0005623//cell;GO:0005634//nucleus;GO:0005730//nucleolus;GO:0005737//cytoplasm;GO:0005739//mitochondrion;GO:0005777//peroxisome;GO:0005829//cytosol;GO:0031974//membrane-enclosed lumen;GO:0031981//nuclear lumen;GO:0042579//microbody;GO:0043226//organelle;GO:0043227//membrane-bounded organelle;GO:0043228//non-membrane-bounded organelle;GO:0…	GO:0003674//molecular_function;GO:0003824//catalytic activity;GO:0003985//acetyl-CoA C-acetyltransferase activity;GO:0003988//acetyl-CoA C-acyltransferase activity;GO:0016407//acetyltransferase activity;GO:0016408//C-acyltransferase activity;GO:0016453//C-acetyltransferase activity;GO:0016740//transferase activity;GO:0016746//transferase activity, transferring acyl groups;GO:0016747//transferase …	GO:0006066//alcohol metabolic process;GO:0006082//organic acid metabolic process;GO:0006629//lipid metabolic process;GO:0006631//fatty acid metabolic process;GO:0006633//fatty acid biosynthetic process;GO:0006635//fatty acid beta-oxidation;GO:0006694//steroid biosynthetic process;GO:0006695//cholesterol biosynthetic process;GO:0008150//biological_process;GO:0008152//metabolic process;GO:0008202//…
ACLY	ncbi_105080129	1955.34	1869.88	1904.63	3556.02	3516.12	3510.19	1909.95	3527.44	0.885088	4.1682e-47	6.57606e-45	XP_010967311.1 PREDICTED: ATP-citrate synthase isoform X1 [Camelus bactrianus]	Metabolism;Metabolism	Global and overview maps;Carbohydrate metabolism	ko01100//Metabolic pathways;ko00020//Citrate cycle (TCA cycle)	K01648;K01648	GO:0000323//lytic vacuole;GO:0005575//cellular_component;GO:0005576//extracellular region;GO:0005622//intracellular;GO:0005623//cell;GO:0005634//nucleus;GO:0005654//nucleoplasm;GO:0005737//cytoplasm;GO:0005764//lysosome;GO:0005766//primary lysosome;GO:0005773//vacuole;GO:0005775//vacuolar lumen;GO:0005829//cytosol;GO:0005886//plasma membrane;GO:0009346//citrate lyase complex;GO:0012505//endomembr…	GO:0000166//nucleotide binding;GO:0003674//molecular_function;GO:0003824//catalytic activity;GO:0003878//ATP citrate synthase activity;GO:0003985//acetyl-CoA C-acetyltransferase activity;GO:0004108//citrate (Si)-synthase activity;GO:0004774//succinate-CoA ligase activity;GO:0004775//succinate-CoA ligase (ADP-forming) activity;GO:0004776//succinate-CoA ligase (GDP-forming) activity;GO:0005488//bin…	GO:0001775//cell activation;GO:0002252//immune effector process;GO:0002263//cell activation involved in immune response;GO:0002274//myeloid leukocyte activation;GO:0002275//myeloid cell activation involved in immune response;GO:0002283//neutrophil activation involved in immune response;GO:0002366//leukocyte activation involved in immune response;GO:0002376//immune system process;GO:0002443//leuko…
ADM	ncbi_105076636	72.0996	68.3071	55.8711	13.0401	17.174	NA	65.4259	15.1071	-2.11464	0.0185966	0.0435333	XP_006192010.1 ADM isoform X1 [Camelus ferus]	Organismal Systems;Environmental Information Processing	Circulatory system;Signaling molecules and interaction	ko04270//Vascular smooth muscle contraction;ko04080//Neuroactive ligand-receptor interaction	K12333;K12333	GO:0005575//cellular_component;GO:0005576//extracellular region;GO:0005615//extracellular space;GO:0005622//intracellular;GO:0005623//cell;GO:0005737//cytoplasm;GO:0044421//extracellular region part;GO:0044424//intracellular part;GO:0044464//cell part	GO:0001664//G-protein coupled receptor binding;GO:0003674//molecular_function;GO:0005102//receptor binding;GO:0005179//hormone activity;GO:0005488//binding;GO:0005515//protein binding;GO:0030545//receptor regulator activity;GO:0031700//adrenomedullin receptor binding;GO:0048018//receptor agonist activity;GO:0098772//molecular function regulator	GO:0000003//reproduction;GO:0001568//blood vessel development;GO:0001570//vasculogenesis;GO:0001666//response to hypoxia;GO:0001701//in utero embryonic development;GO:0001763//morphogenesis of a branching structure;GO:0001838//embryonic epithelial tube formation;GO:0001841//neural tube formation;GO:0001843//neural tube closure;GO:0001890//placenta development;GO:0001892//embryonic placenta develo…
AGT	ncbi_105075087	1836.09	1840.54	1660.92	139.348	206.607	159.667	1779.18	168.54	-3.40005	5.06069e-17	1.28104e-15	XP_010961139.1 PREDICTED: angiotensinogen [Camelus bactrianus]	Human Diseases;Environmental Information Processing;Organismal Systems;Organismal Systems;Human Diseases;Human Diseases;Human Diseases;Organismal Systems;Human Diseases;Human Diseases;Organismal Systems;Organismal Systems;Environmental Information Processing;Organismal Systems	Cancer: overview;Signal transduction;Circulatory system;Circulatory system;Endocrine and metabolic disease;Endocrine and metabolic disease;Endocrine and metabolic disease;Endocrine system;Cardiovascular disease;Cardiovascular disease;Endocrine system;Endocrine system;Signaling molecules and interaction;Endocrine system	ko05200//Pathways in cancer;ko04072//Phospholipase D signaling pathway;ko04261//Adrenergic signaling in cardiomyocytes;ko04270//Vascular smooth muscle contraction;ko04933//AGE-RAGE signaling pathway in diabetic complications;ko04934//Cushing syndrome;ko04931//Insulin resistance;ko04925//Aldosterone synthesis and secretion;ko05414//Dilated cardiomyopathy;ko05410//Hypertrophic cardiomyopathy;ko0492…	K09821;K09821;K09821;K09821;K09821;K09821;K09821;K09821;K09821;K09821;K09821;K09821;K09821;K09821	GO:0005575//cellular_component;GO:0005576//extracellular region;GO:0005615//extracellular space;GO:0005622//intracellular;GO:0005623//cell;GO:0005737//cytoplasm;GO:0005829//cytosol;GO:0044421//extracellular region part;GO:0044424//intracellular part;GO:0044444//cytoplasmic part;GO:0044464//cell part	GO:0001664//G-protein coupled receptor binding;GO:0003674//molecular_function;GO:0004857//enzyme inhibitor activity;GO:0004866//endopeptidase inhibitor activity;GO:0004867//serine-type endopeptidase inhibitor activity;GO:0005102//receptor binding;GO:0005179//hormone activity;GO:0005488//binding;GO:0005515//protein binding;GO:0008047//enzyme activator activity;GO:0008083//growth factor activity;GO…	GO:0000003//reproduction;GO:0000165//MAPK cascade;GO:0001505//regulation of neurotransmitter levels;GO:0001542//ovulation from ovarian follicle;GO:0001543//ovarian follicle rupture;GO:0001558//regulation of cell growth;GO:0001568//blood vessel development;GO:0001655//urogenital system development;GO:0001657//ureteric bud development;GO:0001658//branching involved in ureteric bud morphogenesis;GO:…
AKR1B1	ncbi_105063065	124272	110742	115093	64180	58771	64125.9	116702	62359	-0.904161	6.86977e-21	2.36571e-19	NP_001306804.1 aldo-keto reductase family 1 member B1 [Camelus dromedarius]	Metabolism;Metabolism;Metabolism;Metabolism;Metabolism;Metabolism	Global and overview maps;Lipid metabolism;Carbohydrate metabolism;Carbohydrate metabolism;Metabolism of cofactors and vitamins;Carbohydrate metabolism	ko01100//Metabolic pathways;ko00561//Glycerolipid metabolism;ko00051//Fructose and mannose metabolism;ko00052//Galactose metabolism;ko00790//Folate biosynthesis;ko00040//Pentose and glucuronate interconversions	K00011;K00011;K00011;K00011;K00011;K00011	GO:0000323//lytic vacuole;GO:0005575//cellular_component;GO:0005576//extracellular region;GO:0005615//extracellular space;GO:0005622//intracellular;GO:0005623//cell;GO:0005634//nucleus;GO:0005654//nucleoplasm;GO:0005737//cytoplasm;GO:0005764//lysosome;GO:0005773//vacuole;GO:0005829//cytosol;GO:0005902//microvillus;GO:0005911//cell-cell junction;GO:0030054//cell junction;GO:0031974//membrane-enclo…	GO:0003674//molecular_function;GO:0003824//catalytic activity;GO:0004032//alditol:NADP+ 1-oxidoreductase activity;GO:0004033//aldo-keto reductase (NADP) activity;GO:0008106//alcohol dehydrogenase (NADP+) activity;GO:0009055//electron carrier activity;GO:0016229//steroid dehydrogenase activity;GO:0016491//oxidoreductase activity;GO:0016614//oxidoreductase activity, acting on CH-OH group of donors;…	GO:0000003//reproduction;GO:0000302//response to reactive oxygen species;GO:0001101//response to acid chemical;GO:0001655//urogenital system development;GO:0001822//kidney development;GO:0001894//tissue homeostasis;GO:0003008//system process;GO:0003014//renal system process;GO:0003091//renal water homeostasis;GO:0005975//carbohydrate metabolic process;GO:0005996//monosaccharide metabolic process;…
ALDH1A1	ncbi_105067277	310.16	227.497	321.579	80.3025	72.8619	63.4464	286.412	72.2036	-1.98795	3.39697e-08	2.87703e-07	XP_006193914.1 LOW QUALITY PROTEIN: retinal dehydrogenase 1 [Camelus ferus]	Metabolism;Metabolism	Global and overview maps;Metabolism of cofactors and vitamins	ko01100//Metabolic pathways;ko00830//Retinol metabolism	K07249;K07249	GO:0005575//cellular_component;GO:0005622//intracellular;GO:0005623//cell;GO:0005737//cytoplasm;GO:0005829//cytosol;GO:0044424//intracellular part;GO:0044444//cytoplasmic part;GO:0044464//cell part	GO:0000166//nucleotide binding;GO:0001758//retinal dehydrogenase activity;GO:0003674//molecular_function;GO:0003824//catalytic activity;GO:0003842//1-pyrroline-5-carboxylate dehydrogenase activity;GO:0003995//acyl-CoA dehydrogenase activity;GO:0004029//aldehyde dehydrogenase (NAD) activity;GO:0004491//methylmalonate-semialdehyde dehydrogenase (acylating) activity;GO:0004777//succinate-semialdehyd…	GO:0001523//retinoid metabolic process;GO:0005975//carbohydrate metabolic process;GO:0005996//monosaccharide metabolic process;GO:0006000//fructose metabolic process;GO:0006001//fructose catabolic process;GO:0006066//alcohol metabolic process;GO:0006067//ethanol metabolic process;GO:0006069//ethanol oxidation;GO:0006081//cellular aldehyde metabolic process;GO:0006091//generation of precursor meta…
AMACR	ncbi_105069428	1305.94	1022.51	1009.34	2464.18	2420.75	2474.9	1112.6	2453.28	1.14078	2.09366e-13	3.61481e-12	XP_010953854.1 PREDICTED: alpha-methylacyl-CoA racemase [Camelus bactrianus]	Metabolism;Cellular Processes;Metabolism	Global and overview maps;Transport and catabolism;Lipid metabolism	ko01100//Metabolic pathways;ko04146//Peroxisome;ko00120//Primary bile acid biosynthesis	K01796;K01796;K01796	GO:0005575//cellular_component;GO:0005622//intracellular;GO:0005623//cell;GO:0005737//cytoplasm;GO:0005739//mitochondrion;GO:0005777//peroxisome;GO:0005782//peroxisomal matrix;GO:0005829//cytosol;GO:0005886//plasma membrane;GO:0016020//membrane;GO:0031907//microbody lumen;GO:0031974//membrane-enclosed lumen;GO:0042579//microbody;GO:0043226//organelle;GO:0043227//membrane-bounded organelle;GO:0043…	GO:0003674//molecular_function;GO:0003824//catalytic activity;GO:0005102//receptor binding;GO:0005488//binding;GO:0005515//protein binding;GO:0008111//alpha-methylacyl-CoA racemase activity;GO:0008410//CoA-transferase activity;GO:0016853//isomerase activity;GO:0016854//racemase and epimerase activity;GO:0033608//formyl-CoA transferase activity	GO:0001561//fatty acid alpha-oxidation;GO:0006082//organic acid metabolic process;GO:0006605//protein targeting;GO:0006625//protein targeting to peroxisome;GO:0006629//lipid metabolic process;GO:0006631//fatty acid metabolic process;GO:0006635//fatty acid beta-oxidation;GO:0006694//steroid biosynthetic process;GO:0006699//bile acid biosynthetic process;GO:0006720//isoprenoid metabolic process;GO:…
ANXA6	ncbi_105080898	3981.63	3595.12	3857.96	2210.46	2203.13	2130.85	3811.57	2181.48	-0.805078	1.78595e-25	9.04169e-24	XP_010968308.1 PREDICTED: annexin A6 isoform X1 [Camelus bactrianus]	-	-	-	-	GO:0000323//lytic vacuole;GO:0001725//stress fiber;GO:0005575//cellular_component;GO:0005622//intracellular;GO:0005623//cell;GO:0005634//nucleus;GO:0005737//cytoplasm;GO:0005739//mitochondrion;GO:0005740//mitochondrial envelope;GO:0005743//mitochondrial inner membrane;GO:0005764//lysosome;GO:0005765//lysosomal membrane;GO:0005768//endosome;GO:0005770//late endosome;GO:0005773//vacuole;GO:0005774/…	GO:0000166//nucleotide binding;GO:0001786//phosphatidylserine binding;GO:0001882//nucleoside binding;GO:0001883//purine nucleoside binding;GO:0003674//molecular_function;GO:0003677//DNA binding;GO:0003700//transcription factor activity, sequence-specific DNA binding;GO:0003779//actin binding;GO:0004520//endodeoxyribonuclease activity;GO:0005215//transporter activity;GO:0005216//ion channel activi…	GO:0001501//skeletal system development;GO:0001667//ameboidal-type cell migration;GO:0001755//neural crest cell migration;GO:0002062//chondrocyte differentiation;GO:0003413//chondrocyte differentiation involved in endochondral bone morphogenesis;GO:0003416//endochondral bone growth;GO:0003417//growth plate cartilage development;GO:0003418//growth plate cartilage chondrocyte differentiation;GO:000…
APOA1	ncbi_105067841	14439.9	16100.7	16423.1	1297.96	1308.11	1302.18	15654.6	1302.75	-3.58695	7.43679e-16	1.69299e-14	EPY88081.1 apolipoprotein A-I [Camelus ferus]	Organismal Systems;Organismal Systems;Human Diseases;Organismal Systems;Organismal Systems	Endocrine system;Digestive system;Infectious disease: parasitic;Digestive system;Digestive system	ko03320//PPAR signaling pathway;ko04979//Cholesterol metabolism;ko05143//African trypanosomiasis;ko04975//Fat digestion and absorption;ko04977//Vitamin digestion and absorption	K08757;K08757;K08757;K08757;K08757	GO:0000275//mitochondrial proton-transporting ATP synthase complex, catalytic core F(1);GO:0005575//cellular_component;GO:0005576//extracellular region;GO:0005615//extracellular space;GO:0005622//intracellular;GO:0005623//cell;GO:0005634//nucleus;GO:0005737//cytoplasm;GO:0005768//endosome;GO:0005769//early endosome;GO:0005783//endoplasmic reticulum;GO:0005788//endoplasmic reticulum lumen;GO:00058…	GO:0000155//phosphorelay sensor kinase activity;GO:0001540//beta-amyloid binding;GO:0003674//molecular_function;GO:0003697//single-stranded DNA binding;GO:0003700//transcription factor activity, sequence-specific DNA binding;GO:0003824//catalytic activity;GO:0004857//enzyme inhibitor activity;GO:0005085//guanyl-nucleotide exchange factor activity;GO:0005102//receptor binding;GO:0005198//structura…	GO:0000160//phosphorelay signal transduction system;GO:0001523//retinoid metabolic process;GO:0001667//ameboidal-type cell migration;GO:0001817//regulation of cytokine production;GO:0001818//negative regulation of cytokine production;GO:0001932//regulation of protein phosphorylation;GO:0001935//endothelial cell proliferation;GO:0001959//regulation of cytokine-mediated signaling pathway;GO:0001960…
APOA2	ncbi_105069553	238.95	129.056	128.927	82.9204	53.343	75.4009	165.644	70.5548	-1.23127	0.0173937	0.0412277	XP_006174033.1 apolipoprotein A-II [Camelus ferus]	Organismal Systems;Organismal Systems	Endocrine system;Digestive system	ko03320//PPAR signaling pathway;ko04979//Cholesterol metabolism	K08758;K08758	GO:0005575//cellular_component;GO:0005576//extracellular region;GO:0005615//extracellular space;GO:0005622//intracellular;GO:0005623//cell;GO:0005737//cytoplasm;GO:0005768//endosome;GO:0005769//early endosome;GO:0005783//endoplasmic reticulum;GO:0005788//endoplasmic reticulum lumen;GO:0005829//cytosol;GO:0012505//endomembrane system;GO:0031410//cytoplasmic vesicle;GO:0031974//membrane-enclosed lu…	GO:0003674//molecular_function;GO:0004857//enzyme inhibitor activity;GO:0005102//receptor binding;GO:0005215//transporter activity;GO:0005319//lipid transporter activity;GO:0005488//binding;GO:0005496//steroid binding;GO:0005515//protein binding;GO:0005543//phospholipid binding;GO:0008035//high-density lipoprotein particle binding;GO:0008047//enzyme activator activity;GO:0008289//lipid binding;GO…	GO:0001523//retinoid metabolic process;GO:0001817//regulation of cytokine production;GO:0001818//negative regulation of cytokine production;GO:0001819//positive regulation of cytokine production;GO:0002526//acute inflammatory response;GO:0002682//regulation of immune system process;GO:0002683//negative regulation of immune system process;GO:0002697//regulation of immune effector process;GO:000269…
APOA4	ncbi_105067842	13896.4	13023	13427.4	1534.47	1515.4	1493.32	13448.9	1514.39	-3.15068	4.98552e-77	3.38218e-74	EPY88082.1 hypothetical protein CB1_000200068 [Camelus ferus]	Organismal Systems;Organismal Systems;Organismal Systems	Digestive system;Digestive system;Digestive system	ko04979//Cholesterol metabolism;ko04975//Fat digestion and absorption;ko04977//Vitamin digestion and absorption	K08760;K08760;K08760	GO:0005575//cellular_component;GO:0005576//extracellular region;GO:0005577//fibrinogen complex;GO:0005615//extracellular space;GO:0005622//intracellular;GO:0005623//cell;GO:0005737//cytoplasm;GO:0005768//endosome;GO:0005769//early endosome;GO:0005783//endoplasmic reticulum;GO:0005788//endoplasmic reticulum lumen;GO:0005829//cytosol;GO:0005925//focal adhesion;GO:0009986//cell surface;GO:0012505//e…	GO:0001540//beta-amyloid binding;GO:0003674//molecular_function;GO:0003824//catalytic activity;GO:0004713//protein tyrosine kinase activity;GO:0004715//non-membrane spanning protein tyrosine kinase activity;GO:0004843//thiol-dependent ubiquitin-specific protease activity;GO:0005102//receptor binding;GO:0005198//structural molecule activity;GO:0005215//transporter activity;GO:0005319//lipid transp…	GO:0000302//response to reactive oxygen species;GO:0000303//response to superoxide;GO:0000305//response to oxygen radical;GO:0001523//retinoid metabolic process;GO:0001667//ameboidal-type cell migration;GO:0001817//regulation of cytokine production;GO:0001818//negative regulation of cytokine production;GO:0001932//regulation of protein phosphorylation;GO:0001935//endothelial cell proliferation;GO…
APOB	ncbi_105062962	8513.16	7983.42	8017.85	2419.18	2365.52	2289.29	8171.48	2358	-1.79303	1.85943e-79	1.40159e-76	XP_010945689.1 PREDICTED: apolipoprotein B-100 [Camelus bactrianus]	Organismal Systems;Organismal Systems;Organismal Systems	Digestive system;Digestive system;Digestive system	ko04979//Cholesterol metabolism;ko04975//Fat digestion and absorption;ko04977//Vitamin digestion and absorption	K14462;K14462;K14462	GO:0000323//lytic vacuole;GO:0005575//cellular_component;GO:0005576//extracellular region;GO:0005615//extracellular space;GO:0005622//intracellular;GO:0005623//cell;GO:0005737//cytoplasm;GO:0005764//lysosome;GO:0005768//endosome;GO:0005769//early endosome;GO:0005773//vacuole;GO:0005775//vacuolar lumen;GO:0005783//endoplasmic reticulum;GO:0005788//endoplasmic reticulum lumen;GO:0005789//endoplasmi…	GO:0003674//molecular_function;GO:0005102//receptor binding;GO:0005215//transporter activity;GO:0005319//lipid transporter activity;GO:0005488//binding;GO:0005515//protein binding;GO:0005539//glycosaminoglycan binding;GO:0005543//phospholipid binding;GO:0008201//heparin binding;GO:0008289//lipid binding;GO:0015248//sterol transporter activity;GO:0017127//cholesterol transporter activity;GO:001989…	GO:0000003//reproduction;GO:0001101//response to acid chemical;GO:0001523//retinoid metabolic process;GO:0001568//blood vessel development;GO:0001701//in utero embryonic development;GO:0001944//vasculature development;GO:0002218//activation of innate immune response;GO:0002221//pattern recognition receptor signaling pathway;GO:0002224//toll-like receptor signaling pathway;GO:0002237//response to …
APOD	ncbi_105072374	5918.26	5765.01	5929.45	446.149	323.349	424.673	5870.91	398.057	-3.88254	1.31803e-06	8.54015e-06	XP_006201003.1 apolipoprotein D [Vicugna pacos]	-	-	-	-	GO:0005575//cellular_component;GO:0005576//extracellular region;GO:0005615//extracellular space;GO:0005622//intracellular;GO:0005623//cell;GO:0005737//cytoplasm;GO:0005783//endoplasmic reticulum;GO:0005829//cytosol;GO:0005840//ribosome;GO:0012505//endomembrane system;GO:0022626//cytosolic ribosome;GO:0030425//dendrite;GO:0032991//macromolecular complex;GO:0036477//somatodendritic compartment;GO:0…	GO:0003674//molecular_function;GO:0005215//transporter activity;GO:0005319//lipid transporter activity;GO:0005488//binding;GO:0005496//steroid binding;GO:0008289//lipid binding;GO:0015485//cholesterol binding;GO:0032934//sterol binding;GO:0036094//small molecule binding;GO:0043178//alcohol binding;GO:0046422//violaxanthin de-epoxidase activity;GO:0097159//organic cyclic compound binding	GO:0000302//response to reactive oxygen species;GO:0001525//angiogenesis;GO:0001568//blood vessel development;GO:0001817//regulation of cytokine production;GO:0001818//negative regulation of cytokine production;GO:0001944//vasculature development;GO:0001952//regulation of cell-matrix adhesion;GO:0001953//negative regulation of cell-matrix adhesion;GO:0002682//regulation of immune system process;G…
APOE	ncbi_105062503	351.797	412.511	382.299	75.0805	73.1282	71.2164	382.202	73.1417	-2.38557	4.98557e-11	6.35754e-10	XP_010945092.1 PREDICTED: apolipoprotein E [Camelus bactrianus]	Human Diseases;Organismal Systems	Neurodegenerative disease;Digestive system	ko05010//Alzheimer disease;ko04979//Cholesterol metabolism	K04524;K04524	GO:0000323//lytic vacuole;GO:0005575//cellular_component;GO:0005576//extracellular region;GO:0005577//fibrinogen complex;GO:0005615//extracellular space;GO:0005622//intracellular;GO:0005623//cell;GO:0005634//nucleus;GO:0005635//nuclear envelope;GO:0005737//cytoplasm;GO:0005741//mitochondrial outer membrane;GO:0005764//lysosome;GO:0005768//endosome;GO:0005769//early endosome;GO:0005770//late endos…	GO:0001540//beta-amyloid binding;GO:0003674//molecular_function;GO:0003690//double-stranded DNA binding;GO:0003700//transcription factor activity, sequence-specific DNA binding;GO:0003824//catalytic activity;GO:0003924//GTPase activity;GO:0005102//receptor binding;GO:0005198//structural molecule activity;GO:0005215//transporter activity;GO:0005319//lipid transporter activity;GO:0005488//binding;G…	GO:0000302//response to reactive oxygen species;GO:0001101//response to acid chemical;GO:0001523//retinoid metabolic process;GO:0001558//regulation of cell growth;GO:0001568//blood vessel development;GO:0001932//regulation of protein phosphorylation;GO:0001933//negative regulation of protein phosphorylation;GO:0001936//regulation of endothelial cell proliferation;GO:0001937//negative regulation o…
AR	ncbi_105083716	26.5864	34.6886	24.3458	45.9028	39.9109	52.9262	28.5403	46.2466	0.696348	0.00475747	0.0136873	XP_010971951.1 PREDICTED: LOW QUALITY PROTEIN: androgen receptor [Camelus bactrianus]	Human Diseases;Cellular Processes;Human Diseases	Cancer: overview;Cell growth and death;Cancer: specific types	ko05200//Pathways in cancer;ko04114//Oocyte meiosis;ko05215//Prostate cancer	K08557;K08557;K08557	GO:0000228//nuclear chromosome;GO:0000785//chromatin;GO:0000790//nuclear chromatin;GO:0005575//cellular_component;GO:0005622//intracellular;GO:0005623//cell;GO:0005634//nucleus;GO:0005654//nucleoplasm;GO:0005672//transcription factor TFIIA complex;GO:0005694//chromosome;GO:0005737//cytoplasm;GO:0005829//cytosol;GO:0005886//plasma membrane;GO:0016020//membrane;GO:0016604//nuclear body;GO:0016607//…	GO:0000166//nucleotide binding;GO:0000976//transcription regulatory region sequence-specific DNA binding;GO:0000977//RNA polymerase II regulatory region sequence-specific DNA binding;GO:0000978//RNA polymerase II core promoter proximal region sequence-specific DNA binding;GO:0000981//RNA polymerase II transcription factor activity, sequence-specific DNA binding;GO:0000982//transcription factor ac…	GO:0000003//reproduction;GO:0000122//negative regulation of transcription from RNA polymerase II promoter;GO:0000902//cell morphogenesis;GO:0000904//cell morphogenesis involved in differentiation;GO:0001655//urogenital system development;GO:0001701//in utero embryonic development;GO:0001763//morphogenesis of a branching structure;GO:0001932//regulation of protein phosphorylation;GO:0001934//posit…
CAT	ncbi_105076516	3042.88	2994.78	3032.54	6936.27	6602.29	6829.67	3023.4	6789.41	1.16711	7.23436e-50	1.36327e-47	XP_010962995.1 PREDICTED: catalase [Camelus bactrianus]	Metabolism;Metabolism;Environmental Information Processing;Cellular Processes;Organismal Systems;Organismal Systems;Organismal Systems;Human Diseases;Metabolism;Metabolism	Global and overview maps;Global and overview maps;Signal transduction;Transport and catabolism;Aging;Aging;Aging;Neurodegenerative disease;Amino acid metabolism;Carbohydrate metabolism	ko01100//Metabolic pathways;ko01200//Carbon metabolism;ko04068//FoxO signaling pathway;ko04146//Peroxisome;ko04211//Longevity regulating pathway;ko04212//Longevity regulating pathway - worm;ko04213//Longevity regulating pathway - multiple species;ko05014//Amyotrophic lateral sclerosis;ko00380//Tryptophan metabolism;ko00630//Glyoxylate and dicarboxylate metabolism	K03781;K03781;K03781;K03781;K03781;K03781;K03781;K03781;K03781;K03781	GO:0000323//lytic vacuole;GO:0005575//cellular_component;GO:0005576//extracellular region;GO:0005615//extracellular space;GO:0005622//intracellular;GO:0005623//cell;GO:0005737//cytoplasm;GO:0005739//mitochondrion;GO:0005740//mitochondrial envelope;GO:0005758//mitochondrial intermembrane space;GO:0005764//lysosome;GO:0005773//vacuole;GO:0005777//peroxisome;GO:0005778//peroxisomal membrane;GO:00057…	GO:0000166//nucleotide binding;GO:0003674//molecular_function;GO:0003824//catalytic activity;GO:0004046//aminoacylase activity;GO:0004096//catalase activity;GO:0004601//peroxidase activity;GO:0005102//receptor binding;GO:0005488//binding;GO:0005515//protein binding;GO:0016209//antioxidant activity;GO:0016491//oxidoreductase activity;GO:0016627//oxidoreductase activity, acting on the CH-CH group o…	GO:0000302//response to reactive oxygen species;GO:0001101//response to acid chemical;GO:0001655//urogenital system development;GO:0001657//ureteric bud development;GO:0001666//response to hypoxia;GO:0001775//cell activation;GO:0001822//kidney development;GO:0001823//mesonephros development;GO:0002252//immune effector process;GO:0002263//cell activation involved in immune response;GO:0002274//mye…
COMT	ncbi_105070538	2955.93	2498.87	2907.61	4423.92	5746.45	5822.12	2787.47	5330.83	0.935403	9.80535e-07	6.47707e-06	KAB1255134.1 Catechol O-methyltransferase [Camelus dromedarius]	Metabolism;Organismal Systems;Metabolism;Metabolism	Global and overview maps;Nervous system;Amino acid metabolism;Lipid metabolism	ko01100//Metabolic pathways;ko04728//Dopaminergic synapse;ko00350//Tyrosine metabolism;ko00140//Steroid hormone biosynthesis	K00545;K00545;K00545;K00545	GO:0005575//cellular_component;GO:0005622//intracellular;GO:0005623//cell;GO:0005737//cytoplasm;GO:0005829//cytosol;GO:0005886//plasma membrane;GO:0016020//membrane;GO:0016021//integral component of membrane;GO:0030424//axon;GO:0030425//dendrite;GO:0031224//intrinsic component of membrane;GO:0036477//somatodendritic compartment;GO:0042995//cell projection;GO:0043005//neuron projection;GO:0043197/…	GO:0000287//magnesium ion binding;GO:0003674//molecular_function;GO:0003824//catalytic activity;GO:0005488//binding;GO:0008168//methyltransferase activity;GO:0008171//O-methyltransferase activity;GO:0008757//S-adenosylmethionine-dependent methyltransferase activity;GO:0016206//catechol O-methyltransferase activity;GO:0016740//transferase activity;GO:0016741//transferase activity, transferring one…	GO:0000003//reproduction;GO:0001505//regulation of neurotransmitter levels;GO:0001510//RNA methylation;GO:0002237//response to molecule of bacterial origin;GO:0003008//system process;GO:0006082//organic acid metabolic process;GO:0006139//nucleobase-containing compound metabolic process;GO:0006520//cellular amino acid metabolic process;GO:0006521//regulation of cellular amino acid metabolic proces…
CYB5R1	ncbi_105069981	1474.52	1513.88	1408.12	815.301	795.795	833.636	1465.51	814.91	-0.846685	0.000451896	0.00172325	XP_032322617.1 NADH-cytochrome b5 reductase 1 isoform X1 [Camelus ferus]	Metabolism	Carbohydrate metabolism	ko00520//Amino sugar and nucleotide sugar metabolism	K00326	GO:0005575//cellular_component;GO:0005622//intracellular;GO:0005623//cell;GO:0005737//cytoplasm;GO:0005783//endoplasmic reticulum;GO:0005789//endoplasmic reticulum membrane;GO:0005886//plasma membrane;GO:0012505//endomembrane system;GO:0012506//vesicle membrane;GO:0016020//membrane;GO:0016021//integral component of membrane;GO:0030141//secretory granule;GO:0030659//cytoplasmic vesicle membrane;GO…	GO:0003674//molecular_function;GO:0003824//catalytic activity;GO:0004128//cytochrome-b5 reductase activity, acting on NAD(P)H;GO:0009055//electron carrier activity;GO:0016002//sulfite reductase activity;GO:0016491//oxidoreductase activity;GO:0016651//oxidoreductase activity, acting on NAD(P)H;GO:0016653//oxidoreductase activity, acting on NAD(P)H, heme protein as acceptor;GO:0016655//oxidoreducta…	GO:0002576//platelet degranulation;GO:0006629//lipid metabolic process;GO:0006694//steroid biosynthetic process;GO:0006790//sulfur compound metabolic process;GO:0006810//transport;GO:0006811//ion transport;GO:0006814//sodium ion transport;GO:0006820//anion transport;GO:0006887//exocytosis;GO:0008150//biological_process;GO:0008152//metabolic process;GO:0008202//steroid metabolic process;GO:0008610…
CYP1B1	ncbi_105078974	1379.11	1186.47	1191.14	298.329	312.698	315.139	1252.24	308.722	-2.02013	5.94697e-08	4.81149e-07	XP_010965966.1 PREDICTED: cytochrome P450 1B1 [Camelus bactrianus]	Human Diseases;Human Diseases;Metabolism;Metabolism;Organismal Systems;Metabolism	Cancer: overview;Cancer: overview;Amino acid metabolism;Xenobiotics biodegradation and metabolism;Endocrine system;Lipid metabolism	ko05206//MicroRNAs in cancer;ko05204//Chemical carcinogenesis - DNA adducts;ko00380//Tryptophan metabolism;ko00980//Metabolism of xenobiotics by cytochrome P450;ko04913//Ovarian steroidogenesis;ko00140//Steroid hormone biosynthesis	K07410;K07410;K07410;K07410;K07410;K07410	GO:0005575//cellular_component;GO:0005622//intracellular;GO:0005623//cell;GO:0005634//nucleus;GO:0005737//cytoplasm;GO:0005739//mitochondrion;GO:0005783//endoplasmic reticulum;GO:0005789//endoplasmic reticulum membrane;GO:0012505//endomembrane system;GO:0016020//membrane;GO:0031090//organelle membrane;GO:0031984//organelle subcompartment;GO:0042175//nuclear outer membrane-endoplasmic reticulum me…	GO:0003674//molecular_function;GO:0003824//catalytic activity;GO:0004497//monooxygenase activity;GO:0005488//binding;GO:0005506//iron ion binding;GO:0008144//drug binding;GO:0016491//oxidoreductase activity;GO:0016705//oxidoreductase activity, acting on paired donors, with incorporation or reduction of molecular oxygen;GO:0016712//oxidoreductase activity, acting on paired donors, with incorporati…	GO:0000302//response to reactive oxygen species;GO:0001505//regulation of neurotransmitter levels;GO:0001523//retinoid metabolic process;GO:0001525//angiogenesis;GO:0001568//blood vessel development;GO:0001654//eye development;GO:0001667//ameboidal-type cell migration;GO:0001676//long-chain fatty acid metabolic process;GO:0001817//regulation of cytokine production;GO:0001819//positive regulation …
CYP2R1	ncbi_105076609	231.173	236.755	244.234	108.849	101.548	89.46	237.387	99.9526	-1.24793	4.56436e-11	5.87564e-10	XP_010963135.1 PREDICTED: vitamin D 25-hydroxylase [Camelus bactrianus]	Metabolism;Metabolism	Global and overview maps;Lipid metabolism	ko01100//Metabolic pathways;ko00100//Steroid biosynthesis	K07419;K07419	GO:0005575//cellular_component;GO:0005622//intracellular;GO:0005623//cell;GO:0005737//cytoplasm;GO:0005783//endoplasmic reticulum;GO:0005789//endoplasmic reticulum membrane;GO:0012505//endomembrane system;GO:0016020//membrane;GO:0031090//organelle membrane;GO:0031984//organelle subcompartment;GO:0042175//nuclear outer membrane-endoplasmic reticulum membrane network;GO:0043226//organelle;GO:004322…	GO:0003674//molecular_function;GO:0003824//catalytic activity;GO:0004497//monooxygenase activity;GO:0005488//binding;GO:0005506//iron ion binding;GO:0008395//steroid hydroxylase activity;GO:0016491//oxidoreductase activity;GO:0016705//oxidoreductase activity, acting on paired donors, with incorporation or reduction of molecular oxygen;GO:0020037//heme binding;GO:0030343//vitamin D3 25-hydroxylase…	GO:0006066//alcohol metabolic process;GO:0006629//lipid metabolic process;GO:0006694//steroid biosynthetic process;GO:0006766//vitamin metabolic process;GO:0006775//fat-soluble vitamin metabolic process;GO:0008150//biological_process;GO:0008152//metabolic process;GO:0008202//steroid metabolic process;GO:0008610//lipid biosynthetic process;GO:0009058//biosynthetic process;GO:0009110//vitamin biosy…
CYP2U1	ncbi_105067942	252.933	316.625	353.813	488.208	498.015	565.808	307.79	517.343	0.749175	4.2917e-05	0.000209787	XP_010951941.1 PREDICTED: LOW QUALITY PROTEIN: cytochrome P450 2U1 [Camelus bactrianus]	Metabolism;Metabolism	Global and overview maps;Lipid metabolism	ko01100//Metabolic pathways;ko00590//Arachidonic acid metabolism	K07422;K07422	GO:0005575//cellular_component;GO:0005622//intracellular;GO:0005623//cell;GO:0005737//cytoplasm;GO:0005783//endoplasmic reticulum;GO:0005789//endoplasmic reticulum membrane;GO:0012505//endomembrane system;GO:0016020//membrane;GO:0016021//integral component of membrane;GO:0031090//organelle membrane;GO:0031224//intrinsic component of membrane;GO:0031984//organelle subcompartment;GO:0042175//nuclea…	GO:0003674//molecular_function;GO:0003824//catalytic activity;GO:0004497//monooxygenase activity;GO:0005488//binding;GO:0005506//iron ion binding;GO:0008395//steroid hydroxylase activity;GO:0016491//oxidoreductase activity;GO:0016705//oxidoreductase activity, acting on paired donors, with incorporation or reduction of molecular oxygen;GO:0016712//oxidoreductase activity, acting on paired donors, …	GO:0000003//reproduction;GO:0001676//long-chain fatty acid metabolic process;GO:0002009//morphogenesis of an epithelium;GO:0002064//epithelial cell development;GO:0002065//columnar/cuboidal epithelial cell differentiation;GO:0002066//columnar/cuboidal epithelial cell development;GO:0002165//instar larval or pupal development;GO:0003006//developmental process involved in reproduction;GO:0006082//o…
CYP51A1	ncbi_105072505	249.361	257.653	230.433	106.235	117.303	109.33	245.815	110.956	-1.14759	2.93051e-09	2.92361e-08	XP_006177844.1 lanosterol 14-alpha demethylase isoform X1 [Camelus ferus]	Metabolism;Metabolism	Global and overview maps;Lipid metabolism	ko01100//Metabolic pathways;ko00100//Steroid biosynthesis	K05917;K05917	GO:0005575//cellular_component;GO:0005622//intracellular;GO:0005623//cell;GO:0005737//cytoplasm;GO:0005783//endoplasmic reticulum;GO:0005786//signal recognition particle, endoplasmic reticulum targeting;GO:0005789//endoplasmic reticulum membrane;GO:0005886//plasma membrane;GO:0012505//endomembrane system;GO:0016020//membrane;GO:0016021//integral component of membrane;GO:0031090//organelle membran…	GO:0003674//molecular_function;GO:0003824//catalytic activity;GO:0003924//GTPase activity;GO:0004497//monooxygenase activity;GO:0005488//binding;GO:0005506//iron ion binding;GO:0008144//drug binding;GO:0008398//sterol 14-demethylase activity;GO:0016491//oxidoreductase activity;GO:0016705//oxidoreductase activity, acting on paired donors, with incorporation or reduction of molecular oxygen;GO:0016…	GO:0001766//membrane raft polarization;GO:0001878//response to yeast;GO:0006066//alcohol metabolic process;GO:0006617//SRP-dependent cotranslational protein targeting to membrane, signal sequence recognition;GO:0006629//lipid metabolic process;GO:0006694//steroid biosynthetic process;GO:0006695//cholesterol biosynthetic process;GO:0006696//ergosterol biosynthetic process;GO:0008150//biological_pr…
DAB2	ncbi_105070732	350.96	313.714	330.022	87.4926	62.4855	56.5387	331.565	68.8389	-2.268	3.55384e-15	7.49908e-14	XP_006185215.1 disabled homolog 2 isoform X1 [Camelus ferus]	Cellular Processes	Transport and catabolism	ko04144//Endocytosis	K12475	GO:0000323//lytic vacuole;GO:0001650//fibrillar center;GO:0005575//cellular_component;GO:0005622//intracellular;GO:0005623//cell;GO:0005634//nucleus;GO:0005730//nucleolus;GO:0005737//cytoplasm;GO:0005764//lysosome;GO:0005765//lysosomal membrane;GO:0005773//vacuole;GO:0005774//vacuolar membrane;GO:0005798//Golgi-associated vesicle;GO:0005829//cytosol;GO:0005886//plasma membrane;GO:0005905//coated …	GO:0003674//molecular_function;GO:0005102//receptor binding;GO:0005118//sevenless binding;GO:0005178//integrin binding;GO:0005488//binding;GO:0005515//protein binding;GO:0005543//phospholipid binding;GO:0005546//phosphatidylinositol-4,5-bisphosphate binding;GO:0008022//protein C-terminus binding;GO:0008289//lipid binding;GO:0017124//SH3 domain binding;GO:0019904//protein domain specific binding;G…	GO:0000003//reproduction;GO:0000165//MAPK cascade;GO:0000187//activation of MAPK activity;GO:0000902//cell morphogenesis;GO:0000904//cell morphogenesis involved in differentiation;GO:0001558//regulation of cell growth;GO:0001654//eye development;GO:0001700//embryonic development via the syncytial blastoderm;GO:0001701//in utero embryonic development;GO:0001745//compound eye morphogenesis;GO:00017…
DBI	ncbi_105068703	5482.25	5518.33	5889.94	10677.1	11697.4	11932.6	5630.17	11435.7	1.02229	3.9637e-15	8.29929e-14	XP_006191536.1 acyl-CoA-binding protein isoform X1 [Camelus ferus]	Organismal Systems	Endocrine system	ko03320//PPAR signaling pathway	K08762	GO:0005575//cellular_component;GO:0005576//extracellular region;GO:0005615//extracellular space;GO:0005622//intracellular;GO:0005623//cell;GO:0005634//nucleus;GO:0005737//cytoplasm;GO:0005783//endoplasmic reticulum;GO:0005788//endoplasmic reticulum lumen;GO:0005794//Golgi apparatus;GO:0005886//plasma membrane;GO:0008021//synaptic vesicle;GO:0012505//endomembrane system;GO:0016020//membrane;GO:003…	GO:0000062//fatty-acyl-CoA binding;GO:0000166//nucleotide binding;GO:0003674//molecular_function;GO:0005102//receptor binding;GO:0005488//binding;GO:0005515//protein binding;GO:0008289//lipid binding;GO:0017076//purine nucleotide binding;GO:0030156//benzodiazepine receptor binding;GO:0030554//adenyl nucleotide binding;GO:0032553//ribonucleotide binding;GO:0032555//purine ribonucleotide binding;GO…	GO:0001662//behavioral fear response;GO:0001942//hair follicle development;GO:0002209//behavioral defense response;GO:0003008//system process;GO:0006139//nucleobase-containing compound metabolic process;GO:0006163//purine nucleotide metabolic process;GO:0006629//lipid metabolic process;GO:0006637//acyl-CoA metabolic process;GO:0006638//neutral lipid metabolic process;GO:0006639//acylglycerol meta…
DECR1	ncbi_105064733	78.6213	67.5729	78.8778	125.546	148.432	148.363	75.024	140.78	0.908019	2.33568e-07	1.72983e-06	XP_006188613.2 2,4-dienoyl-CoA reductase, mitochondrial isoform X1 [Camelus ferus]	-	-	-	-	GO:0005575//cellular_component;GO:0005622//intracellular;GO:0005623//cell;GO:0005634//nucleus;GO:0005654//nucleoplasm;GO:0005737//cytoplasm;GO:0005739//mitochondrion;GO:0005759//mitochondrial matrix;GO:0005829//cytosol;GO:0031974//membrane-enclosed lumen;GO:0031981//nuclear lumen;GO:0043226//organelle;GO:0043227//membrane-bounded organelle;GO:0043229//intracellular organelle;GO:0043231//intracell…	GO:0000166//nucleotide binding;GO:0003674//molecular_function;GO:0003824//catalytic activity;GO:0003854//3-beta-hydroxy-delta5-steroid dehydrogenase activity;GO:0004316//3-oxoacyl-[acyl-carrier-protein] reductase (NADPH) activity;GO:0004757//sepiapterin reductase activity;GO:0005488//binding;GO:0008667//2,3-dihydro-2,3-dihydroxybenzoate dehydrogenase activity;GO:0008670//2,4-dienoyl-CoA reductase…	GO:0000272//polysaccharide catabolic process;GO:0002376//immune system process;GO:0006082//organic acid metabolic process;GO:0006629//lipid metabolic process;GO:0006631//fatty acid metabolic process;GO:0006633//fatty acid biosynthetic process;GO:0006635//fatty acid beta-oxidation;GO:0006694//steroid biosynthetic process;GO:0006729//tetrahydrobiopterin biosynthetic process;GO:0006950//response to …
EBP	ncbi_105079388	258.489	226.294	242.593	123.963	180.294	165.917	242.459	156.725	-0.629505	0.00448301	0.0130136	XP_010966424.1 PREDICTED: 3-beta-hydroxysteroid-Delta(8),Delta(7)-isomerase [Camelus bactrianus]	Metabolism;Metabolism	Global and overview maps;Lipid metabolism	ko01100//Metabolic pathways;ko00100//Steroid biosynthesis	K01824;K01824	GO:0005575//cellular_component;GO:0005622//intracellular;GO:0005623//cell;GO:0005634//nucleus;GO:0005635//nuclear envelope;GO:0005737//cytoplasm;GO:0005783//endoplasmic reticulum;GO:0005789//endoplasmic reticulum membrane;GO:0005886//plasma membrane;GO:0005887//integral component of plasma membrane;GO:0012505//endomembrane system;GO:0016020//membrane;GO:0016021//integral component of membrane;GO:…	GO:0000247//C-8 sterol isomerase activity;GO:0003674//molecular_function;GO:0003824//catalytic activity;GO:0004769//steroid delta-isomerase activity;GO:0004888//transmembrane signaling receptor activity;GO:0005215//transporter activity;GO:0015238//drug transmembrane transporter activity;GO:0016853//isomerase activity;GO:0016860//intramolecular oxidoreductase activity;GO:0016863//intramolecular ox…	GO:0001501//skeletal system development;GO:0002376//immune system process;GO:0002520//immune system development;GO:0006066//alcohol metabolic process;GO:0006629//lipid metabolic process;GO:0006694//steroid biosynthetic process;GO:0006695//cholesterol biosynthetic process;GO:0006810//transport;GO:0006855//drug transmembrane transport;GO:0007154//cell communication;GO:0007165//signal transduction;G…
EPHX2	ncbi_105063866	5328.63	4406.86	4691.02	8039.46	7684.16	8202.93	4808.84	7975.52	0.72989	2.26514e-29	1.53667e-27	XP_010946851.1 PREDICTED: bifunctional epoxide hydrolase 2 [Camelus bactrianus]	Metabolism;Cellular Processes;Metabolism	Global and overview maps;Transport and catabolism;Lipid metabolism	ko01100//Metabolic pathways;ko04146//Peroxisome;ko00590//Arachidonic acid metabolism	K08726;K08726;K08726	GO:0005575//cellular_component;GO:0005622//intracellular;GO:0005623//cell;GO:0005737//cytoplasm;GO:0005777//peroxisome;GO:0005782//peroxisomal matrix;GO:0005829//cytosol;GO:0031907//microbody lumen;GO:0031974//membrane-enclosed lumen;GO:0042579//microbody;GO:0043226//organelle;GO:0043227//membrane-bounded organelle;GO:0043229//intracellular organelle;GO:0043231//intracellular membrane-bounded org…	GO:0000287//magnesium ion binding;GO:0003674//molecular_function;GO:0003824//catalytic activity;GO:0004301//epoxide hydrolase activity;GO:0004414//homoserine O-acetyltransferase activity;GO:0005102//receptor binding;GO:0005488//binding;GO:0005515//protein binding;GO:0008801//beta-phosphoglucomutase activity;GO:0008967//phosphoglycolate phosphatase activity;GO:0015643//toxic substance binding;GO:0…	GO:0001676//long-chain fatty acid metabolic process;GO:0002532//production of molecular mediator involved in inflammatory response;GO:0002538//arachidonic acid metabolite production involved in inflammatory response;GO:0002539//prostaglandin production involved in inflammatory response;GO:0003008//system process;GO:0003013//circulatory system process;GO:0003018//vascular process in circulatory sy…
FASN	ncbi_105065535	17538.6	16169.2	16896.2	10152.2	9809.75	9994.65	16868	9985.53	-0.756376	9.87489e-37	9.43538e-35	XP_010948933.1 PREDICTED: LOW QUALITY PROTEIN: fatty acid synthase [Camelus bactrianus]	Metabolism;Organismal Systems;Environmental Information Processing;Metabolism;Metabolism	Global and overview maps;Endocrine system;Signal transduction;Global and overview maps;Lipid metabolism	ko01100//Metabolic pathways;ko04910//Insulin signaling pathway;ko04152//AMPK signaling pathway;ko01212//Fatty acid metabolism;ko00061//Fatty acid biosynthesis	K00665;K00665;K00665;K00665;K00665	GO:0005575//cellular_component;GO:0005622//intracellular;GO:0005623//cell;GO:0005737//cytoplasm;GO:0005794//Golgi apparatus;GO:0005829//cytosol;GO:0005886//plasma membrane;GO:0012505//endomembrane system;GO:0016020//membrane;GO:0031410//cytoplasmic vesicle;GO:0031982//vesicle;GO:0042470//melanosome;GO:0042587//glycogen granule;GO:0043226//organelle;GO:0043227//membrane-bounded organelle;GO:004322…	GO:0000166//nucleotide binding;GO:0003674//molecular_function;GO:0003676//nucleic acid binding;GO:0003677//DNA binding;GO:0003697//single-stranded DNA binding;GO:0003824//catalytic activity;GO:0003985//acetyl-CoA C-acetyltransferase activity;GO:0004024//alcohol dehydrogenase activity, zinc-dependent;GO:0004312//fatty acid synthase activity;GO:0004313//[acyl-carrier-protein] S-acetyltransferase ac…	GO:0001885//endothelial cell development;GO:0002064//epithelial cell development;GO:0002376//immune system process;GO:0002520//immune system development;GO:0002521//leukocyte differentiation;GO:0002573//myeloid leukocyte differentiation;GO:0003158//endothelium development;GO:0006082//organic acid metabolic process;GO:0006084//acetyl-CoA metabolic process;GO:0006089//lactate metabolic process;GO:0…
FDPS	ncbi_105068152	132.892	100.293	117.804	54.1142	42.9176	49.1374	116.996	48.7231	-1.26379	6.12014e-05	0.000284377	XP_032319996.1 farnesyl pyrophosphate synthase isoform X1 [Camelus ferus]	Metabolism;Human Diseases;Human Diseases;Metabolism	Global and overview maps;Infectious disease: viral;Infectious disease: viral;Metabolism of terpenoids and polyketides	ko01100//Metabolic pathways;ko05166//Human T-cell leukemia virus 1 infection;ko05164//Influenza A;ko00900//Terpenoid backbone biosynthesis	K00787;K00787;K00787;K00787	GO:0005575//cellular_component;GO:0005622//intracellular;GO:0005623//cell;GO:0005634//nucleus;GO:0005654//nucleoplasm;GO:0005737//cytoplasm;GO:0005739//mitochondrion;GO:0005759//mitochondrial matrix;GO:0005777//peroxisome;GO:0005783//endoplasmic reticulum;GO:0005829//cytosol;GO:0012505//endomembrane system;GO:0031974//membrane-enclosed lumen;GO:0031981//nuclear lumen;GO:0042579//microbody;GO:0043…	GO:0003674//molecular_function;GO:0003824//catalytic activity;GO:0004161//dimethylallyltranstransferase activity;GO:0004337//geranyltranstransferase activity;GO:0004659//prenyltransferase activity;GO:0005488//binding;GO:0016740//transferase activity;GO:0016765//transferase activity, transferring alkyl or aryl (other than methyl) groups;GO:0043167//ion binding;GO:0043169//cation binding;GO:0046872…	GO:0000003//reproduction;GO:0001558//regulation of cell growth;GO:0006066//alcohol metabolic process;GO:0006629//lipid metabolic process;GO:0006644//phospholipid metabolic process;GO:0006694//steroid biosynthetic process;GO:0006695//cholesterol biosynthetic process;GO:0006696//ergosterol biosynthetic process;GO:0006720//isoprenoid metabolic process;GO:0006721//terpenoid metabolic process;GO:00067…
FGF1	ncbi_105065479	17.2441	12.73	NA	116.29	91.1013	60.6224	14.987	89.3378	2.57556	0.00975309	0.0251387	XP_010948861.1 PREDICTED: fibroblast growth factor 1 isoform X1 [Camelus bactrianus]	Human Diseases;Environmental Information Processing;Environmental Information Processing;Cellular Processes;Environmental Information Processing;Environmental Information Processing;Environmental Information Processing;Human Diseases;Human Diseases;Human Diseases	Cancer: overview;Signal transduction;Signal transduction;Cell motility;Signal transduction;Signal transduction;Signal transduction;Cancer: specific types;Cancer: specific types;Cancer: specific types	ko05200//Pathways in cancer;ko04151//PI3K-Akt signaling pathway;ko04010//MAPK signaling pathway;ko04810//Regulation of actin cytoskeleton;ko04014//Ras signaling pathway;ko04015//Rap1 signaling pathway;ko04390//Hippo signaling pathway;ko05226//Gastric cancer;ko05224//Breast cancer;ko05218//Melanoma	K18496;K18496;K18496;K18496;K18496;K18496;K18496;K18496;K18496;K18496	GO:0005575//cellular_component;GO:0005576//extracellular region;GO:0005615//extracellular space;GO:0005622//intracellular;GO:0005623//cell;GO:0005634//nucleus;GO:0005730//nucleolus;GO:0005737//cytoplasm;GO:0005829//cytosol;GO:0005938//cell cortex;GO:0031012//extracellular matrix;GO:0031974//membrane-enclosed lumen;GO:0031981//nuclear lumen;GO:0043226//organelle;GO:0043227//membrane-bounded organe…	GO:0003674//molecular_function;GO:0003824//catalytic activity;GO:0004672//protein kinase activity;GO:0004713//protein tyrosine kinase activity;GO:0005085//guanyl-nucleotide exchange factor activity;GO:0005088//Ras guanyl-nucleotide exchange factor activity;GO:0005102//receptor binding;GO:0005104//fibroblast growth factor receptor binding;GO:0005178//integrin binding;GO:0005488//binding;GO:0005515…	GO:0000165//MAPK cascade;GO:0000187//activation of MAPK activity;GO:0001525//angiogenesis;GO:0001568//blood vessel development;GO:0001570//vasculogenesis;GO:0001655//urogenital system development;GO:0001657//ureteric bud development;GO:0001658//branching involved in ureteric bud morphogenesis;GO:0001759//organ induction;GO:0001763//morphogenesis of a branching structure;GO:0001822//kidney develop…
FGL1	ncbi_105067658	45.669	51.701	46.2027	28.5893	36.211	27.1106	47.8576	30.637	-0.643473	0.00367178	0.0109766	XP_010951567.1 PREDICTED: fibrinogen-like protein 1 isoform X1 [Camelus bactrianus]	-	-	-	-	GO:0005575//cellular_component;GO:0005576//extracellular region;GO:0005577//fibrinogen complex;GO:0005615//extracellular space;GO:0032991//macromolecular complex;GO:0044421//extracellular region part	-	GO:0006066//alcohol metabolic process;GO:0006109//regulation of carbohydrate metabolic process;GO:0006629//lipid metabolic process;GO:0007275//multicellular organism development;GO:0008150//biological_process;GO:0008152//metabolic process;GO:0008202//steroid metabolic process;GO:0008203//cholesterol metabolic process;GO:0009888//tissue development;GO:0010033//response to organic substance;GO:0010…
G6PD	ncbi_105076052	2801.34	2391.36	2394.39	998.589	986.792	967.519	2529.03	984.3	-1.36141	2.49449e-29	1.67551e-27	KAB1253181.1 Glucose-6-phosphate 1-dehydrogenase [Camelus dromedarius]	Metabolism;Metabolism;Human Diseases;Metabolism;Metabolism	Global and overview maps;Global and overview maps;Cancer: overview;Metabolism of other amino acids;Carbohydrate metabolism	ko01100//Metabolic pathways;ko01200//Carbon metabolism;ko05230//Central carbon metabolism in cancer;ko00480//Glutathione metabolism;ko00030//Pentose phosphate pathway	K00036;K00036;K00036;K00036;K00036	GO:0005575//cellular_component;GO:0005622//intracellular;GO:0005623//cell;GO:0005634//nucleus;GO:0005737//cytoplasm;GO:0005829//cytosol;GO:0005886//plasma membrane;GO:0009898//cytoplasmic side of plasma membrane;GO:0016020//membrane;GO:0043226//organelle;GO:0043227//membrane-bounded organelle;GO:0043229//intracellular organelle;GO:0043231//intracellular membrane-bounded organelle;GO:0044424//intr…	GO:0000166//nucleotide binding;GO:0003674//molecular_function;GO:0003824//catalytic activity;GO:0004345//glucose-6-phosphate dehydrogenase activity;GO:0005488//binding;GO:0005515//protein binding;GO:0005536//glucose binding;GO:0016491//oxidoreductase activity;GO:0016614//oxidoreductase activity, acting on CH-OH group of donors;GO:0016616//oxidoreductase activity, acting on the CH-OH group of dono…	GO:0001558//regulation of cell growth;GO:0002262//myeloid cell homeostasis;GO:0002376//immune system process;GO:0002520//immune system development;GO:0005975//carbohydrate metabolic process;GO:0005996//monosaccharide metabolic process;GO:0006006//glucose metabolic process;GO:0006066//alcohol metabolic process;GO:0006081//cellular aldehyde metabolic process;GO:0006098//pentose-phosphate shunt;GO:0…
GALE	ncbi_105070850	322.247	311.804	426.196	555.18	609.577	680.249	353.416	615.002	0.799225	5.38355e-08	4.38439e-07	XP_010955663.1 PREDICTED: UDP-glucose 4-epimerase isoform X1 [Camelus bactrianus]	Metabolism;Metabolism;Metabolism	Global and overview maps;Carbohydrate metabolism;Carbohydrate metabolism	ko01100//Metabolic pathways;ko00520//Amino sugar and nucleotide sugar metabolism;ko00052//Galactose metabolism	K01784;K01784;K01784	GO:0005575//cellular_component;GO:0005622//intracellular;GO:0005623//cell;GO:0005737//cytoplasm;GO:0005829//cytosol;GO:0044424//intracellular part;GO:0044444//cytoplasmic part;GO:0044464//cell part	GO:0003674//molecular_function;GO:0003824//catalytic activity;GO:0003854//3-beta-hydroxy-delta5-steroid dehydrogenase activity;GO:0003974//UDP-N-acetylglucosamine 4-epimerase activity;GO:0003978//UDP-glucose 4-epimerase activity;GO:0005488//binding;GO:0005515//protein binding;GO:0008446//GDP-mannose 4,6-dehydratase activity;GO:0008460//dTDP-glucose 4,6-dehydratase activity;GO:0008667//2,3-dihydro…	GO:0000003//reproduction;GO:0000271//polysaccharide biosynthetic process;GO:0002119//nematode larval development;GO:0002164//larval development;GO:0002376//immune system process;GO:0002520//immune system development;GO:0003006//developmental process involved in reproduction;GO:0005975//carbohydrate metabolic process;GO:0005996//monosaccharide metabolic process;GO:0006012//galactose metabolic proc…
GBA2	ncbi_105067332	110.407	98.8586	92.3059	245.55	258.694	314.098	100.524	272.78	1.4402	8.63051e-07	5.76841e-06	XP_006187953.1 non-lysosomal glucosylceramidase isoform X1 [Camelus ferus]	Metabolism;Metabolism;Metabolism	Global and overview maps;Lipid metabolism;Glycan biosynthesis and metabolism	ko01100//Metabolic pathways;ko00600//Sphingolipid metabolism;ko00511//Other glycan degradation	K17108;K17108;K17108	GO:0000139//Golgi membrane;GO:0005575//cellular_component;GO:0005622//intracellular;GO:0005623//cell;GO:0005737//cytoplasm;GO:0005783//endoplasmic reticulum;GO:0005789//endoplasmic reticulum membrane;GO:0005790//smooth endoplasmic reticulum;GO:0005794//Golgi apparatus;GO:0005886//plasma membrane;GO:0012505//endomembrane system;GO:0016020//membrane;GO:0016021//integral component of membrane;GO:003…	GO:0003674//molecular_function;GO:0003824//catalytic activity;GO:0004348//glucosylceramidase activity;GO:0004553//hydrolase activity, hydrolyzing O-glycosyl compounds;GO:0008422//beta-glucosidase activity;GO:0015926//glucosidase activity;GO:0016787//hydrolase activity;GO:0016798//hydrolase activity, acting on glycosyl bonds	GO:0006082//organic acid metabolic process;GO:0006629//lipid metabolic process;GO:0006643//membrane lipid metabolic process;GO:0006664//glycolipid metabolic process;GO:0006665//sphingolipid metabolic process;GO:0006672//ceramide metabolic process;GO:0006677//glycosylceramide metabolic process;GO:0006678//glucosylceramide metabolic process;GO:0006680//glucosylceramide catabolic process;GO:0006687/…
GC	ncbi_105080395	68661.3	56838.8	59889	6404.26	6012.28	6491.51	61796.4	6302.68	-3.29348	6.47918e-33	4.88386e-31	XP_010967660.1 PREDICTED: vitamin D-binding protein [Camelus bactrianus]	-	-	-	-	GO:0000323//lytic vacuole;GO:0005575//cellular_component;GO:0005576//extracellular region;GO:0005615//extracellular space;GO:0005622//intracellular;GO:0005623//cell;GO:0005737//cytoplasm;GO:0005764//lysosome;GO:0005773//vacuole;GO:0005775//vacuolar lumen;GO:0005829//cytosol;GO:0030424//axon;GO:0031974//membrane-enclosed lumen;GO:0042995//cell projection;GO:0043005//neuron projection;GO:0043202//l…	GO:0003674//molecular_function;GO:0003779//actin binding;GO:0005215//transporter activity;GO:0005488//binding;GO:0005496//steroid binding;GO:0005499//vitamin D binding;GO:0005515//protein binding;GO:0008092//cytoskeletal protein binding;GO:0008144//drug binding;GO:0008289//lipid binding;GO:0019842//vitamin binding;GO:0022857//transmembrane transporter activity;GO:0036094//small molecule binding;G…	GO:0000003//reproduction;GO:0006629//lipid metabolic process;GO:0006766//vitamin metabolic process;GO:0006775//fat-soluble vitamin metabolic process;GO:0006810//transport;GO:0007275//multicellular organism development;GO:0007565//female pregnancy;GO:0007589//body fluid secretion;GO:0007595//lactation;GO:0008150//biological_process;GO:0008152//metabolic process;GO:0008202//steroid metabolic proces…
HMGCS1	ncbi_105077838	42.9183	38.76	40.2783	11.5187	13.374	9.23811	40.6522	11.3769	-1.83722	2.27816e-06	1.414e-05	XP_010964620.1 PREDICTED: hydroxymethylglutaryl-CoA synthase, cytoplasmic isoform X1 [Camelus bactrianus]	Metabolism;Metabolism;Organismal Systems;Metabolism;Metabolism;Metabolism	Global and overview maps;Amino acid metabolism;Endocrine system;Carbohydrate metabolism;Metabolism of terpenoids and polyketides;Lipid metabolism	ko01100//Metabolic pathways;ko00280//Valine, leucine and isoleucine degradation;ko03320//PPAR signaling pathway;ko00650//Butanoate metabolism;ko00900//Terpenoid backbone biosynthesis;ko00072//Synthesis and degradation of ketone bodies	K01641;K01641;K01641;K01641;K01641;K01641	GO:0005575//cellular_component;GO:0005622//intracellular;GO:0005623//cell;GO:0005737//cytoplasm;GO:0005829//cytosol;GO:0044424//intracellular part;GO:0044444//cytoplasmic part;GO:0044464//cell part	GO:0003674//molecular_function;GO:0003824//catalytic activity;GO:0003985//acetyl-CoA C-acetyltransferase activity;GO:0004315//3-oxoacyl-[acyl-carrier-protein] synthase activity;GO:0004421//hydroxymethylglutaryl-CoA synthase activity;GO:0005488//binding;GO:0005515//protein binding;GO:0008144//drug binding;GO:0016740//transferase activity;GO:0016746//transferase activity, transferring acyl groups;G…	GO:0000003//reproduction;GO:0001889//liver development;GO:0003006//developmental process involved in reproduction;GO:0006066//alcohol metabolic process;GO:0006084//acetyl-CoA metabolic process;GO:0006511//ubiquitin-dependent protein catabolic process;GO:0006629//lipid metabolic process;GO:0006631//fatty acid metabolic process;GO:0006633//fatty acid biosynthetic process;GO:0006694//steroid biosynt…
HSD11B1	ncbi_105064506	117.15	108.7	119.285	73.2995	62.7864	82.6319	115.045	72.906	-0.658088	0.00826798	0.0218334	XP_010947759.1 PREDICTED: LOW QUALITY PROTEIN: corticosteroid 11-beta-dehydrogenase isozyme 1 [Camelus bactrianus]	Metabolism;Human Diseases;Metabolism;Metabolism	Global and overview maps;Cancer: overview;Xenobiotics biodegradation and metabolism;Lipid metabolism	ko01100//Metabolic pathways;ko05204//Chemical carcinogenesis - DNA adducts;ko00980//Metabolism of xenobiotics by cytochrome P450;ko00140//Steroid hormone biosynthesis	K15680;K15680;K15680;K15680	GO:0005575//cellular_component;GO:0005622//intracellular;GO:0005623//cell;GO:0005634//nucleus;GO:0005635//nuclear envelope;GO:0005737//cytoplasm;GO:0005783//endoplasmic reticulum;GO:0005789//endoplasmic reticulum membrane;GO:0005791//rough endoplasmic reticulum;GO:0012505//endomembrane system;GO:0016020//membrane;GO:0016021//integral component of membrane;GO:0031090//organelle membrane;GO:0031224…	GO:0000166//nucleotide binding;GO:0003674//molecular_function;GO:0003824//catalytic activity;GO:0003845//11-beta-hydroxysteroid dehydrogenase [NAD(P)] activity;GO:0004316//3-oxoacyl-[acyl-carrier-protein] reductase (NADPH) activity;GO:0004757//sepiapterin reductase activity;GO:0005488//binding;GO:0005496//steroid binding;GO:0008289//lipid binding;GO:0008667//2,3-dihydro-2,3-dihydroxybenzoate dehy…	GO:0000272//polysaccharide catabolic process;GO:0006109//regulation of carbohydrate metabolic process;GO:0006140//regulation of nucleotide metabolic process;GO:0006629//lipid metabolic process;GO:0006633//fatty acid biosynthetic process;GO:0006694//steroid biosynthetic process;GO:0006704//glucocorticoid biosynthetic process;GO:0006706//steroid catabolic process;GO:0006713//glucocorticoid cataboli…
HSD17B11	ncbi_105077738	74.5961	77.2085	76.567	168.131	162.548	142.466	76.1239	157.715	1.0509	4.58921e-06	2.70724e-05	XP_010981418.1 estradiol 17-beta-dehydrogenase 11 [Camelus dromedarius]	-	-	-	-	GO:0005575//cellular_component;GO:0005576//extracellular region;GO:0005622//intracellular;GO:0005623//cell;GO:0005737//cytoplasm;GO:0005811//lipid particle;GO:0005829//cytosol;GO:0043226//organelle;GO:0043228//non-membrane-bounded organelle;GO:0043229//intracellular organelle;GO:0043232//intracellular non-membrane-bounded organelle;GO:0044424//intracellular part;GO:0044444//cytoplasmic part;GO:00…	GO:0003674//molecular_function;GO:0003824//catalytic activity;GO:0004303//estradiol 17-beta-dehydrogenase activity;GO:0004316//3-oxoacyl-[acyl-carrier-protein] reductase (NADPH) activity;GO:0004757//sepiapterin reductase activity;GO:0008667//2,3-dihydro-2,3-dihydroxybenzoate dehydrogenase activity;GO:0008678//2-deoxy-D-gluconate 3-dehydrogenase activity;GO:0016229//steroid dehydrogenase activity;…	GO:0000272//polysaccharide catabolic process;GO:0006629//lipid metabolic process;GO:0006633//fatty acid biosynthetic process;GO:0006694//steroid biosynthetic process;GO:0006703//estrogen biosynthetic process;GO:0006706//steroid catabolic process;GO:0006710//androgen catabolic process;GO:0006729//tetrahydrobiopterin biosynthetic process;GO:0008150//biological_process;GO:0008152//metabolic process;…
HSD17B6	ncbi_105062107	25.0359	13.2032	14.5817	4.38847	2.21268	2.15019	17.6069	2.91711	-2.59353	0.000814149	0.00288719	XP_032349010.1 17-beta-hydroxysteroid dehydrogenase type 6 isoform X2 [Camelus ferus]	Metabolism;Metabolism;Metabolism	Global and overview maps;Metabolism of cofactors and vitamins;Lipid metabolism	ko01100//Metabolic pathways;ko00830//Retinol metabolism;ko00140//Steroid hormone biosynthesis	K13369;K13369;K13369	GO:0005575//cellular_component;GO:0005622//intracellular;GO:0005623//cell;GO:0005737//cytoplasm;GO:0005768//endosome;GO:0005769//early endosome;GO:0005783//endoplasmic reticulum;GO:0005789//endoplasmic reticulum membrane;GO:0010008//endosome membrane;GO:0012505//endomembrane system;GO:0016020//membrane;GO:0016021//integral component of membrane;GO:0031090//organelle membrane;GO:0031224//intrinsic…	GO:0003674//molecular_function;GO:0003824//catalytic activity;GO:0004303//estradiol 17-beta-dehydrogenase activity;GO:0004316//3-oxoacyl-[acyl-carrier-protein] reductase (NADPH) activity;GO:0004745//retinol dehydrogenase activity;GO:0008667//2,3-dihydro-2,3-dihydroxybenzoate dehydrogenase activity;GO:0008678//2-deoxy-D-gluconate 3-dehydrogenase activity;GO:0009055//electron carrier activity;GO:00…	GO:0000272//polysaccharide catabolic process;GO:0006091//generation of precursor metabolites and energy;GO:0006629//lipid metabolic process;GO:0006633//fatty acid biosynthetic process;GO:0006694//steroid biosynthetic process;GO:0006702//androgen biosynthetic process;GO:0006706//steroid catabolic process;GO:0006710//androgen catabolic process;GO:0008150//biological_process;GO:0008152//metabolic pr…
HSDL1	ncbi_105079043	966.192	856.419	1037.37	523.88	448.811	462.816	953.328	478.503	-0.994445	2.6806e-06	1.63978e-05	XP_010966057.1 PREDICTED: inactive hydroxysteroid dehydrogenase-like protein 1 [Camelus bactrianus]	-	-	-	-	GO:0005575//cellular_component;GO:0005622//intracellular;GO:0005623//cell;GO:0005737//cytoplasm;GO:0005739//mitochondrion;GO:0043226//organelle;GO:0043227//membrane-bounded organelle;GO:0043229//intracellular organelle;GO:0043231//intracellular membrane-bounded organelle;GO:0044424//intracellular part;GO:0044444//cytoplasmic part;GO:0044464//cell part	GO:0003674//molecular_function;GO:0003824//catalytic activity;GO:0004316//3-oxoacyl-[acyl-carrier-protein] reductase (NADPH) activity;GO:0004757//sepiapterin reductase activity;GO:0008667//2,3-dihydro-2,3-dihydroxybenzoate dehydrogenase activity;GO:0008678//2-deoxy-D-gluconate 3-dehydrogenase activity;GO:0016491//oxidoreductase activity;GO:0016630//protochlorophyllide reductase activity;GO:005066…	GO:0000272//polysaccharide catabolic process;GO:0006629//lipid metabolic process;GO:0006633//fatty acid biosynthetic process;GO:0006694//steroid biosynthetic process;GO:0006729//tetrahydrobiopterin biosynthetic process;GO:0008150//biological_process;GO:0008152//metabolic process;GO:0008202//steroid metabolic process;GO:0008610//lipid biosynthetic process;GO:0009058//biosynthetic process;GO:001599…
IDI1	ncbi_105074510	101.349	110.674	89.7947	52.9676	60.6434	64.4394	100.606	59.3501	-0.761387	0.00800593	0.0212489	XP_010960388.1 PREDICTED: isopentenyl-diphosphate Delta-isomerase 1 [Camelus bactrianus]	Metabolism;Metabolism	Global and overview maps;Metabolism of terpenoids and polyketides	ko01100//Metabolic pathways;ko00900//Terpenoid backbone biosynthesis	K01823;K01823	GO:0005575//cellular_component;GO:0005622//intracellular;GO:0005623//cell;GO:0005634//nucleus;GO:0005737//cytoplasm;GO:0005777//peroxisome;GO:0005829//cytosol;GO:0042579//microbody;GO:0043226//organelle;GO:0043227//membrane-bounded organelle;GO:0043229//intracellular organelle;GO:0043231//intracellular membrane-bounded organelle;GO:0044424//intracellular part;GO:0044444//cytoplasmic part;GO:00444…	GO:0000287//magnesium ion binding;GO:0003674//molecular_function;GO:0003824//catalytic activity;GO:0004452//isopentenyl-diphosphate delta-isomerase activity;GO:0005488//binding;GO:0016787//hydrolase activity;GO:0016853//isomerase activity;GO:0016860//intramolecular oxidoreductase activity;GO:0016863//intramolecular oxidoreductase activity, transposing C=C bonds;GO:0030145//manganese ion binding;G…	GO:0006066//alcohol metabolic process;GO:0006629//lipid metabolic process;GO:0006644//phospholipid metabolic process;GO:0006694//steroid biosynthetic process;GO:0006695//cholesterol biosynthetic process;GO:0006720//isoprenoid metabolic process;GO:0006721//terpenoid metabolic process;GO:0006793//phosphorus metabolic process;GO:0006796//phosphate-containing compound metabolic process;GO:0008150//bi…
LGMN	ncbi_105079874	802.46	585.359	506.409	324.483	378.98	409.119	631.41	370.861	-0.767699	0.00334813	0.0101265	XP_006184248.2 LOW QUALITY PROTEIN: legumain [Camelus ferus]	Cellular Processes;Organismal Systems	Transport and catabolism;Immune system	ko04142//Lysosome;ko04612//Antigen processing and presentation	K01369;K01369	GO:0000323//lytic vacuole;GO:0005575//cellular_component;GO:0005576//extracellular region;GO:0005622//intracellular;GO:0005623//cell;GO:0005737//cytoplasm;GO:0005764//lysosome;GO:0005768//endosome;GO:0005770//late endosome;GO:0005773//vacuole;GO:0005775//vacuolar lumen;GO:0012505//endomembrane system;GO:0031410//cytoplasmic vesicle;GO:0031904//endosome lumen;GO:0031974//membrane-enclosed lumen;GO…	GO:0003674//molecular_function;GO:0003824//catalytic activity;GO:0004175//endopeptidase activity;GO:0004197//cysteine-type endopeptidase activity;GO:0008233//peptidase activity;GO:0008234//cysteine-type peptidase activity;GO:0016787//hydrolase activity;GO:0070011//peptidase activity, acting on L-amino acid peptides	GO:0002376//immune system process;GO:0002478//antigen processing and presentation of exogenous peptide antigen;GO:0002495//antigen processing and presentation of peptide antigen via MHC class II;GO:0002504//antigen processing and presentation of peptide or polysaccharide antigen via MHC class II;GO:0002682//regulation of immune system process;GO:0002684//positive regulation of immune system proce…
LIPE	ncbi_105062447	204.749	169.456	134.192	54.1732	45.6209	56.7023	169.466	52.1655	-1.69983	1.62409e-09	1.68211e-08	XP_031537683.1 hormone-sensitive lipase isoform X1 [Vicugna pacos]	Organismal Systems;Organismal Systems;Environmental Information Processing;Environmental Information Processing;Environmental Information Processing;Organismal Systems;Organismal Systems	Environmental adaptation;Endocrine system;Signal transduction;Signal transduction;Signal transduction;Endocrine system;Endocrine system	ko04714//Thermogenesis;ko04910//Insulin signaling pathway;ko04024//cAMP signaling pathway;ko04371//Apelin signaling pathway;ko04152//AMPK signaling pathway;ko04925//Aldosterone synthesis and secretion;ko04923//Regulation of lipolysis in adipocytes	K07188;K07188;K07188;K07188;K07188;K07188;K07188	GO:0005575//cellular_component;GO:0005576//extracellular region;GO:0005615//extracellular space;GO:0005622//intracellular;GO:0005623//cell;GO:0005634//nucleus;GO:0005737//cytoplasm;GO:0005739//mitochondrion;GO:0005811//lipid particle;GO:0005829//cytosol;GO:0005886//plasma membrane;GO:0005901//caveola;GO:0016020//membrane;GO:0043226//organelle;GO:0043227//membrane-bounded organelle;GO:0043228//non…	GO:0003674//molecular_function;GO:0003676//nucleic acid binding;GO:0003723//RNA binding;GO:0003824//catalytic activity;GO:0004806//triglyceride lipase activity;GO:0005488//binding;GO:0005515//protein binding;GO:0016298//lipase activity;GO:0016787//hydrolase activity;GO:0016788//hydrolase activity, acting on ester bonds;GO:0017171//serine hydrolase activity;GO:0019843//rRNA binding;GO:0019899//enz…	GO:0000003//reproduction;GO:0001676//long-chain fatty acid metabolic process;GO:0006066//alcohol metabolic process;GO:0006082//organic acid metabolic process;GO:0006139//nucleobase-containing compound metabolic process;GO:0006351//transcription, DNA-templated;GO:0006352//DNA-templated transcription, initiation;GO:0006353//DNA-templated transcription, termination;GO:0006360//transcription from RNA…
MBTPS1	ncbi_105079018	115.679	78.8796	88.5622	44.4824	35.1749	38.645	94.3736	39.4341	-1.25894	5.06184e-05	0.000241576	XP_032342756.1 membrane-bound transcription factor site-1 protease isoform X1 [Camelus ferus]	Genetic Information Processing	Folding, sorting and degradation	ko04141//Protein processing in endoplasmic reticulum	K08653	GO:0000139//Golgi membrane;GO:0005575//cellular_component;GO:0005622//intracellular;GO:0005623//cell;GO:0005737//cytoplasm;GO:0005783//endoplasmic reticulum;GO:0005788//endoplasmic reticulum lumen;GO:0005789//endoplasmic reticulum membrane;GO:0005794//Golgi apparatus;GO:0005795//Golgi stack;GO:0012505//endomembrane system;GO:0016020//membrane;GO:0016021//integral component of membrane;GO:0031090/…	GO:0003674//molecular_function;GO:0003824//catalytic activity;GO:0004175//endopeptidase activity;GO:0004222//metalloendopeptidase activity;GO:0004252//serine-type endopeptidase activity;GO:0008233//peptidase activity;GO:0008236//serine-type peptidase activity;GO:0008237//metallopeptidase activity;GO:0016787//hydrolase activity;GO:0017171//serine hydrolase activity;GO:0070011//peptidase activity, …	GO:0006066//alcohol metabolic process;GO:0006355//regulation of transcription, DNA-templated;GO:0006357//regulation of transcription from RNA polymerase II promoter;GO:0006464//cellular protein modification process;GO:0006508//proteolysis;GO:0006606//protein import into nucleus;GO:0006629//lipid metabolic process;GO:0006807//nitrogen compound metabolic process;GO:0006810//transport;GO:0006886//in…
MVD	ncbi_105079444	102.679	91.2581	89.0189	39.2741	41.7107	40.7367	94.3186	40.5738	-1.21699	7.79511e-08	6.23609e-07	XP_010966484.1 PREDICTED: diphosphomevalonate decarboxylase [Camelus bactrianus]	Metabolism;Metabolism	Global and overview maps;Metabolism of terpenoids and polyketides	ko01100//Metabolic pathways;ko00900//Terpenoid backbone biosynthesis	K01597;K01597	GO:0005575//cellular_component;GO:0005622//intracellular;GO:0005623//cell;GO:0005737//cytoplasm;GO:0005777//peroxisome;GO:0005782//peroxisomal matrix;GO:0005829//cytosol;GO:0031907//microbody lumen;GO:0031974//membrane-enclosed lumen;GO:0042579//microbody;GO:0043226//organelle;GO:0043227//membrane-bounded organelle;GO:0043229//intracellular organelle;GO:0043231//intracellular membrane-bounded org…	GO:0000166//nucleotide binding;GO:0003674//molecular_function;GO:0003824//catalytic activity;GO:0004163//diphosphomevalonate decarboxylase activity;GO:0004335//galactokinase activity;GO:0004496//mevalonate kinase activity;GO:0004765//shikimate kinase activity;GO:0005488//binding;GO:0005515//protein binding;GO:0005524//ATP binding;GO:0008144//drug binding;GO:0016829//lyase activity;GO:0016830//car…	GO:0006012//galactose metabolic process;GO:0006066//alcohol metabolic process;GO:0006084//acetyl-CoA metabolic process;GO:0006139//nucleobase-containing compound metabolic process;GO:0006163//purine nucleotide metabolic process;GO:0006464//cellular protein modification process;GO:0006486//protein glycosylation;GO:0006487//protein N-linked glycosylation;GO:0006488//dolichol-linked oligosaccharide …
MVK	ncbi_105075675	78.2952	65.8815	68.9615	34.8801	29.8489	37.3011	71.0461	34.01	-1.06279	9.86362e-05	0.000438498	XP_010961882.1 PREDICTED: mevalonate kinase [Camelus bactrianus]	Metabolism;Cellular Processes;Metabolism	Global and overview maps;Transport and catabolism;Metabolism of terpenoids and polyketides	ko01100//Metabolic pathways;ko04146//Peroxisome;ko00900//Terpenoid backbone biosynthesis	K00869;K00869;K00869	GO:0005575//cellular_component;GO:0005622//intracellular;GO:0005623//cell;GO:0005634//nucleus;GO:0005737//cytoplasm;GO:0005777//peroxisome;GO:0005829//cytosol;GO:0042579//microbody;GO:0043226//organelle;GO:0043227//membrane-bounded organelle;GO:0043229//intracellular organelle;GO:0043231//intracellular membrane-bounded organelle;GO:0044424//intracellular part;GO:0044444//cytoplasmic part;GO:00444…	GO:0000166//nucleotide binding;GO:0000287//magnesium ion binding;GO:0003674//molecular_function;GO:0003676//nucleic acid binding;GO:0003723//RNA binding;GO:0003729//mRNA binding;GO:0003824//catalytic activity;GO:0004335//galactokinase activity;GO:0004413//homoserine kinase activity;GO:0004496//mevalonate kinase activity;GO:0004631//phosphomevalonate kinase activity;GO:0004765//shikimate kinase ac…	GO:0006012//galactose metabolic process;GO:0006066//alcohol metabolic process;GO:0006084//acetyl-CoA metabolic process;GO:0006139//nucleobase-containing compound metabolic process;GO:0006163//purine nucleotide metabolic process;GO:0006417//regulation of translation;GO:0006629//lipid metabolic process;GO:0006637//acyl-CoA metabolic process;GO:0006644//phospholipid metabolic process;GO:0006694//ste…
NFYC	ncbi_105072753	264.409	206.416	259.979	137.498	131.896	134.353	243.601	134.582	-0.856035	0.000560794	0.00207892	XP_006174572.1 nuclear transcription factor Y subunit gamma isoform X2 [Camelus ferus]	Human Diseases;Organismal Systems	Infectious disease: bacterial;Immune system	ko05152//Tuberculosis;ko04612//Antigen processing and presentation	K08066;K08066	GO:0005575//cellular_component;GO:0005622//intracellular;GO:0005623//cell;GO:0005634//nucleus;GO:0005654//nucleoplasm;GO:0005667//transcription factor complex;GO:0016602//CCAAT-binding factor complex;GO:0031974//membrane-enclosed lumen;GO:0031981//nuclear lumen;GO:0032991//macromolecular complex;GO:0032993//protein-DNA complex;GO:0043226//organelle;GO:0043227//membrane-bounded organelle;GO:004322…	GO:0000976//transcription regulatory region sequence-specific DNA binding;GO:0000977//RNA polymerase II regulatory region sequence-specific DNA binding;GO:0000978//RNA polymerase II core promoter proximal region sequence-specific DNA binding;GO:0000980//RNA polymerase II distal enhancer sequence-specific DNA binding;GO:0000981//RNA polymerase II transcription factor activity, sequence-specific DN…	GO:0000429//carbon catabolite regulation of transcription from RNA polymerase II promoter;GO:0000436//carbon catabolite activation of transcription from RNA polymerase II promoter;GO:0000902//cell morphogenesis;GO:0000904//cell morphogenesis involved in differentiation;GO:0006139//nucleobase-containing compound metabolic process;GO:0006281//DNA repair;GO:0006351//transcription, DNA-templated;GO:0…
NR3C1	ncbi_105065481	126.165	143.461	131.816	60.9751	89.4009	63.192	133.814	71.1893	-0.910497	0.00672886	0.0183549	XP_010948866.1 PREDICTED: glucocorticoid receptor isoform X1 [Camelus bactrianus]	Environmental Information Processing	Signaling molecules and interaction	ko04080//Neuroactive ligand-receptor interaction	K05771	GO:0005575//cellular_component;GO:0005622//intracellular;GO:0005623//cell;GO:0005634//nucleus;GO:0005654//nucleoplasm;GO:0005737//cytoplasm;GO:0005739//mitochondrion;GO:0005759//mitochondrial matrix;GO:0005815//microtubule organizing center;GO:0005819//spindle;GO:0005829//cytosol;GO:0005856//cytoskeleton;GO:0014069//postsynaptic density;GO:0015630//microtubule cytoskeleton;GO:0016020//membrane;GO…	GO:0000976//transcription regulatory region sequence-specific DNA binding;GO:0000977//RNA polymerase II regulatory region sequence-specific DNA binding;GO:0000978//RNA polymerase II core promoter proximal region sequence-specific DNA binding;GO:0000981//RNA polymerase II transcription factor activity, sequence-specific DNA binding;GO:0000982//transcription factor activity, RNA polymerase II core …	GO:0000003//reproduction;GO:0000122//negative regulation of transcription from RNA polymerase II promoter;GO:0001558//regulation of cell growth;GO:0002009//morphogenesis of an epithelium;GO:0003008//system process;GO:0003013//circulatory system process;GO:0003018//vascular process in circulatory system;GO:0006109//regulation of carbohydrate metabolic process;GO:0006111//regulation of gluconeogene…
OSBPL7	ncbi_105073295	18.5267	21.0871	18.9597	62.6324	60.0466	51.3994	19.5245	58.0262	1.57142	1.54622e-10	1.85001e-09	XP_010958812.1 PREDICTED: oxysterol-binding protein-related protein 7 isoform X1 [Camelus bactrianus]	-	-	-	-	GO:0005575//cellular_component;GO:0005622//intracellular;GO:0005623//cell;GO:0005737//cytoplasm;GO:0005773//vacuole;GO:0005776//autophagosome;GO:0005783//endoplasmic reticulum;GO:0005789//endoplasmic reticulum membrane;GO:0005829//cytosol;GO:0005886//plasma membrane;GO:0012505//endomembrane system;GO:0016020//membrane;GO:0031984//organelle subcompartment;GO:0042175//nuclear outer membrane-endopla…	GO:0003674//molecular_function;GO:0005215//transporter activity;GO:0005319//lipid transporter activity;GO:0005488//binding;GO:0005496//steroid binding;GO:0008289//lipid binding;GO:0015248//sterol transporter activity;GO:0015485//cholesterol binding;GO:0032934//sterol binding;GO:0036094//small molecule binding;GO:0043178//alcohol binding;GO:0097159//organic cyclic compound binding	GO:0006082//organic acid metabolic process;GO:0006629//lipid metabolic process;GO:0006694//steroid biosynthetic process;GO:0006699//bile acid biosynthetic process;GO:0006810//transport;GO:0006869//lipid transport;GO:0008150//biological_process;GO:0008152//metabolic process;GO:0008202//steroid metabolic process;GO:0008206//bile acid metabolic process;GO:0008610//lipid biosynthetic process;GO:00090…
PCTP	ncbi_105065892	64.9077	64.3325	56.9857	117.274	104.947	101.791	62.0753	108.004	0.798991	0.000109902	0.000481639	XP_010949391.1 PREDICTED: phosphatidylcholine transfer protein isoform X1 [Camelus bactrianus]	-	-	-	-	GO:0005575//cellular_component;GO:0005622//intracellular;GO:0005623//cell;GO:0005737//cytoplasm;GO:0005829//cytosol;GO:0044424//intracellular part;GO:0044444//cytoplasmic part;GO:0044464//cell part	GO:0003674//molecular_function;GO:0005215//transporter activity;GO:0005319//lipid transporter activity;GO:0005488//binding;GO:0005543//phospholipid binding;GO:0005548//phospholipid transporter activity;GO:0008289//lipid binding;GO:0008525//phosphatidylcholine transporter activity;GO:0031210//phosphatidylcholine binding;GO:0043167//ion binding;GO:0043168//anion binding;GO:0043169//cation binding;G…	GO:0006066//alcohol metabolic process;GO:0006629//lipid metabolic process;GO:0006644//phospholipid metabolic process;GO:0006650//glycerophospholipid metabolic process;GO:0006656//phosphatidylcholine biosynthetic process;GO:0006793//phosphorus metabolic process;GO:0006796//phosphate-containing compound metabolic process;GO:0006807//nitrogen compound metabolic process;GO:0006810//transport;GO:00068…
PDE8B	ncbi_105064358	72.0263	76.1676	70.7625	132.05	144.938	151.737	72.9855	142.908	0.969408	4.29966e-09	4.17893e-08	XP_032330556.1 high affinity cAMP-specific and IBMX-insensitive 3',5'-cyclic phosphodiesterase 8B isoform X7 [Camelus ferus]	Metabolism;Metabolism;Human Diseases;Human Diseases;Organismal Systems	Global and overview maps;Nucleotide metabolism;Endocrine and metabolic disease;Substance dependence;Endocrine system	ko01100//Metabolic pathways;ko00230//Purine metabolism;ko04934//Cushing syndrome;ko05032//Morphine addiction;ko04927//Cortisol synthesis and secretion	K18437;K18437;K18437;K18437;K18437	GO:0005575//cellular_component;GO:0005622//intracellular;GO:0005623//cell;GO:0005737//cytoplasm;GO:0005829//cytosol;GO:0044424//intracellular part;GO:0044444//cytoplasmic part;GO:0044464//cell part	GO:0003674//molecular_function;GO:0003824//catalytic activity;GO:0004112//cyclic-nucleotide phosphodiesterase activity;GO:0004114//3',5'-cyclic-nucleotide phosphodiesterase activity;GO:0004115//3',5'-cyclic-AMP phosphodiesterase activity;GO:0004871//signal transducer activity;GO:0005488//binding;GO:0005515//protein binding;GO:0008081//phosphoric diester hydrolase activity;GO:0016787//hydrolase ac…	GO:0001662//behavioral fear response;GO:0002209//behavioral defense response;GO:0002791//regulation of peptide secretion;GO:0002792//negative regulation of peptide secretion;GO:0003008//system process;GO:0006139//nucleobase-containing compound metabolic process;GO:0006163//purine nucleotide metabolic process;GO:0006195//purine nucleotide catabolic process;GO:0006198//cAMP catabolic process;GO:000…
PDGFRA	ncbi_105077672	214.152	213.733	161.028	45.4042	50.8971	72.8199	196.304	56.3737	-1.8	0.000210878	0.000867029	XP_010964394.1 PREDICTED: platelet-derived growth factor receptor alpha [Camelus bactrianus]	Human Diseases;Cellular Processes;Environmental Information Processing;Environmental Information Processing;Cellular Processes;Cellular Processes;Human Diseases;Environmental Information Processing;Environmental Information Processing;Human Diseases;Environmental Information Processing;Environmental Information Processing;Cellular Processes;Human Diseases;Human Diseases;Human Diseases;Human Disea…	Cancer: overview;Transport and catabolism;Signal transduction;Signal transduction;Cell motility;Cellular community - eukaryotes;Infectious disease: viral;Signal transduction;Signal transduction;Cancer: overview;Signal transduction;Signal transduction;Cellular community - eukaryotes;Cancer: overview;Cancer: specific types;Drug resistance: antineoplastic;Cancer: specific types;Signal transduction;C…	ko05200//Pathways in cancer;ko04144//Endocytosis;ko04151//PI3K-Akt signaling pathway;ko04010//MAPK signaling pathway;ko04810//Regulation of actin cytoskeleton;ko04510//Focal adhesion;ko05163//Human cytomegalovirus infection;ko04014//Ras signaling pathway;ko04015//Rap1 signaling pathway;ko05206//MicroRNAs in cancer;ko04072//Phospholipase D signaling pathway;ko04020//Calcium signaling pathway;ko045…	K04363;K04363;K04363;K04363;K04363;K04363;K04363;K04363;K04363;K04363;K04363;K04363;K04363;K04363;K04363;K04363;K04363;K04363;K04363;K04363	GO:0005575//cellular_component;GO:0005622//intracellular;GO:0005623//cell;GO:0005634//nucleus;GO:0005737//cytoplasm;GO:0005886//plasma membrane;GO:0005887//integral component of plasma membrane;GO:0005902//microvillus;GO:0009897//external side of plasma membrane;GO:0009986//cell surface;GO:0016020//membrane;GO:0016021//integral component of membrane;GO:0030054//cell junction;GO:0030424//axon;GO:0…	GO:0000166//nucleotide binding;GO:0003674//molecular_function;GO:0003824//catalytic activity;GO:0004672//protein kinase activity;GO:0004713//protein tyrosine kinase activity;GO:0004714//transmembrane receptor protein tyrosine kinase activity;GO:0004888//transmembrane signaling receptor activity;GO:0005017//platelet-derived growth factor-activated receptor activity;GO:0005018//platelet-derived gro…	GO:0000003//reproduction;GO:0000165//MAPK cascade;GO:0000302//response to reactive oxygen species;GO:0001101//response to acid chemical;GO:0001501//skeletal system development;GO:0001525//angiogenesis;GO:0001553//luteinization;GO:0001568//blood vessel development;GO:0001654//eye development;GO:0001655//urogenital system development;GO:0001656//metanephros development;GO:0001701//in utero embryoni…
PLPP6	ncbi_123612115	45.4476	30.9075	72.8543	211.888	178.098	204.838	49.7365	198.275	1.99512	0.0211161	0.0483467	XP_006208198.1 phospholipid phosphatase 6 [Vicugna pacos]	-	-	-	-	GO:0005575//cellular_component;GO:0005623//cell;GO:0005886//plasma membrane;GO:0016020//membrane;GO:0016021//integral component of membrane;GO:0031224//intrinsic component of membrane;GO:0044425//membrane part;GO:0044464//cell part;GO:0071944//cell periphery	GO:0003674//molecular_function;GO:0003824//catalytic activity;GO:0016787//hydrolase activity;GO:0016788//hydrolase activity, acting on ester bonds;GO:0016791//phosphatase activity;GO:0042577//lipid phosphatase activity;GO:0042578//phosphoric ester hydrolase activity	GO:0006066//alcohol metabolic process;GO:0006629//lipid metabolic process;GO:0006694//steroid biosynthetic process;GO:0006695//cholesterol biosynthetic process;GO:0006793//phosphorus metabolic process;GO:0006796//phosphate-containing compound metabolic process;GO:0008150//biological_process;GO:0008152//metabolic process;GO:0008202//steroid metabolic process;GO:0008203//cholesterol metabolic proce…
PON1	ncbi_105082858	2039.71	1933.56	2062.1	174.766	191.761	193.793	2011.79	186.773	-3.42912	3.24801e-17	8.3149e-16	XP_010970850.1 PREDICTED: serum paraoxonase/arylesterase 1 [Camelus bactrianus]	-	-	-	-	GO:0005575//cellular_component;GO:0005576//extracellular region;GO:0005615//extracellular space;GO:0005622//intracellular;GO:0005623//cell;GO:0032991//macromolecular complex;GO:0032994//protein-lipid complex;GO:0034358//plasma lipoprotein particle;GO:0034364//high-density lipoprotein particle;GO:0034366//spherical high-density lipoprotein particle;GO:0043226//organelle;GO:0043227//membrane-bounde…	GO:0003674//molecular_function;GO:0003824//catalytic activity;GO:0004063//aryldialkylphosphatase activity;GO:0004064//arylesterase activity;GO:0005488//binding;GO:0005509//calcium ion binding;GO:0005515//protein binding;GO:0005543//phospholipid binding;GO:0008035//high-density lipoprotein particle binding;GO:0008289//lipid binding;GO:0016209//antioxidant activity;GO:0016787//hydrolase activity;GO…	GO:0001101//response to acid chemical;GO:0003008//system process;GO:0003013//circulatory system process;GO:0006066//alcohol metabolic process;GO:0006082//organic acid metabolic process;GO:0006629//lipid metabolic process;GO:0006631//fatty acid metabolic process;GO:0006644//phospholipid metabolic process;GO:0006650//glycerophospholipid metabolic process;GO:0006690//icosanoid metabolic process;GO:0…
POR	ncbi_105082711	1696.72	1604.19	1675.11	5732.31	5698.57	5642.32	1658.67	5691.07	1.77867	4.84363e-38	4.90436e-36	XP_010970634.1 PREDICTED: LOW QUALITY PROTEIN: NADPH--cytochrome P450 reductase [Camelus bactrianus]	-	-	-	-	GO:0005575//cellular_component;GO:0005622//intracellular;GO:0005623//cell;GO:0005737//cytoplasm;GO:0005739//mitochondrion;GO:0005740//mitochondrial envelope;GO:0005741//mitochondrial outer membrane;GO:0005783//endoplasmic reticulum;GO:0005789//endoplasmic reticulum membrane;GO:0005886//plasma membrane;GO:0009337//sulfite reductase complex (NADPH);GO:0012505//endomembrane system;GO:0016020//membra…	GO:0000166//nucleotide binding;GO:0003674//molecular_function;GO:0003824//catalytic activity;GO:0003958//NADPH-hemoprotein reductase activity;GO:0004128//cytochrome-b5 reductase activity, acting on NAD(P)H;GO:0004783//sulfite reductase (NADPH) activity;GO:0005488//binding;GO:0005515//protein binding;GO:0008941//nitric oxide dioxygenase activity;GO:0009055//electron carrier activity;GO:0010181//FM…	GO:0000003//reproduction;GO:0001505//regulation of neurotransmitter levels;GO:0003006//developmental process involved in reproduction;GO:0003420//regulation of growth plate cartilage chondrocyte proliferation;GO:0006066//alcohol metabolic process;GO:0006082//organic acid metabolic process;GO:0006091//generation of precursor metabolites and energy;GO:0006464//cellular protein modification process;…
PROM2	ncbi_105072162	38.8297	41.2351	38.4958	60.6514	59.4539	58.005	39.5202	59.3701	0.587145	0.00336823	0.0101782	XP_010957315.1 PREDICTED: prominin-2, partial [Camelus bactrianus]	-	-	-	-	GO:0005575//cellular_component;GO:0005576//extracellular region;GO:0005622//intracellular;GO:0005623//cell;GO:0005634//nucleus;GO:0005635//nuclear envelope;GO:0005737//cytoplasm;GO:0005886//plasma membrane;GO:0005887//integral component of plasma membrane;GO:0005902//microvillus;GO:0005929//cilium;GO:0009986//cell surface;GO:0012505//endomembrane system;GO:0016020//membrane;GO:0016021//integral c…	GO:0003674//molecular_function;GO:0004888//transmembrane signaling receptor activity;GO:0005102//receptor binding;GO:0005488//binding;GO:0005496//steroid binding;GO:0005515//protein binding;GO:0008083//growth factor activity;GO:0008289//lipid binding;GO:0015485//cholesterol binding;GO:0030545//receptor regulator activity;GO:0032934//sterol binding;GO:0036094//small molecule binding;GO:0038023//si…	GO:0001932//regulation of protein phosphorylation;GO:0001934//positive regulation of protein phosphorylation;GO:0007154//cell communication;GO:0007165//signal transduction;GO:0008150//biological_process;GO:0009893//positive regulation of metabolic process;GO:0009966//regulation of signal transduction;GO:0009987//cellular process;GO:0010469//regulation of receptor activity;GO:0010562//positive reg…
SCGB1A1	ncbi_105070121	507.435	461.399	449.626	188.17	161.424	97.5198	472.82	149.038	-1.66561	0.000859067	0.00302434	XP_006173253.1 uteroglobin [Camelus ferus]	-	-	-	-	GO:0005575//cellular_component;GO:0005576//extracellular region;GO:0005615//extracellular space;GO:0005622//intracellular;GO:0005623//cell;GO:0005634//nucleus;GO:0005635//nuclear envelope;GO:0005737//cytoplasm;GO:0005783//endoplasmic reticulum;GO:0005791//rough endoplasmic reticulum;GO:0012505//endomembrane system;GO:0030141//secretory granule;GO:0031410//cytoplasmic vesicle;GO:0031967//organelle…	GO:0003674//molecular_function;GO:0004857//enzyme inhibitor activity;GO:0004859//phospholipase inhibitor activity;GO:0005488//binding;GO:0005496//steroid binding;GO:0008144//drug binding;GO:0008289//lipid binding;GO:0019834//phospholipase A2 inhibitor activity;GO:0030234//enzyme regulator activity;GO:0055102//lipase inhibitor activity;GO:0097159//organic cyclic compound binding;GO:0097160//polych…	GO:0000003//reproduction;GO:0000122//negative regulation of transcription from RNA polymerase II promoter;GO:0000302//response to reactive oxygen species;GO:0001101//response to acid chemical;GO:0001817//regulation of cytokine production;GO:0001818//negative regulation of cytokine production;GO:0002237//response to molecule of bacterial origin;GO:0002682//regulation of immune system process;GO:00…
SEC14L2	ncbi_105066078	253.636	202.065	192.195	2762.86	2559.71	2804.26	215.965	2708.94	3.64886	1.46811e-33	1.14479e-31	XP_010949626.1 PREDICTED: SEC14-like protein 2 [Camelus bactrianus]	-	-	-	-	GO:0005575//cellular_component;GO:0005622//intracellular;GO:0005623//cell;GO:0005634//nucleus;GO:0005737//cytoplasm;GO:0005829//cytosol;GO:0043226//organelle;GO:0043227//membrane-bounded organelle;GO:0043229//intracellular organelle;GO:0043231//intracellular membrane-bounded organelle;GO:0044424//intracellular part;GO:0044444//cytoplasmic part;GO:0044464//cell part	GO:0003674//molecular_function;GO:0003824//catalytic activity;GO:0005488//binding;GO:0005543//phospholipid binding;GO:0008047//enzyme activator activity;GO:0008289//lipid binding;GO:0008431//vitamin E binding;GO:0016740//transferase activity;GO:0016765//transferase activity, transferring alkyl or aryl (other than methyl) groups;GO:0019842//vitamin binding;GO:0030234//enzyme regulator activity;GO:…	GO:0006139//nucleobase-containing compound metabolic process;GO:0006351//transcription, DNA-templated;GO:0006355//regulation of transcription, DNA-templated;GO:0006725//cellular aromatic compound metabolic process;GO:0006807//nitrogen compound metabolic process;GO:0008150//biological_process;GO:0008152//metabolic process;GO:0009058//biosynthetic process;GO:0009059//macromolecule biosynthetic proc…
SERPINA10	ncbi_105079893	380.958	300.914	254.879	46.0142	28.098	46.8499	312.25	40.3207	-2.95311	0.000151115	0.00064113	XP_010967037.1 PREDICTED: protein Z-dependent protease inhibitor [Camelus bactrianus]	-	-	-	-	GO:0005575//cellular_component;GO:0005576//extracellular region;GO:0005615//extracellular space;GO:0005622//intracellular;GO:0005623//cell;GO:0005737//cytoplasm;GO:0005783//endoplasmic reticulum;GO:0005788//endoplasmic reticulum lumen;GO:0012505//endomembrane system;GO:0031974//membrane-enclosed lumen;GO:0043226//organelle;GO:0043227//membrane-bounded organelle;GO:0043229//intracellular organelle…	GO:0003674//molecular_function;GO:0004857//enzyme inhibitor activity;GO:0004866//endopeptidase inhibitor activity;GO:0004867//serine-type endopeptidase inhibitor activity;GO:0005488//binding;GO:0005496//steroid binding;GO:0005539//glycosaminoglycan binding;GO:0008201//heparin binding;GO:0008289//lipid binding;GO:0030234//enzyme regulator activity;GO:0030414//peptidase inhibitor activity;GO:004316…	GO:0006464//cellular protein modification process;GO:0006807//nitrogen compound metabolic process;GO:0006950//response to stress;GO:0007596//blood coagulation;GO:0007599//hemostasis;GO:0008150//biological_process;GO:0008152//metabolic process;GO:0009611//response to wounding;GO:0009892//negative regulation of metabolic process;GO:0009987//cellular process;GO:0010466//negative regulation of peptid…
SERPINA6	ncbi_105079894	308.415	310.246	330.09	11.8463	14.757	11.7407	316.25	12.7813	-4.62896	1.72861e-12	2.69584e-11	XP_010967038.1 PREDICTED: corticosteroid-binding globulin [Camelus bactrianus]	-	-	-	-	GO:0005575//cellular_component;GO:0005576//extracellular region;GO:0005615//extracellular space;GO:0044421//extracellular region part	GO:0003674//molecular_function;GO:0004857//enzyme inhibitor activity;GO:0004866//endopeptidase inhibitor activity;GO:0004867//serine-type endopeptidase inhibitor activity;GO:0005488//binding;GO:0005496//steroid binding;GO:0005539//glycosaminoglycan binding;GO:0008201//heparin binding;GO:0008289//lipid binding;GO:0030234//enzyme regulator activity;GO:0030414//peptidase inhibitor activity;GO:004316…	GO:0006629//lipid metabolic process;GO:0006950//response to stress;GO:0007596//blood coagulation;GO:0007599//hemostasis;GO:0008150//biological_process;GO:0008152//metabolic process;GO:0008202//steroid metabolic process;GO:0008211//glucocorticoid metabolic process;GO:0009611//response to wounding;GO:0009892//negative regulation of metabolic process;GO:0010466//negative regulation of peptidase acti…
SGPL1	ncbi_105066338	100.961	105.705	109.922	245.229	255.7	237.675	105.529	246.201	1.22219	8.88647e-19	2.55448e-17	XP_010949947.1 PREDICTED: sphingosine-1-phosphate lyase 1 [Camelus bactrianus]	Metabolism;Environmental Information Processing;Metabolism	Global and overview maps;Signal transduction;Lipid metabolism	ko01100//Metabolic pathways;ko04071//Sphingolipid signaling pathway;ko00600//Sphingolipid metabolism	K01634;K01634;K01634	GO:0005575//cellular_component;GO:0005622//intracellular;GO:0005623//cell;GO:0005737//cytoplasm;GO:0005783//endoplasmic reticulum;GO:0005789//endoplasmic reticulum membrane;GO:0005938//cell cortex;GO:0012505//endomembrane system;GO:0016020//membrane;GO:0016021//integral component of membrane;GO:0030176//integral component of endoplasmic reticulum membrane;GO:0031224//intrinsic component of membra…	GO:0003674//molecular_function;GO:0003824//catalytic activity;GO:0004351//glutamate decarboxylase activity;GO:0004837//tyrosine decarboxylase activity;GO:0004838//L-tyrosine:2-oxoglutarate aminotransferase activity;GO:0005488//binding;GO:0008117//sphinganine-1-phosphate aldolase activity;GO:0008144//drug binding;GO:0016740//transferase activity;GO:0016829//lyase activity;GO:0016830//carbon-carbon…	GO:0000003//reproduction;GO:0001501//skeletal system development;GO:0001553//luteinization;GO:0001568//blood vessel development;GO:0001570//vasculogenesis;GO:0001655//urogenital system development;GO:0001667//ameboidal-type cell migration;GO:0001822//kidney development;GO:0001944//vasculature development;GO:0002376//immune system process;GO:0002520//immune system development;GO:0003006//developme…
SORL1	ncbi_105078646	315.431	273.865	320.931	154.946	163.659	159.335	303.409	159.313	-0.929399	3.87579e-19	1.16342e-17	XP_032328417.1 LOW QUALITY PROTEIN: sortilin-related receptor [Camelus ferus]	-	-	-	-	GO:0005575//cellular_component;GO:0005576//extracellular region;GO:0005615//extracellular space;GO:0005622//intracellular;GO:0005623//cell;GO:0005737//cytoplasm;GO:0005768//endosome;GO:0005886//plasma membrane;GO:0010008//endosome membrane;GO:0012505//endomembrane system;GO:0016020//membrane;GO:0016021//integral component of membrane;GO:0031090//organelle membrane;GO:0031224//intrinsic component …	GO:0003993//acid phosphatase activity;GO:0005515//protein binding;GO:0046872//metal ion binding	GO:0000003//reproduction;GO:0003006//developmental process involved in reproduction;GO:0003008//system process;GO:0006066//alcohol metabolic process;GO:0006629//lipid metabolic process;GO:0006810//transport;GO:0006869//lipid transport;GO:0006897//endocytosis;GO:0007275//multicellular organism development;GO:0007276//gamete generation;GO:0007281//germ cell development;GO:0007292//female gamete gen…
STARD3NL	ncbi_105062883	71.626	87.9812	70.427	205.709	221.418	222.926	76.6781	216.684	1.49871	4.4751e-08	3.67989e-07	XP_006185357.1 STARD3 N-terminal-like protein [Camelus ferus]	-	-	-	-	GO:0005575//cellular_component;GO:0005622//intracellular;GO:0005623//cell;GO:0005737//cytoplasm;GO:0005768//endosome;GO:0005770//late endosome;GO:0005829//cytosol;GO:0010008//endosome membrane;GO:0012505//endomembrane system;GO:0016020//membrane;GO:0016021//integral component of membrane;GO:0031090//organelle membrane;GO:0031224//intrinsic component of membrane;GO:0031410//cytoplasmic vesicle;GO:…	GO:0003674//molecular_function;GO:0005488//binding;GO:0005496//steroid binding;GO:0005515//protein binding;GO:0008289//lipid binding;GO:0015485//cholesterol binding;GO:0032934//sterol binding;GO:0036094//small molecule binding;GO:0042802//identical protein binding;GO:0042803//protein homodimerization activity;GO:0043178//alcohol binding;GO:0046983//protein dimerization activity;GO:0097159//organi…	GO:0006629//lipid metabolic process;GO:0006694//steroid biosynthetic process;GO:0006700//C21-steroid hormone biosynthetic process;GO:0006810//transport;GO:0006903//vesicle targeting;GO:0008150//biological_process;GO:0008152//metabolic process;GO:0008202//steroid metabolic process;GO:0008207//C21-steroid hormone metabolic process;GO:0008610//lipid biosynthetic process;GO:0009058//biosynthetic proc…
STARD9	ncbi_105076944	1526.84	1343.8	1472.33	2656.04	2182.78	2531.63	1447.66	2456.82	0.763067	0.00161126	0.00531394	XP_032337288.1 stAR-related lipid transfer protein 9 isoform X6 [Camelus ferus]	-	-	-	-	GO:0005575//cellular_component;GO:0005622//intracellular;GO:0005623//cell;GO:0005634//nucleus;GO:0005737//cytoplasm;GO:0005814//centriole;GO:0005815//microtubule organizing center;GO:0005856//cytoskeleton;GO:0015630//microtubule cytoskeleton;GO:0043226//organelle;GO:0043227//membrane-bounded organelle;GO:0043228//non-membrane-bounded organelle;GO:0043229//intracellular organelle;GO:0043231//intra…	GO:0000166//nucleotide binding;GO:0003674//molecular_function;GO:0003774//motor activity;GO:0003777//microtubule motor activity;GO:0003824//catalytic activity;GO:0005488//binding;GO:0005496//steroid binding;GO:0005515//protein binding;GO:0005524//ATP binding;GO:0008017//microtubule binding;GO:0008092//cytoskeletal protein binding;GO:0008144//drug binding;GO:0008289//lipid binding;GO:0015485//chol…	GO:0000226//microtubule cytoskeleton organization;GO:0006928//movement of cell or subcellular component;GO:0006996//organelle organization;GO:0007010//cytoskeleton organization;GO:0007017//microtubule-based process;GO:0007018//microtubule-based movement;GO:0007049//cell cycle;GO:0007051//spindle organization;GO:0008150//biological_process;GO:0009987//cellular process;GO:0016043//cellular componen…
TSPO	ncbi_105073041	6640.13	5134.57	5649.89	3838.51	3293.52	3738.53	5808.2	3623.52	-0.680699	0.00752183	0.0201966	XP_010958485.1 PREDICTED: translocator protein [Camelus bactrianus]	Human Diseases;Cellular Processes;Organismal Systems;Environmental Information Processing	Infectious disease: viral;Cell growth and death;Digestive system;Signaling molecules and interaction	ko05166//Human T-cell leukemia virus 1 infection;ko04214//Apoptosis - fly;ko04979//Cholesterol metabolism;ko04080//Neuroactive ligand-receptor interaction	K05770;K05770;K05770;K05770	GO:0005575//cellular_component;GO:0005622//intracellular;GO:0005623//cell;GO:0005737//cytoplasm;GO:0005739//mitochondrion;GO:0005740//mitochondrial envelope;GO:0005741//mitochondrial outer membrane;GO:0016020//membrane;GO:0016021//integral component of membrane;GO:0019867//outer membrane;GO:0031090//organelle membrane;GO:0031224//intrinsic component of membrane;GO:0031966//mitochondrial membrane;…	GO:0003674//molecular_function;GO:0005215//transporter activity;GO:0005319//lipid transporter activity;GO:0005488//binding;GO:0005496//steroid binding;GO:0005497//androgen binding;GO:0005515//protein binding;GO:0008289//lipid binding;GO:0008503//benzodiazepine receptor activity;GO:0015248//sterol transporter activity;GO:0015485//cholesterol binding;GO:0017127//cholesterol transporter activity;GO:…	GO:0001505//regulation of neurotransmitter levels;GO:0001817//regulation of cytokine production;GO:0001818//negative regulation of cytokine production;GO:0002237//response to molecule of bacterial origin;GO:0003254//regulation of membrane depolarization;GO:0006140//regulation of nucleotide metabolic process;GO:0006605//protein targeting;GO:0006626//protein targeting to mitochondrion;GO:0006629//l…
WWOX	ncbi_105078822	61.1214	78.0163	80.4222	126.333	126.119	122.413	73.1866	124.955	0.771758	4.78436e-07	3.35591e-06	XP_032342707.1 WW domain-containing oxidoreductase isoform X1 [Camelus ferus]	-	-	-	-	GO:0005575//cellular_component;GO:0005622//intracellular;GO:0005623//cell;GO:0005634//nucleus;GO:0005667//transcription factor complex;GO:0005737//cytoplasm;GO:0005739//mitochondrion;GO:0005794//Golgi apparatus;GO:0005829//cytosol;GO:0005886//plasma membrane;GO:0005902//microvillus;GO:0012505//endomembrane system;GO:0016020//membrane;GO:0032991//macromolecular complex;GO:0042995//cell projection;…	GO:0003674//molecular_function;GO:0003712//transcription cofactor activity;GO:0003713//transcription coactivator activity;GO:0003824//catalytic activity;GO:0004316//3-oxoacyl-[acyl-carrier-protein] reductase (NADPH) activity;GO:0004757//sepiapterin reductase activity;GO:0005488//binding;GO:0005515//protein binding;GO:0008667//2,3-dihydro-2,3-dihydroxybenzoate dehydrogenase activity;GO:0008678//2-…	GO:0000122//negative regulation of transcription from RNA polymerase II promoter;GO:0000272//polysaccharide catabolic process;GO:0001501//skeletal system development;GO:0001503//ossification;GO:0001649//osteoblast differentiation;GO:0006355//regulation of transcription, DNA-templated;GO:0006357//regulation of transcription from RNA polymerase II promoter;GO:0006629//lipid metabolic process;GO:000…

## Sheet: BP related information
id	num	qvalue	per	ratio	class	ID	Descrption	Pvalue	Qvalue	Up	Down	fg_num	bg_num
GO:0008202 steroid metabolic process	62	0.0049544	3.858	0.383	Biological Process	GO:0008202	steroid metabolic process	4.59712e-05	0.0049544	21	41	62	162
GO:0006694 steroid biosynthetic process	42	0.0485854	2.614	0.378	Biological Process	GO:0006694	steroid biosynthetic process	0.000975137	0.0485854	13	29	42	111
GO:0045940 positive regulation of steroid metabolic process	10	0.0876042	0.622	0.588	Biological Process	GO:0045940	positive regulation of steroid metabolic process	0.00246511	0.0876042	3	7	10	17
GO:0019218 regulation of steroid metabolic process	25	0.0999876	1.556	0.41	Biological Process	GO:0019218	regulation of steroid metabolic process	0.00290378	0.0999876	5	20	25	61
GO:0005496 steroid binding	19	0.205866	1.213	0.404	Molecular Function	GO:0005496	steroid binding	0.00971005	0.205866	5	14	19	47
GO:0050810 regulation of steroid biosynthetic process	19	0.232745	1.182	0.404	Biological Process	GO:0050810	regulation of steroid biosynthetic process	0.0105163	0.232745	4	15	19	47
GO:0034433 steroid esterification	5	0.33656	0.311	0.625	Biological Process	GO:0034433	steroid esterification	0.0242709	0.33656	0	5	5	8
