# Supplementary material for: Multi-Omics Profiling Identifies Apolipoprotein E as an Important Regulator of Steroidogenesis in Bactrian Camel Poll Glands During the Breeding Season
Source: Animals (Basel). 2025 Oct 30;15(21):3147. doi: 10.3390/ani15213147 (PMC12607609; doi:10.3390/ani15213147)
Supplement: Supplementary file 1 [file animals-15-03147-s001.zip › Supplementary Materials/Table S3 (Pathway DEPs RAW Data ).xlsx]

## Sheet: APOE relate Pathway
KEGG_A_class	KEGG_B_class	Pathway	Early-estrus-vs-Peak-estrus (878)	All (3512)	Pvalue	Qvalue	Pathway ID	Proteins	K_IDs
Organismal Systems	Digestive system	Cholesterol metabolism	13	23	0.00119741	0.0315886	ko04979	ncbi_105062383(CD36);ncbi_105062503(APOE);ncbi_105062504(APOC2);ncbi_105062962(APOB);ncbi_105063641(SORT1);ncbi_105063939(APOH);ncbi_105067841(APOA1);ncbi_105067842(APOA4);ncbi_105069553(APOA2);ncbi_105071214(VDAC3);ncbi_105071890(PLTP);ncbi_105073041(TSPO);ncbi_105075349(VDAC2)	K06259+K04524+K22287+K14462+K12388+K17305+K08757+K08760+K08758+K15041+K08761+K05770+K15040
Human Diseases	Neurodegenerative disease	Alzheimer disease	22	196	1	1	ko05010	ncbi_105062119(NDUFA4L2);ncbi_105062503(APOE);ncbi_105063930(WIPI1);ncbi_105065045(COX6B1);ncbi_105065074(COX7A1);ncbi_105066064(UQCR10);ncbi_105066623(MME);ncbi_105067679(SLC25A4);ncbi_105070436(FADD);ncbi_105071214(VDAC3);ncbi_105071442(TUBB6);ncbi_105071798(TUBB1);ncbi_105072510(FZD1);ncbi_105073586(COX4I2);ncbi_105075349(VDAC2);ncbi_105075383(MCU);ncbi_105076463(ATG13);ncbi_105080889(TUBB3);n…	K03948+K04524+K17908+K02267+K02270+K00419+K01389+K05863+K02373+K15041+K07375+K07375+K02432+K02263+K15040+K20858+K08331+K07375+K04398+K04371+K05853+K06268

## Sheet: APOE relate Pathway Screen
Pathway ID	ko04979	ko05010		APOA1
Pathway	Cholesterol metabolism	Alzheimer disease		APOA2
	CD36	NDUFA4L2		APOA4
	APOE	APOE		APOB
	APOC2	WIPI1		APOC2
	APOB	COX6B1		APOE
	SORT1	COX7A1		APOH
	APOH	UQCR10		ATG13
	APOA1	MME		ATP2A1
	APOA4	SLC25A4		CASP8
	APOA2	FADD		CD36
	VDAC3	VDAC3		COX4I2
	PLTP	TUBB6		COX6B1
	TSPO	TUBB1		COX7A1
	VDAC2	FZD1		FADD
		COX4I2		FZD1
		VDAC2		Mapk3
		MCU		MCU
		ATG13		MME
		TUBB3		NDUFA4L2
		CASP8		PLTP
		Mapk3		PPP3R1
		ATP2A1		SLC25A4
		PPP3R1		SORT1
				TSPO
				TUBB1
				TUBB3
				TUBB6
				UQCR10
				VDAC2
				VDAC3
				WIPI1

## Sheet: Protein information
Symbol	id	Control1	Control2	Control3	Experimental1	Experimental2	Experimental3	Early-estrus_mean	Peak-estrus_mean	log2(fc)	PValue	FDR	Description	KEGG_A_class	KEGG_B_class	Pathway	K_ID	GO Component	GO Function	GO Process
APOB	ncbi_105062962	8513.16	7983.42	8017.85	2419.18	2365.52	2289.29	8171.48	2358	-1.79303	1.85943e-79	1.40159e-76	XP_010945689.1 PREDICTED: apolipoprotein B-100 [Camelus bactrianus]	Organismal Systems;Organismal Systems;Organismal Systems	Digestive system;Digestive system;Digestive system	ko04979//Cholesterol metabolism;ko04975//Fat digestion and absorption;ko04977//Vitamin digestion and absorption	K14462;K14462;K14462	GO:0000323//lytic vacuole;GO:0005575//cellular_component;GO:0005576//extracellular region;GO:0005615//extracellular space;GO:0005622//intracellular;GO:0005623//cell;GO:0005737//cytoplasm;GO:0005764//lysosome;GO:0005768//endosome;GO:0005769//early endosome;GO:0005773//vacuole;GO:0005775//vacuolar lumen;GO:0005783//endoplasmic reticulum;GO:0005788//endoplasmic reticulum lumen;GO:0005789//endoplasmi…	GO:0003674//molecular_function;GO:0005102//receptor binding;GO:0005215//transporter activity;GO:0005319//lipid transporter activity;GO:0005488//binding;GO:0005515//protein binding;GO:0005539//glycosaminoglycan binding;GO:0005543//phospholipid binding;GO:0008201//heparin binding;GO:0008289//lipid binding;GO:0015248//sterol transporter activity;GO:0017127//cholesterol transporter activity;GO:001989…	GO:0000003//reproduction;GO:0001101//response to acid chemical;GO:0001523//retinoid metabolic process;GO:0001568//blood vessel development;GO:0001701//in utero embryonic development;GO:0001944//vasculature development;GO:0002218//activation of innate immune response;GO:0002221//pattern recognition receptor signaling pathway;GO:0002224//toll-like receptor signaling pathway;GO:0002237//response to …
APOA4	ncbi_105067842	13896.4	13023	13427.4	1534.47	1515.4	1493.32	13448.9	1514.39	-3.15068	4.98552e-77	3.38218e-74	EPY88082.1 hypothetical protein CB1_000200068 [Camelus ferus]	Organismal Systems;Organismal Systems;Organismal Systems	Digestive system;Digestive system;Digestive system	ko04979//Cholesterol metabolism;ko04975//Fat digestion and absorption;ko04977//Vitamin digestion and absorption	K08760;K08760;K08760	GO:0005575//cellular_component;GO:0005576//extracellular region;GO:0005577//fibrinogen complex;GO:0005615//extracellular space;GO:0005622//intracellular;GO:0005623//cell;GO:0005737//cytoplasm;GO:0005768//endosome;GO:0005769//early endosome;GO:0005783//endoplasmic reticulum;GO:0005788//endoplasmic reticulum lumen;GO:0005829//cytosol;GO:0005925//focal adhesion;GO:0009986//cell surface;GO:0012505//e…	GO:0001540//beta-amyloid binding;GO:0003674//molecular_function;GO:0003824//catalytic activity;GO:0004713//protein tyrosine kinase activity;GO:0004715//non-membrane spanning protein tyrosine kinase activity;GO:0004843//thiol-dependent ubiquitin-specific protease activity;GO:0005102//receptor binding;GO:0005198//structural molecule activity;GO:0005215//transporter activity;GO:0005319//lipid transp…	GO:0000302//response to reactive oxygen species;GO:0000303//response to superoxide;GO:0000305//response to oxygen radical;GO:0001523//retinoid metabolic process;GO:0001667//ameboidal-type cell migration;GO:0001817//regulation of cytokine production;GO:0001818//negative regulation of cytokine production;GO:0001932//regulation of protein phosphorylation;GO:0001935//endothelial cell proliferation;GO…
APOA1	ncbi_105067841	14439.9	16100.7	16423.1	1297.96	1308.11	1302.18	15654.6	1302.75	-3.58695	7.43679e-16	1.69299e-14	EPY88081.1 apolipoprotein A-I [Camelus ferus]	Organismal Systems;Organismal Systems;Human Diseases;Organismal Systems;Organismal Systems	Endocrine system;Digestive system;Infectious disease: parasitic;Digestive system;Digestive system	ko03320//PPAR signaling pathway;ko04979//Cholesterol metabolism;ko05143//African trypanosomiasis;ko04975//Fat digestion and absorption;ko04977//Vitamin digestion and absorption	K08757;K08757;K08757;K08757;K08757	GO:0000275//mitochondrial proton-transporting ATP synthase complex, catalytic core F(1);GO:0005575//cellular_component;GO:0005576//extracellular region;GO:0005615//extracellular space;GO:0005622//intracellular;GO:0005623//cell;GO:0005634//nucleus;GO:0005737//cytoplasm;GO:0005768//endosome;GO:0005769//early endosome;GO:0005783//endoplasmic reticulum;GO:0005788//endoplasmic reticulum lumen;GO:00058…	GO:0000155//phosphorelay sensor kinase activity;GO:0001540//beta-amyloid binding;GO:0003674//molecular_function;GO:0003697//single-stranded DNA binding;GO:0003700//transcription factor activity, sequence-specific DNA binding;GO:0003824//catalytic activity;GO:0004857//enzyme inhibitor activity;GO:0005085//guanyl-nucleotide exchange factor activity;GO:0005102//receptor binding;GO:0005198//structura…	GO:0000160//phosphorelay signal transduction system;GO:0001523//retinoid metabolic process;GO:0001667//ameboidal-type cell migration;GO:0001817//regulation of cytokine production;GO:0001818//negative regulation of cytokine production;GO:0001932//regulation of protein phosphorylation;GO:0001935//endothelial cell proliferation;GO:0001959//regulation of cytokine-mediated signaling pathway;GO:0001960…
APOE	ncbi_105062503	351.797	412.511	382.299	75.0805	73.1282	71.2164	382.202	73.1417	-2.38557	4.98557e-11	6.35754e-10	XP_010945092.1 PREDICTED: apolipoprotein E [Camelus bactrianus]	Human Diseases;Organismal Systems	Neurodegenerative disease;Digestive system	ko05010//Alzheimer disease;ko04979//Cholesterol metabolism	K04524;K04524	GO:0000323//lytic vacuole;GO:0005575//cellular_component;GO:0005576//extracellular region;GO:0005577//fibrinogen complex;GO:0005615//extracellular space;GO:0005622//intracellular;GO:0005623//cell;GO:0005634//nucleus;GO:0005635//nuclear envelope;GO:0005737//cytoplasm;GO:0005741//mitochondrial outer membrane;GO:0005764//lysosome;GO:0005768//endosome;GO:0005769//early endosome;GO:0005770//late endos…	GO:0001540//beta-amyloid binding;GO:0003674//molecular_function;GO:0003690//double-stranded DNA binding;GO:0003700//transcription factor activity, sequence-specific DNA binding;GO:0003824//catalytic activity;GO:0003924//GTPase activity;GO:0005102//receptor binding;GO:0005198//structural molecule activity;GO:0005215//transporter activity;GO:0005319//lipid transporter activity;GO:0005488//binding;G…	GO:0000302//response to reactive oxygen species;GO:0001101//response to acid chemical;GO:0001523//retinoid metabolic process;GO:0001558//regulation of cell growth;GO:0001568//blood vessel development;GO:0001932//regulation of protein phosphorylation;GO:0001933//negative regulation of protein phosphorylation;GO:0001936//regulation of endothelial cell proliferation;GO:0001937//negative regulation o…
APOH	ncbi_105063939	2926.64	3074.16	2773.19	1005.01	1120.3	1299.97	2924.66	1141.76	-1.35701	9.32618e-11	1.15034e-09	XP_010946946.1 PREDICTED: beta-2-glycoprotein 1 [Camelus bactrianus]	Organismal Systems	Digestive system	ko04979//Cholesterol metabolism	K17305	GO:0016020//membrane	GO:0004930//G-protein coupled receptor activity	-
APOC2	ncbi_105062504	732.351	547.396	592.325	224.923	203.029	224.05	624.024	217.334	-1.52169	6.62349e-07	4.52505e-06	XP_010945094.1 PREDICTED: apolipoprotein C-II [Camelus bactrianus]	Organismal Systems	Digestive system	ko04979//Cholesterol metabolism	K22287	GO:0005575//cellular_component;GO:0005576//extracellular region;GO:0005615//extracellular space;GO:0005622//intracellular;GO:0005623//cell;GO:0005737//cytoplasm;GO:0005829//cytosol;GO:0032991//macromolecular complex;GO:0032994//protein-lipid complex;GO:0034358//plasma lipoprotein particle;GO:0034361//very-low-density lipoprotein particle;GO:0034362//low-density lipoprotein particle;GO:0034363//in…	GO:0003674//molecular_function;GO:0004857//enzyme inhibitor activity;GO:0005488//binding;GO:0005515//protein binding;GO:0008047//enzyme activator activity;GO:0008289//lipid binding;GO:0016004//phospholipase activator activity;GO:0019899//enzyme binding;GO:0030234//enzyme regulator activity;GO:0042802//identical protein binding;GO:0042803//protein homodimerization activity;GO:0043274//phospholipas…	GO:0006629//lipid metabolic process;GO:0006810//transport;GO:0006811//ion transport;GO:0006820//anion transport;GO:0006869//lipid transport;GO:0008104//protein localization;GO:0008150//biological_process;GO:0008152//metabolic process;GO:0009056//catabolic process;GO:0009889//regulation of biosynthetic process;GO:0009891//positive regulation of biosynthetic process;GO:0009892//negative regulation …
SORT1	ncbi_105063641	187.904	199.246	212.288	104.326	130.883	141.388	199.813	125.533	-0.670588	5.4013e-05	0.000255883	XP_032343141.1 sortilin isoform X1 [Camelus ferus]	Cellular Processes;Organismal Systems;Organismal Systems	Transport and catabolism;Nervous system;Digestive system	ko04142//Lysosome;ko04722//Neurotrophin signaling pathway;ko04979//Cholesterol metabolism	K12388;K12388;K12388	GO:0000139//Golgi membrane;GO:0000323//lytic vacuole;GO:0005575//cellular_component;GO:0005622//intracellular;GO:0005623//cell;GO:0005634//nucleus;GO:0005635//nuclear envelope;GO:0005737//cytoplasm;GO:0005764//lysosome;GO:0005765//lysosomal membrane;GO:0005768//endosome;GO:0005769//early endosome;GO:0005773//vacuole;GO:0005774//vacuolar membrane;GO:0005783//endoplasmic reticulum;GO:0005789//endop…	GO:0001653//peptide receptor activity;GO:0003674//molecular_function;GO:0004888//transmembrane signaling receptor activity;GO:0004930//G-protein coupled receptor activity;GO:0005030//neurotrophin receptor activity;GO:0005488//binding;GO:0005515//protein binding;GO:0008188//neuropeptide receptor activity;GO:0008528//G-protein coupled peptide receptor activity;GO:0010465//nerve growth factor recept…	GO:0001503//ossification;GO:0006810//transport;GO:0006886//intracellular protein transport;GO:0006892//post-Golgi vesicle-mediated transport;GO:0006895//Golgi to endosome transport;GO:0006897//endocytosis;GO:0006915//apoptotic process;GO:0006996//organelle organization;GO:0007034//vacuolar transport;GO:0007041//lysosomal transport;GO:0007154//cell communication;GO:0007165//signal transduction;GO:…
CD36	ncbi_105062383	3182.22	3153.79	3502.36	1649.9	1438.01	1563.42	3279.46	1550.44	-1.08078	0.000191545	0.000797135	XP_010944937.1 PREDICTED: platelet glycoprotein 4 [Camelus bactrianus]	Cellular Processes;Environmental Information Processing;Human Diseases;Environmental Information Processing;Organismal Systems;Organismal Systems;Organismal Systems;Human Diseases;Organismal Systems;Organismal Systems	Transport and catabolism;Signal transduction;Endocrine and metabolic disease;Signaling molecules and interaction;Endocrine system;Endocrine system;Immune system;Infectious disease: parasitic;Digestive system;Digestive system	ko04145//Phagosome;ko04152//AMPK signaling pathway;ko04931//Insulin resistance;ko04512//ECM-receptor interaction;ko03320//PPAR signaling pathway;ko04920//Adipocytokine signaling pathway;ko04640//Hematopoietic cell lineage;ko05144//Malaria;ko04979//Cholesterol metabolism;ko04975//Fat digestion and absorption	K06259;K06259;K06259;K06259;K06259;K06259;K06259;K06259;K06259;K06259	GO:0005575//cellular_component;GO:0005622//intracellular;GO:0005623//cell;GO:0005737//cytoplasm;GO:0005794//Golgi apparatus;GO:0005886//plasma membrane;GO:0005903//brush border;GO:0012505//endomembrane system;GO:0016020//membrane;GO:0016021//integral component of membrane;GO:0016324//apical plasma membrane;GO:0031224//intrinsic component of membrane;GO:0031253//cell projection membrane;GO:0031526…	-	GO:0001101//response to acid chemical;GO:0001816//cytokine production;GO:0001932//regulation of protein phosphorylation;GO:0001934//positive regulation of protein phosphorylation;GO:0002237//response to molecule of bacterial origin;GO:0002376//immune system process;GO:0002790//peptide secretion;GO:0003008//system process;GO:0006807//nitrogen compound metabolic process;GO:0006810//transport;GO:000…
PLTP	ncbi_105071890	377.275	403.398	355.409	34.3657	43.0286	33.5143	378.694	36.9696	-3.35662	0.00174692	0.00571964	XP_010956961.1 PREDICTED: LOW QUALITY PROTEIN: phospholipid transfer protein [Camelus bactrianus]	Organismal Systems;Organismal Systems	Endocrine system;Digestive system	ko03320//PPAR signaling pathway;ko04979//Cholesterol metabolism	K08761;K08761	GO:0005575//cellular_component;GO:0005576//extracellular region;GO:0005615//extracellular space;GO:0032991//macromolecular complex;GO:0032994//protein-lipid complex;GO:0034358//plasma lipoprotein particle;GO:0034364//high-density lipoprotein particle;GO:0044421//extracellular region part;GO:1990777//lipoprotein particle	GO:0003674//molecular_function;GO:0005215//transporter activity;GO:0005319//lipid transporter activity;GO:0005488//binding;GO:0005543//phospholipid binding;GO:0005548//phospholipid transporter activity;GO:0008289//lipid binding;GO:0008429//phosphatidylethanolamine binding;GO:0008525//phosphatidylcholine transporter activity;GO:0019992//diacylglycerol binding;GO:0031210//phosphatidylcholine bindin…	GO:0006629//lipid metabolic process;GO:0006766//vitamin metabolic process;GO:0006775//fat-soluble vitamin metabolic process;GO:0006810//transport;GO:0006811//ion transport;GO:0006820//anion transport;GO:0006869//lipid transport;GO:0006928//movement of cell or subcellular component;GO:0008150//biological_process;GO:0008152//metabolic process;GO:0009058//biosynthetic process;GO:0009110//vitamin bio…
VDAC2	ncbi_105075349	26297	20103.8	23498	14238.3	14970.5	14478.4	23299.6	14562.4	-0.678056	0.00177535	0.00579595	KAB1271130.1 Voltage-dependent anion-selective channel protein 2 [Camelus dromedarius]	Human Diseases;Human Diseases;Human Diseases;Human Diseases;Cellular Processes;Organismal Systems;Environmental Information Processing;Cellular Processes;Environmental Information Processing;Cellular Processes;Organismal Systems	Neurodegenerative disease;Neurodegenerative disease;Infectious disease: viral;Neurodegenerative disease;Cell growth and death;Immune system;Signal transduction;Cell growth and death;Signal transduction;Cell growth and death;Digestive system	ko05010//Alzheimer disease;ko05016//Huntington disease;ko05166//Human T-cell leukemia virus 1 infection;ko05012//Parkinson disease;ko04217//Necroptosis;ko04621//NOD-like receptor signaling pathway;ko04022//cGMP-PKG signaling pathway;ko04218//Cellular senescence;ko04020//Calcium signaling pathway;ko04216//Ferroptosis;ko04979//Cholesterol metabolism	K15040;K15040;K15040;K15040;K15040;K15040;K15040;K15040;K15040;K15040;K15040	GO:0001669//acrosomal vesicle;GO:0005575//cellular_component;GO:0005622//intracellular;GO:0005623//cell;GO:0005737//cytoplasm;GO:0005739//mitochondrion;GO:0005740//mitochondrial envelope;GO:0005741//mitochondrial outer membrane;GO:0005759//mitochondrial matrix;GO:0008021//synaptic vesicle;GO:0009295//nucleoid;GO:0012505//endomembrane system;GO:0016020//membrane;GO:0016021//integral component of m…	GO:0000166//nucleotide binding;GO:0003674//molecular_function;GO:0005215//transporter activity;GO:0005216//ion channel activity;GO:0005244//voltage-gated ion channel activity;GO:0005253//anion channel activity;GO:0005488//binding;GO:0008308//voltage-gated anion channel activity;GO:0008509//anion transmembrane transporter activity;GO:0015075//ion transmembrane transporter activity;GO:0015103//inor…	GO:0000003//reproduction;GO:0006810//transport;GO:0006811//ion transport;GO:0006820//anion transport;GO:0007338//single fertilization;GO:0007339//binding of sperm to zona pellucida;GO:0008037//cell recognition;GO:0008150//biological_process;GO:0009566//fertilization;GO:0009966//regulation of signal transduction;GO:0009968//negative regulation of signal transduction;GO:0009987//cellular process;GO…
TSPO	ncbi_105073041	6640.13	5134.57	5649.89	3838.51	3293.52	3738.53	5808.2	3623.52	-0.680699	0.00752183	0.0201966	XP_010958485.1 PREDICTED: translocator protein [Camelus bactrianus]	Human Diseases;Cellular Processes;Organismal Systems;Environmental Information Processing	Infectious disease: viral;Cell growth and death;Digestive system;Signaling molecules and interaction	ko05166//Human T-cell leukemia virus 1 infection;ko04214//Apoptosis - fly;ko04979//Cholesterol metabolism;ko04080//Neuroactive ligand-receptor interaction	K05770;K05770;K05770;K05770	GO:0005575//cellular_component;GO:0005622//intracellular;GO:0005623//cell;GO:0005737//cytoplasm;GO:0005739//mitochondrion;GO:0005740//mitochondrial envelope;GO:0005741//mitochondrial outer membrane;GO:0016020//membrane;GO:0016021//integral component of membrane;GO:0019867//outer membrane;GO:0031090//organelle membrane;GO:0031224//intrinsic component of membrane;GO:0031966//mitochondrial membrane;…	GO:0003674//molecular_function;GO:0005215//transporter activity;GO:0005319//lipid transporter activity;GO:0005488//binding;GO:0005496//steroid binding;GO:0005497//androgen binding;GO:0005515//protein binding;GO:0008289//lipid binding;GO:0008503//benzodiazepine receptor activity;GO:0015248//sterol transporter activity;GO:0015485//cholesterol binding;GO:0017127//cholesterol transporter activity;GO:…	GO:0001505//regulation of neurotransmitter levels;GO:0001817//regulation of cytokine production;GO:0001818//negative regulation of cytokine production;GO:0002237//response to molecule of bacterial origin;GO:0003254//regulation of membrane depolarization;GO:0006140//regulation of nucleotide metabolic process;GO:0006605//protein targeting;GO:0006626//protein targeting to mitochondrion;GO:0006629//l…
APOA2	ncbi_105069553	238.95	129.056	128.927	82.9204	53.343	75.4009	165.644	70.5548	-1.23127	0.0173937	0.0412277	XP_006174033.1 apolipoprotein A-II [Camelus ferus]	Organismal Systems;Organismal Systems	Endocrine system;Digestive system	ko03320//PPAR signaling pathway;ko04979//Cholesterol metabolism	K08758;K08758	GO:0005575//cellular_component;GO:0005576//extracellular region;GO:0005615//extracellular space;GO:0005622//intracellular;GO:0005623//cell;GO:0005737//cytoplasm;GO:0005768//endosome;GO:0005769//early endosome;GO:0005783//endoplasmic reticulum;GO:0005788//endoplasmic reticulum lumen;GO:0005829//cytosol;GO:0012505//endomembrane system;GO:0031410//cytoplasmic vesicle;GO:0031974//membrane-enclosed lu…	GO:0003674//molecular_function;GO:0004857//enzyme inhibitor activity;GO:0005102//receptor binding;GO:0005215//transporter activity;GO:0005319//lipid transporter activity;GO:0005488//binding;GO:0005496//steroid binding;GO:0005515//protein binding;GO:0005543//phospholipid binding;GO:0008035//high-density lipoprotein particle binding;GO:0008047//enzyme activator activity;GO:0008289//lipid binding;GO…	GO:0001523//retinoid metabolic process;GO:0001817//regulation of cytokine production;GO:0001818//negative regulation of cytokine production;GO:0001819//positive regulation of cytokine production;GO:0002526//acute inflammatory response;GO:0002682//regulation of immune system process;GO:0002683//negative regulation of immune system process;GO:0002697//regulation of immune effector process;GO:000269…
VDAC3	ncbi_105071214	10895.8	7718.72	8440.5	6142.58	5451.06	5616.53	9018.34	5736.72	-0.652634	0.0192848	0.0448502	XP_010956152.1 PREDICTED: voltage-dependent anion-selective channel protein 3 [Camelus bactrianus]	Human Diseases;Human Diseases;Human Diseases;Human Diseases;Human Diseases;Cellular Processes;Human Diseases;Organismal Systems;Environmental Information Processing;Cellular Processes;Environmental Information Processing;Cellular Processes;Organismal Systems	Neurodegenerative disease;Neurodegenerative disease;Cancer: overview;Infectious disease: viral;Neurodegenerative disease;Cell growth and death;Infectious disease: viral;Immune system;Signal transduction;Cell growth and death;Signal transduction;Cell growth and death;Digestive system	ko05010//Alzheimer disease;ko05016//Huntington disease;ko05203//Viral carcinogenesis;ko05166//Human T-cell leukemia virus 1 infection;ko05012//Parkinson disease;ko04217//Necroptosis;ko05161//Hepatitis B;ko04621//NOD-like receptor signaling pathway;ko04022//cGMP-PKG signaling pathway;ko04218//Cellular senescence;ko04020//Calcium signaling pathway;ko04216//Ferroptosis;ko04979//Cholesterol metabolism	K15041;K15041;K15041;K15041;K15041;K15041;K15041;K15041;K15041;K15041;K15041;K15041;K15041	GO:0005575//cellular_component;GO:0005622//intracellular;GO:0005623//cell;GO:0005737//cytoplasm;GO:0005739//mitochondrion;GO:0005740//mitochondrial envelope;GO:0005741//mitochondrial outer membrane;GO:0005783//endoplasmic reticulum;GO:0005791//rough endoplasmic reticulum;GO:0008021//synaptic vesicle;GO:0012505//endomembrane system;GO:0016020//membrane;GO:0016021//integral component of membrane;GO…	GO:0000166//nucleotide binding;GO:0003674//molecular_function;GO:0005215//transporter activity;GO:0005216//ion channel activity;GO:0005244//voltage-gated ion channel activity;GO:0005253//anion channel activity;GO:0005488//binding;GO:0008308//voltage-gated anion channel activity;GO:0008509//anion transmembrane transporter activity;GO:0015075//ion transmembrane transporter activity;GO:0015103//inor…	GO:0001662//behavioral fear response;GO:0002209//behavioral defense response;GO:0003008//system process;GO:0006810//transport;GO:0006811//ion transport;GO:0006820//anion transport;GO:0006863//purine nucleobase transport;GO:0006950//response to stress;GO:0006952//defense response;GO:0007154//cell communication;GO:0007267//cell-cell signaling;GO:0007268//synaptic transmission;GO:0007270//neuron-neu…

## Sheet: Pathway related information
id	num	qvalue	per	ratio	class	ID	Descrption	Pvalue	Qvalue	Up	Down	fg_num	bg_num
Cholesterol metabolism	13	0.0315886	1.481	0.565	Organismal Systems	ko04979	Cholesterol metabolism	0.00119741	0.0315886	0	13	13	23
Alzheimer disease	22	1	2.506	0.112	Human Diseases	ko05010	Alzheimer disease	1	1	9	13	22	196
